# Supplementary material for: Revisiting a natural wine salt: calcium (2R,3R)-tar­trate tetra­hydrate
Source: Acta Crystallogr C Struct Chem. 2024 Sep 4;80(Pt 10):681–4. doi: 10.1107/S2053229624008015 (PMC11451013; doi:10.1107/S2053229624008015)
Supplement: Supplementary file 1 [file c-80-00681-sup1.cif]

##############################################################################
#                                                                            #
# This CIF contains the data in a paper accepted for publication in          #
# Acta Crystallographica Section C. It conforms to the requirements of       #
# Notes for Authors for Acta Crystallographica Section C, and has been       #
# peer reviewed under the auspices of the IUCr Commission on Journals.       #
#                                                                            #
# Full details of the Crystallographic Information File format               #
# are given in the paper "The Crystallographic Information File (CIF):       #
# a New Standard Archive File for Crystallography" by S. R. Hall, F. H.      #
# Allen and I. D. Brown [Acta Cryst. (1991), A47, 655-685].                  #
#                                                                            #
# The current version of the core CIF dictionary is obtainable from          #
# ftp://ftp.iucr.org/pub/cif_core.dic.                                       #
#                                                                            #
# Software is freely available for graphical display of the structure(s)     #
# in this CIF. For information consult the CIF software page                 #
# http://www.iucr.org/resources/cif/software.                                #
#                                                                            #
# This file may be used for bona fide research purposes within the           #
# scientific community so long as proper attribution is given to the journal # 
# article from which it was obtained.                                        #
#                                                                            #
##############################################################################
data_I
_audit_creation_method     'SHELXL-2014/7'
_chemical_name_systematic
;
Poly[[diaqua[\m~4~-(2<i>R</i>,3<i>R</i>)-2,3-dihydroxybutanedioato]calcium(II)]
dihydrate]
;
_chemical_name_common
;
Calcium (2<i>R</i>,3<i>R</i>)-tartrate tetrahydrate
;
_chemical_formula_moiety     'C4 H8 Ca O8, 2(H2 O)'
_chemical_formula_sum     'C4 H12 Ca O10'
_chemical_formula_iupac     '[Ca (C4 H4 O6) (H2 O)2], 2H2 O1'
_chemical_formula_weight     260.22
_chemical_melting_point     ?
_chemical_absolute_configuration     ad
_space_group_crystal_system     orthorhombic
_space_group_name_H-M_alt     'P 21 21 21'
_space_group_name_Hall     'P 2ac 2ab'
loop_
    _space_group_symop_operation_xyz
    'x, y, z'
    '-x+1/2, -y, z+1/2'
    '-x, y+1/2, -z+1/2'
    'x+1/2, -y+1/2, -z'
_cell_length_a     9.1587(4)
_cell_length_b     9.5551(4)
_cell_length_c     10.5041(5)
_cell_angle_alpha     90
_cell_angle_beta     90
_cell_angle_gamma     90
_cell_volume     919.24(7)
_cell_formula_units_Z     4
_cell_measurement_reflns_used     9609
_cell_measurement_theta_min     4.81
_cell_measurement_theta_max     28.31
_cell_measurement_temperature     100(2)
_exptl_crystal_description     prism
_exptl_crystal_colour     colorless
_exptl_crystal_size_max     0.150
_exptl_crystal_size_mid     0.130
_exptl_crystal_size_min     0.090
_exptl_crystal_density_diffrn     1.880
_exptl_crystal_density_meas     ?
_exptl_crystal_density_method     ?
_exptl_crystal_F_000     544
_exptl_absorpt_coefficient_mu     0.726
_exptl_absorpt_correction_type     multi-scan
_exptl_absorpt_process_details
;
(SADABS; Bruker, 2016)
;
_exptl_absorpt_correction_T_min     0.889
_exptl_absorpt_correction_T_max     0.937
_diffrn_ambient_temperature     100(2)
_diffrn_source     'Mo microsource'
_diffrn_radiation_type     MoK\a
_diffrn_radiation_wavelength     0.71073
_diffrn_measurement_device_type     'Bruker D8 VENTURE'
_diffrn_measurement_method     '\f and \w scans'
_diffrn_detector_area_resol_mean     ?
_diffrn_reflns_number     47365
_diffrn_reflns_av_R_equivalents     0.0298
_diffrn_reflns_av_unetI/netI     0.0158
_diffrn_reflns_theta_min     2.882
_diffrn_reflns_theta_max     28.313
_diffrn_reflns_theta_full     25.000
_diffrn_measured_fraction_theta_max     1.000
_diffrn_measured_fraction_theta_full     1.000
_diffrn_reflns_limit_h_min     -12
_diffrn_reflns_limit_h_max     12
_diffrn_reflns_limit_k_min     -12
_diffrn_reflns_limit_k_max     12
_diffrn_reflns_limit_l_min     -14
_diffrn_reflns_limit_l_max     14
_refine_special_details
;
Hydrogen atoms were included in the model in
observed positions and freely refined.
Crystal data, data collection and structure refinement details are
summarized in Table 1. The crystal was selected and mounted on a MiTeGen
MicroMount, protected with Fomblin oil. X-ray diffraction data were collected
at 100 K on a D8 VENTURE Bruker diffractometer with Mo K\a radiation from
I\mS- DIAMOND microfocus source. Images were collected through \w and \f scans
with a narrow step strategy. The raw data collection and processing, including
absorption corrections, were done using APEX3 software package (Bruker, 2010).
Structure was solved with direct methods and refined with Shelxls and Shelxl
programs (Sheldrick, 2008, 2015), respectively. All
non-hydrogen atoms were
anisotropically refined.
;
_reflns_number_total     2275
_reflns_number_gt     2268
_reflns_threshold_expression     'I > 2\s(I)'
_refine_ls_structure_factor_coef     Fsqd
_refine_ls_matrix_type     full
_refine_ls_R_factor_all     0.0138
_refine_ls_R_factor_gt     0.0137
_refine_ls_wR_factor_gt     0.0351
_refine_ls_wR_factor_ref     0.0352
_refine_ls_goodness_of_fit_ref     1.090
_refine_ls_restrained_S_all     1.090
_refine_ls_number_reflns     2275
_refine_ls_number_parameters     184
_refine_ls_number_restraints     0
_refine_ls_hydrogen_treatment     refall
_refine_ls_weighting_scheme     calc
_refine_ls_weighting_details
              'w=1/[\s^2^(Fo^2^)+(0.0154P)^2^+0.1870P] where P=(Fo^2^+2Fc^2^)/3'
_atom_sites_solution_hydrogens     difmap
_atom_sites_solution_primary     direct
_atom_sites_solution_secondary     difmap
_refine_ls_shift/su_max     0.001
_refine_ls_shift/su_mean     0.000
_refine_diff_density_max     0.275
_refine_diff_density_min     -0.249
_refine_ls_extinction_method     none
_refine_ls_extinction_coef     .
_refine_ls_abs_structure_details
;
Flack <i>x</i> determined using 937 quotients [(I+)-(I-)]/[(I+)+(I-)]
(Parsons <i>et al.</i>,  2013)
;
_refine_ls_abs_structure_Flack     0.023(3)
loop_
    _atom_type_symbol
    _atom_type_description
    _atom_type_scat_dispersion_real
    _atom_type_scat_dispersion_imag
    _atom_type_scat_source
    'C' 'C' 0.0033 0.0016
                         'International Tables Vol C Tables 4.2.6.8 and 6.1.1.4'
    'H' 'H' 0.0000 0.0000
                         'International Tables Vol C Tables 4.2.6.8 and 6.1.1.4'
    'O' 'O' 0.0106 0.0060
                         'International Tables Vol C Tables 4.2.6.8 and 6.1.1.4'
    'Ca' 'Ca' 0.2262 0.3064
                         'International Tables Vol C Tables 4.2.6.8 and 6.1.1.4'
_computing_data_collection
;
SAINT in APEX3 (Bruker, 2016)
;
_computing_cell_refinement
;
SAINT in APEX3 (Bruker, 2016)
;
_computing_data_reduction
;
SAINT in APEX3 (Bruker, 2016)
;
_computing_structure_solution
;
SHELXS2013 (Sheldrick, 2008)
;
_computing_structure_refinement
;
SHELXL2018 (Sheldrick, 2015)
;
_computing_molecular_graphics
;
ORTEP-3 for Windows (Farrugia, 2012)
;
_computing_publication_material
;
XCIF in PLATON (Spek, 2020)
;
loop_
    _atom_site_type_symbol
    _atom_site_label
    _atom_site_fract_x
    _atom_site_fract_y
    _atom_site_fract_z
    _atom_site_U_iso_or_equiv
    _atom_site_adp_type
    _atom_site_calc_flag
    _atom_site_occupancy
    _atom_site_disorder_assembly
    _atom_site_disorder_group
    C C1 0.10736(12) 0.64913(12) 0.20067(11) 0.0077(2) Uani d 1 . .
    O O11 0.05541(9) 0.53123(9) 0.16952(9) 0.01010(16) Uani d 1 . .
    O O12 0.03571(9) 0.75923(9) 0.21440(8) 0.00979(16) Uani d 1 . .
    C C2 0.27205(12) 0.65990(11) 0.22480(11) 0.0072(2) Uani d 1 . .
    H H2 0.314(2) 0.7252(18) 0.1660(17) 0.013(4) Uiso d 1 . .
    O O21 0.33762(9) 0.52561(9) 0.21224(8) 0.00901(16) Uani d 1 . .
    H H21 0.414(2) 0.540(2) 0.171(2) 0.024(5) Uiso d 1 . .
    C C3 0.29749(13) 0.72088(11) 0.35680(10) 0.0071(2) Uani d 1 . .
    H H3 0.256(2) 0.815(2) 0.3574(17) 0.016(4) Uiso d 1 . .
    O O31 0.22707(9) 0.63913(9) 0.45305(8) 0.00848(16) Uani d 1 . .
    H H31 0.145(3) 0.677(2) 0.463(2) 0.035(6) Uiso d 1 . .
    C C4 0.45907(12) 0.73722(12) 0.39115(11) 0.0074(2) Uani d 1 . .
    O O41 0.48713(9) 0.73136(10) 0.50925(9) 0.01108(17) Uani d 1 . .
    O O42 0.54987(9) 0.76187(9) 0.30555(8) 0.00938(16) Uani d 1 . .
    Ca Ca1 0.18656(2) 0.31714(2) 0.17634(2) 0.00667(6) Uani d 1 . .
    O O1W 0.22625(10) 0.33681(10) 0.41016(9) 0.01211(17) Uani d 1 . .
    H H1W 0.141(3) 0.312(3) 0.435(2) 0.039(6) Uiso d 1 . .
    H H2W 0.234(3) 0.420(3) 0.429(2) 0.033(6) Uiso d 1 . .
    O O2W 0.18996(10) 0.06249(9) 0.16357(9) 0.01289(17) Uani d 1 . .
    H H3W 0.266(3) 0.018(2) 0.153(2) 0.032(6) Uiso d 1 . .
    H H4W 0.139(3) 0.021(2) 0.223(2) 0.029(5) Uiso d 1 . .
    O O3W 0.42815(10) -0.08403(10) 0.07665(9) 0.01504(18) Uani d 1 . .
    H H5W 0.500(3) -0.113(3) 0.129(3) 0.042(6) Uiso d 1 . .
    H H6W 0.465(2) -0.058(2) 0.012(2) 0.022(5) Uiso d 1 . .
    O O4W 0.57266(12) 0.57406(12) 0.06310(11) 0.0228(2) Uani d 1 . .
    H H7W 0.594(3) 0.533(3) 0.003(3) 0.039(6) Uiso d 1 . .
    H H8W 0.621(3) 0.647(3) 0.063(2) 0.034(6) Uiso d 1 . .
loop_
    _atom_site_aniso_label
    _atom_site_aniso_U_11
    _atom_site_aniso_U_22
    _atom_site_aniso_U_33
    _atom_site_aniso_U_12
    _atom_site_aniso_U_13
    _atom_site_aniso_U_23
    C1 0.0078(5) 0.0107(5) 0.0046(5) -0.0001(4) -0.0001(3) 0.0010(4)
    O11 0.0083(4) 0.0089(3) 0.0131(4) -0.0008(3) -0.0017(3) -0.0009(3)
    O12 0.0089(4) 0.0098(3) 0.0107(4) 0.0019(3) 0.0001(3) -0.0001(3)
    C2 0.0066(5) 0.0074(5) 0.0076(5) 0.0006(4) -0.0003(4) -0.0005(4)
    O21 0.0069(4) 0.0081(4) 0.0121(4) 0.0009(3) 0.0016(3) -0.0020(3)
    C3 0.0068(5) 0.0074(5) 0.0070(4) 0.0000(4) 0.0001(4) 0.0002(3)
    O31 0.0063(4) 0.0119(4) 0.0073(4) -0.0005(3) 0.0016(3) 0.0013(3)
    C4 0.0068(5) 0.0058(4) 0.0095(5) -0.0004(4) -0.0005(4) -0.0008(4)
    O41 0.0082(4) 0.0171(4) 0.0080(4) -0.0028(3) -0.0007(3) 0.0007(3)
    O42 0.0076(4) 0.0114(3) 0.0092(4) -0.0010(3) 0.0013(3) 0.0000(3)
    Ca1 0.00612(10) 0.00727(10) 0.00663(10) 0.00011(8) -0.00011(7) -0.00023(8)
    O1W 0.0110(4) 0.0151(5) 0.0102(4) -0.0030(3) 0.0008(3) -0.0006(3)
    O2W 0.0103(4) 0.0106(4) 0.0178(4) 0.0010(3) 0.0025(4) 0.0010(3)
    O3W 0.0116(4) 0.0179(4) 0.0157(5) 0.0014(4) 0.0022(4) 0.0057(4)
    O4W 0.0236(5) 0.0228(5) 0.0220(5) -0.0094(4) 0.0124(4) -0.0101(4)
_geom_special_details
;
 All esds (except the esd in the dihedral angle between two l.s. planes)
 are estimated using the full covariance matrix.  The cell esds are taken
 into account individually in the estimation of esds in distances, angles
 and torsion angles; correlations between esds in cell parameters are only
 used when they are defined by crystal symmetry.  An approximate (isotropic)
 treatment of cell esds is used for estimating esds involving l.s. planes.
;
loop_
    _geom_bond_atom_site_label_1
    _geom_bond_atom_site_label_2
    _geom_bond_site_symmetry_2
    _geom_bond_distance
    _geom_bond_publ_flag
    C1 O12 . 1.2483(15) ?
    C1 O11 . 1.2659(14) ?
    C1 C2 . 1.5330(15) ?
    O11 Ca1 . 2.3733(8) ?
    O12 Ca1 3 2.4015(9) ?
    C2 O21 . 1.4229(13) ?
    C2 C3 . 1.5220(15) ?
    C2 H2 . 0.959(18) ?
    O21 Ca1 . 2.4544(9) ?
    O21 H21 . 0.83(2) ?
    C3 O31 . 1.4312(13) ?
    C3 C4 . 1.5313(16) ?
    C3 H3 . 0.974(19) ?
    O31 Ca1 2_565 2.5102(9) ?
    O31 H31 . 0.84(3) ?
    C4 O42 . 1.2472(14) ?
    C4 O41 . 1.2681(14) ?
    O41 Ca1 2_565 2.4137(9) ?
    O42 Ca1 3_655 2.4784(9) ?
    Ca1 O12 3_545 2.4016(9) ?
    Ca1 O41 2_564 2.4136(9) ?
    Ca1 O2W . 2.4371(9) ?
    Ca1 O42 3_645 2.4784(9) ?
    Ca1 O1W . 2.4900(9) ?
    Ca1 O31 2_564 2.5102(9) ?
    Ca1 H1W . 2.75(2) ?
    O1W H1W . 0.86(3) ?
    O1W H2W . 0.82(3) ?
    O2W H3W . 0.82(2) ?
    O2W H4W . 0.87(2) ?
    O3W H5W . 0.90(3) ?
    O3W H6W . 0.80(2) ?
    O4W H7W . 0.77(3) ?
    O4W H8W . 0.83(3) ?
loop_
    _geom_angle_atom_site_label_1
    _geom_angle_atom_site_label_2
    _geom_angle_atom_site_label_3
    _geom_angle_site_symmetry_1
    _geom_angle_site_symmetry_3
    _geom_angle
    _geom_angle_publ_flag
    O12 C1 O11 . . 125.61(10) ?
    O12 C1 C2 . . 116.20(10) ?
    O11 C1 C2 . . 118.18(10) ?
    C1 O11 Ca1 . . 124.68(7) ?
    C1 O12 Ca1 . 3 134.03(8) ?
    O21 C2 C3 . . 111.42(9) ?
    O21 C2 C1 . . 109.84(9) ?
    C3 C2 C1 . . 109.08(9) ?
    O21 C2 H2 . . 110.9(11) ?
    C3 C2 H2 . . 106.0(10) ?
    C1 C2 H2 . . 109.6(11) ?
    C2 O21 Ca1 . . 120.55(6) ?
    C2 O21 H21 . . 104.9(14) ?
    Ca1 O21 H21 . . 121.7(15) ?
    O31 C3 C2 . . 111.45(9) ?
    O31 C3 C4 . . 108.95(9) ?
    C2 C3 C4 . . 113.68(9) ?
    O31 C3 H3 . . 108.8(11) ?
    C2 C3 H3 . . 107.4(11) ?
    C4 C3 H3 . . 106.3(11) ?
    C3 O31 Ca1 . 2_565 115.29(6) ?
    C3 O31 H31 . . 104.6(16) ?
    Ca1 O31 H31 2_565 . 95.5(16) ?
    O42 C4 O41 . . 125.35(11) ?
    O42 C4 C3 . . 119.59(10) ?
    O41 C4 C3 . . 114.95(10) ?
    C4 O41 Ca1 . 2_565 125.89(7) ?
    C4 O42 Ca1 . 3_655 129.37(8) ?
    O11 Ca1 O12 . 3_545 77.52(3) ?
    O11 Ca1 O41 . 2_564 79.05(3) ?
    O12 Ca1 O41 3_545 2_564 75.20(3) ?
    O11 Ca1 O2W . . 149.92(3) ?
    O12 Ca1 O2W 3_545 . 78.88(3) ?
    O41 Ca1 O2W 2_564 . 77.10(3) ?
    O11 Ca1 O21 . . 65.82(3) ?
    O12 Ca1 O21 3_545 . 126.25(3) ?
    O41 Ca1 O21 2_564 . 129.72(3) ?
    O2W Ca1 O21 . . 144.25(3) ?
    O11 Ca1 O42 . 3_645 132.76(3) ?
    O12 Ca1 O42 3_545 3_645 137.72(3) ?
    O41 Ca1 O42 2_564 3_645 131.06(3) ?
    O2W Ca1 O42 . 3_645 77.23(3) ?
    O21 Ca1 O42 . 3_645 67.18(3) ?
    O11 Ca1 O1W . . 92.21(3) ?
    O12 Ca1 O1W 3_545 . 70.71(3) ?
    O41 Ca1 O1W 2_564 . 145.89(3) ?
    O2W Ca1 O1W . . 97.34(3) ?
    O21 Ca1 O1W . . 72.84(3) ?
    O42 Ca1 O1W 3_645 . 78.36(3) ?
    O11 Ca1 O31 . 2_564 89.30(3) ?
    O12 Ca1 O31 3_545 2_564 138.76(3) ?
    O41 Ca1 O31 2_564 2_564 63.91(3) ?
    O2W Ca1 O31 . 2_564 96.36(3) ?
    O21 Ca1 O31 . 2_564 80.26(3) ?
    O42 Ca1 O31 3_645 2_564 78.48(3) ?
    O1W Ca1 O31 . 2_564 149.66(3) ?
    O11 Ca1 H1W . . 88.3(5) ?
    O12 Ca1 H1W 3_545 . 52.8(5) ?
    O41 Ca1 H1W 2_564 . 128.0(5) ?
    O2W Ca1 H1W . . 92.2(5) ?
    O21 Ca1 H1W . . 87.0(5) ?
    O42 Ca1 H1W 3_645 . 93.8(5) ?
    O1W Ca1 H1W . . 17.9(5) ?
    O31 Ca1 H1W 2_564 . 166.9(5) ?
    Ca1 O1W H1W . . 98.7(16) ?
    Ca1 O1W H2W . . 108.8(16) ?
    H1W O1W H2W . . 106(2) ?
    Ca1 O2W H3W . . 122.1(16) ?
    Ca1 O2W H4W . . 114.1(15) ?
    H3W O2W H4W . . 109(2) ?
    H5W O3W H6W . . 108(2) ?
    H7W O4W H8W . . 107(2) ?
loop_
    _geom_torsion_atom_site_label_1
    _geom_torsion_atom_site_label_2
    _geom_torsion_atom_site_label_3
    _geom_torsion_atom_site_label_4
    _geom_torsion_site_symmetry_1
    _geom_torsion_site_symmetry_2
    _geom_torsion_site_symmetry_3
    _geom_torsion_site_symmetry_4
    _geom_torsion
    _geom_torsion_publ_flag
    O12 C1 O11 Ca1 . . . . -169.66(9) ?
    C2 C1 O11 Ca1 . . . . 9.98(14) ?
    O11 C1 O12 Ca1 . . . 3 47.52(17) ?
    C2 C1 O12 Ca1 . . . 3 -132.12(9) ?
    O12 C1 C2 O21 . . . . 176.93(10) ?
    O11 C1 C2 O21 . . . . -2.74(14) ?
    O12 C1 C2 C3 . . . . 54.54(13) ?
    O11 C1 C2 C3 . . . . -125.12(10) ?
    C3 C2 O21 Ca1 . . . . 115.99(8) ?
    C1 C2 O21 Ca1 . . . . -5.00(11) ?
    O21 C2 C3 O31 . . . . -64.72(11) ?
    C1 C2 C3 O31 . . . . 56.71(11) ?
    O21 C2 C3 C4 . . . . 58.87(11) ?
    C1 C2 C3 C4 . . . . -179.70(9) ?
    C2 C3 O31 Ca1 . . . 2_565 163.52(7) ?
    C4 C3 O31 Ca1 . . . 2_565 37.29(10) ?
    O31 C3 C4 O42 . . . . 156.19(10) ?
    C2 C3 C4 O42 . . . . 31.26(14) ?
    O31 C3 C4 O41 . . . . -27.48(13) ?
    C2 C3 C4 O41 . . . . -152.41(10) ?
    O42 C4 O41 Ca1 . . . 2_565 -179.72(8) ?
    C3 C4 O41 Ca1 . . . 2_565 4.20(14) ?
    O41 C4 O42 Ca1 . . . 3_655 -2.40(18) ?
    C3 C4 O42 Ca1 . . . 3_655 173.52(7) ?
loop_
    _geom_hbond_atom_site_label_D
    _geom_hbond_atom_site_label_H
    _geom_hbond_atom_site_label_A
    _geom_hbond_site_symmetry_A
    _geom_hbond_distance_DH
    _geom_hbond_distance_HA
    _geom_hbond_distance_DA
    _geom_hbond_angle_DHA
    _geom_hbond_publ_flag
    O31 H31 O41 4_466 0.84(3) 1.71(3) 2.5529(12) 174(2) yes
    O21 H21 O4W . 0.83(2) 1.88(2) 2.7023(13) 174(2) yes
    O1W H2W O31 . 0.82(3) 2.11(3) 2.9236(13) 170(2) yes
    O2W H3W O3W . 0.82(2) 1.95(2) 2.7483(13) 164(2) yes
    O2W H4W O11 3_545 0.87(2) 2.12(2) 2.8658(13) 144(2) yes
    O3W H5W O42 1_545 0.90(3) 2.26(3) 3.0318(13) 144(2) yes
    O3W H6W O11 4_555 0.80(2) 2.09(2) 2.8809(13) 168(2) yes
    O4W H7W O2W 4_555 0.77(3) 2.16(3) 2.9199(14) 170(2) yes
    O4W H8W O1W 3_655 0.83(3) 2.31(3) 3.1263(15) 171(2) yes
_shelx_space_group_comment
;
The symmetry employed for this shelxl refinement is uniquely defined
by the following loop, which should always be used as a source of
symmetry information in preference to the above space-group names.
They are only intended as comments.
;
_shelx_estimated_absorpt_T_min     0.889
_shelx_estimated_absorpt_T_max     0.938
_shelx_hkl_file
;
   1   0   0    0.03    0.01
   1   0   0    0.01    0.01
   1   0   0    0.03    0.01
  -1   0   0    0.04    0.01
   1   0   0    0.00    0.01
  -1   0   0    0.02    0.01
   1   0   0    0.01    0.00
   1   0   0    0.01    0.01
   1   0   0    0.01    0.01
  -1   0   0    0.02    0.01
   1   0   0    0.03    0.01
  -1   0   0    0.02    0.00
   1   0   0    0.01    0.00
  -1   0   0    0.03    0.01
  -2   0   0   16.94    1.31
   2   0   0   17.95    1.39
   2   0   0   17.10    0.75
  -3   0   0    0.03    0.02
   3   0   0    0.03    0.01
  -3   0   0    0.01    0.01
   3   0   0    0.04    0.02
   3   0   0    0.01    0.02
   3   0   0    0.02    0.01
   3   0   0    0.02    0.01
  -3   0   0    0.01    0.01
   3   0   0    0.02    0.02
  -3   0   0    0.04    0.02
  -3   0   0    0.01    0.01
  -3   0   0    0.01    0.02
   3   0   0    0.02    0.02
  -3   0   0    0.01    0.01
   3   0   0    0.05    0.02
  -3   0   0    0.01    0.01
  -3   0   0    0.04    0.01
  -3   0   0    0.01    0.01
  -3   0   0    0.01    0.01
   4   0   0  194.06    8.28
  -4   0   0  199.79    6.04
  -5   0   0    0.09    0.04
   5   0   0    0.01    0.02
  -5   0   0    0.04    0.02
  -5   0   0    0.00    0.03
  -5   0   0    0.03    0.02
  -5   0   0    0.08    0.03
   5   0   0    0.03    0.02
  -5   0   0    0.00    0.01
   5   0   0    0.01    0.02
  -5   0   0    0.05    0.03
   5   0   0    0.02    0.01
   5   0   0    0.00    0.03
  -5   0   0    0.00    0.02
  -5   0   0    0.01    0.02
   5   0   0    0.00    0.03
   5   0   0    0.00    0.02
   5   0   0    0.00    0.02
  -6   0   0    1.92    0.14
   6   0   0    2.19    0.14
  -6   0   0    1.98    0.11
  -6   0   0    1.98    0.13
   6   0   0    1.93    0.13
   6   0   0    2.03    0.12
   6   0   0    2.14    0.14
   6   0   0    2.16    0.18
   6   0   0    1.96    0.15
   6   0   0    2.09    0.14
   6   0   0    2.00    0.14
  -6   0   0    2.02    0.14
  -6   0   0    1.92    0.15
   6   0   0    2.09    0.09
  -6   0   0    1.98    0.17
  -6   0   0    1.93    0.13
  -6   0   0    2.00    0.17
  -7   0   0   -0.01    0.03
   7   0   0    0.03    0.02
   7   0   0    0.04    0.03
  -7   0   0    0.08    0.04
   7   0   0    0.02    0.03
   7   0   0    0.10    0.04
  -7   0   0    0.07    0.03
  -7   0   0    0.00    0.03
  -7   0   0    0.02    0.03
   7   0   0   -0.01    0.03
  -7   0   0    0.11    0.06
  -7   0   0    0.01    0.02
   7   0   0    0.01    0.03
  -7   0   0    0.06    0.05
   8   0   0  181.87   10.46
  -8   0   0  176.65    6.21
  -8   0   0  180.18    5.99
   8   0   0  171.35   10.57
   9   0   0    0.02    0.04
  -9   0   0    0.01    0.04
   9   0   0   -0.01    0.04
   9   0   0    0.04    0.04
   9   0   0    0.00    0.05
   9   0   0    0.04    0.05
  -9   0   0    0.09    0.07
   9   0   0    0.00    0.03
   9   0   0   -0.01    0.03
  -9   0   0    0.05    0.02
  -9   0   0    0.02    0.04
  -9   0   0    0.01    0.03
   9   0   0    0.03    0.04
  10   0   0    1.94    0.17
  10   0   0    1.96    0.21
  10   0   0    1.95    0.18
  10   0   0    2.04    0.23
  10   0   0    1.90    0.18
 -10   0   0    1.32    0.30
  10   0   0    2.00    0.21
 -10   0   0    1.64    0.15
 -10   0   0    2.01    0.21
  10   0   0    1.93    0.17
  10   0   0    1.83    0.18
 -10   0   0    1.83    0.17
 -10   0   0    1.89    0.15
 -11   0   0   -0.01    0.03
 -11   0   0   -0.01    0.04
  11   0   0    0.02    0.05
  11   0   0    0.01    0.05
 -11   0   0   -0.04    0.05
 -11   0   0    0.05    0.07
  11   0   0    0.05    0.05
  11   0   0   -0.01    0.05
  11   0   0   -0.01    0.04
  11   0   0    0.03    0.06
  11   0   0    0.20    0.08
  12   0   0    4.67    0.40
  12   0   0    4.29    0.30
 -12   0   0    4.52    0.30
  12   0   0    4.51    0.32
  12   0   0    4.54    0.31
 -12   0   0    4.53    0.35
  12   0   0    4.50    0.36
  12   0   0    4.48    0.33
 -12   0   0    4.74    0.41
  12   0   0    4.35    0.36
 -12   0   0    4.22    0.24
 -12   0   0    4.21    0.28
   0   1   0    0.01    0.01
   0  -1   0    0.01    0.00
   0  -1   0    0.00    0.00
   0  -1   0    0.01    0.01
   0  -1   0    0.02    0.01
   0  -1   0    0.01    0.01
   0  -1   0    0.01    0.01
   0   1   0    0.00    0.00
   0   1   0    0.01    0.00
   0   1   0    0.01    0.00
   0  -1   0    0.01    0.01
   0   1   0    0.02    0.01
  -1  -1   0  197.23    6.77
   1   1   0  198.62    6.83
  -2   1   0   67.68    2.15
   2  -1   0   72.75    2.82
   2   1   0   71.76    2.39
   2   1   0   70.05    3.56
  -2  -1   0   71.84    2.38
  -2   1   0   70.05    2.11
   2  -1   0   64.26    2.89
  -2  -1   0   70.59    3.49
   3  -1   0   86.63    3.85
  -3   1   0   85.39    2.64
  -3   1   0   82.85    2.70
  -3  -1   0   84.68    2.93
   3  -1   0   79.90    3.97
   3   1   0   85.74    2.95
   4  -1   0  457.98   15.70
   4  -1   0  469.70   15.41
   4   1   0  437.14   16.29
  -5  -1   0    1.02    0.07
   5   1   0    1.07    0.10
  -5  -1   0    1.00    0.11
   5  -1   0    1.03    0.11
  -5   1   0    1.03    0.10
  -5   1   0    1.05    0.08
  -5  -1   0    1.10    0.08
   5   1   0    0.96    0.09
   5  -1   0    0.97    0.08
   5  -1   0    1.09    0.06
  -5   1   0    1.06    0.08
   5   1   0    0.99    0.09
  -5   1   0    1.11    0.11
   5   1   0    1.13    0.10
   5   1   0    1.28    0.10
  -5  -1   0    1.07    0.10
  -5  -1   0    1.11    0.10
   5   1   0    1.08    0.07
  -5   1   0    0.91    0.10
   5  -1   0    1.02    0.08
   5  -1   0    1.19    0.09
   5  -1   0    1.07    0.07
  -5  -1   0    1.15    0.11
  -5  -1   0    1.01    0.09
  -5  -1   0    1.02    0.09
  -5  -1   0    1.05    0.09
   5  -1   0    1.23    0.09
   5   1   0    1.04    0.11
   5  -1   0    1.09    0.08
  -5  -1   0    1.13    0.10
  -5   1   0    0.88    0.08
  -5  -1   0    0.99    0.10
   5   1   0    1.05    0.11
   5   1   0    1.01    0.08
  -5   1   0    1.05    0.09
  -6   1   0   68.70    2.59
  -6  -1   0   62.45    2.55
   6   1   0   69.43    5.79
  -6  -1   0   64.27    2.74
   6  -1   0   67.26    5.04
   6   1   0   65.94    5.38
  -6   1   0   65.72    2.43
   6  -1   0   68.19    4.79
  -7   1   0    5.40    0.24
   7   1   0    5.33    0.27
  -7  -1   0    5.36    0.26
  -7  -1   0    5.04    0.24
   7   1   0    5.34    0.28
   7  -1   0    5.24    0.32
  -7   1   0    5.35    0.26
  -7  -1   0    5.65    0.26
   7  -1   0    5.70    0.28
  -7   1   0    5.58    0.24
   7  -1   0    5.89    0.26
  -7  -1   0    5.15    0.22
   7   1   0    5.68    0.29
  -7  -1   0    5.49    0.29
   7   1   0    5.34    0.26
  -7  -1   0    5.03    0.31
  -7   1   0    5.31    0.32
  -7   1   0    5.19    0.23
   7  -1   0    5.57    0.24
   7  -1   0    5.42    0.26
  -7  -1   0    5.58    0.23
  -7   1   0    5.22    0.31
   7   1   0    5.24    0.28
  -7  -1   0    5.22    0.28
  -7  -1   0    5.56    0.22
   7  -1   0    5.45    0.24
  -7  -1   0    5.33    0.27
  -7   1   0    5.34    0.26
   7   1   0    5.19    0.30
   7   1   0    5.46    0.21
   7  -1   0    5.53    0.26
   7   1   0    5.14    0.32
  -7  -1   0    4.91    0.28
  -7  -1   0    5.31    0.31
  -7   1   0    5.19    0.29
   8  -1   0    2.82    0.17
   8   1   0    2.64    0.20
   8  -1   0    2.89    0.18
   8   1   0    2.55    0.19
  -8   1   0    2.62    0.15
   8  -1   0    2.77    0.17
   8  -1   0    2.62    0.22
   8   1   0    2.84    0.20
   8  -1   0    2.81    0.19
  -8   1   0    3.14    0.25
   8  -1   0    3.11    0.19
   8  -1   0    2.76    0.18
  -8  -1   0    2.95    0.19
  -8  -1   0    2.80    0.18
   8  -1   0    2.96    0.21
   8   1   0    2.44    0.19
  -8  -1   0    2.77    0.14
  -8   1   0    2.78    0.19
   8   1   0    2.63    0.18
  -8   1   0    2.80    0.17
  -8  -1   0    2.92    0.21
   8   1   0    2.56    0.23
  -8   1   0    2.97    0.22
  -8  -1   0    2.71    0.23
  -8   1   0    2.75    0.18
  -8  -1   0    2.75    0.23
  -8  -1   0    2.95    0.31
  -8  -1   0    2.81    0.21
  -8   1   0    2.85    0.16
   8   1   0    2.82    0.13
   8   1   0    3.00    0.23
   8  -1   0    3.09    0.25
  -8  -1   0    2.68    0.19
  -8   1   0    2.99    0.25
  -8  -1   0    2.81    0.15
  -8  -1   0    2.52    0.13
  -9   1   0    3.05    0.16
   9  -1   0    3.41    0.22
   9   1   0    3.33    0.23
   9  -1   0    3.15    0.19
   9  -1   0    3.15    0.23
   9  -1   0    3.19    0.21
   9   1   0    3.15    0.23
  -9  -1   0    3.34    0.21
   9  -1   0    3.06    0.19
   9  -1   0    3.43    0.21
   9   1   0    3.52    0.28
   9  -1   0    2.96    0.21
  -9  -1   0    3.23    0.20
   9   1   0    3.23    0.24
  -9   1   0    3.37    0.20
   9  -1   0    2.95    0.25
  -9  -1   0    3.51    0.28
   9   1   0    3.04    0.27
  -9   1   0    3.05    0.18
   9  -1   0    2.74    0.29
   9   1   0    3.43    0.24
  -9  -1   0    3.00    0.23
   9   1   0    3.13    0.21
  -9   1   0    3.04    0.25
   9   1   0    3.19    0.27
  -9  -1   0    3.17    0.24
  -9   1   0    3.55    0.29
  -9  -1   0    3.41    0.22
  10   1   0   10.14    0.53
 -10   1   0   10.43    0.43
  10  -1   0   10.54    0.47
  10   1   0   11.24    0.59
 -10   1   0   10.35    0.36
 -10   1   0    9.85    0.65
  10  -1   0    9.87    0.47
  10   1   0    9.75    0.48
 -10  -1   0   10.37    0.44
 -10   1   0   10.41    0.41
 -10   1   0   10.05    0.53
  10  -1   0   10.37    0.46
  10  -1   0   10.63    0.57
  10   1   0   10.60    0.49
  10   1   0   10.21    0.53
 -10  -1   0   10.24    0.78
  10  -1   0   10.27    0.51
 -10  -1   0    9.73    0.45
  10  -1   0    9.78    0.44
 -10  -1   0   10.55    0.52
  10  -1   0   10.72    0.55
  10  -1   0   10.41    0.47
 -10  -1   0   10.11    0.47
  10   1   0   10.68    0.49
  10   1   0   11.10    0.50
  10   1   0   10.14    0.50
 -11  -1   0    0.31    0.11
 -11  -1   0    0.36    0.09
 -11   1   0    0.48    0.10
  11   1   0    0.21    0.10
  11  -1   0    0.28    0.11
 -11   1   0    0.34    0.12
 -11   1   0    0.48    0.15
 -11   1   0    0.45    0.12
 -11  -1   0    0.29    0.13
  11   1   0    0.30    0.09
  11  -1   0    0.41    0.13
  11  -1   0    0.38    0.09
  11   1   0    0.41    0.11
 -11  -1   0    0.27    0.08
  11   1   0    0.44    0.11
  11  -1   0    0.31    0.09
  11  -1   0    0.29    0.09
  11  -1   0    0.27    0.10
  11  -1   0    0.39    0.10
  11   1   0    0.28    0.10
  11   1   0    0.23    0.10
 -11  -1   0    0.28    0.08
  11   1   0    0.29    0.11
  12   1   0   24.34    1.13
  12   1   0   25.86    0.97
 -12  -1   0   24.19    0.87
 -12   1   0   24.42    0.89
 -12   1   0   24.82    1.03
  12  -1   0   23.20    0.94
  12  -1   0   24.04    0.92
  12   1   0   25.21    1.05
 -12   1   0   22.85    1.06
  12  -1   0   24.54    0.94
 -12  -1   0   26.40    1.13
  12   1   0   24.22    0.94
 -12  -1   0   23.57    0.93
  12  -1   0   24.20    1.00
  12   1   0   24.38    1.09
 -12  -1   0   25.27    1.01
 -12   1   0   25.46    1.13
  12   1   0   23.72    0.97
  12   1   0   24.42    1.00
  12  -1   0   25.46    0.92
  12  -1   0   23.50    1.04
  12  -1   0   24.12    1.08
   0  -2   0  350.23   11.09
   0   2   0  361.99   11.25
   1  -2   0    0.53    0.03
  -1   2   0    0.53    0.04
   1   2   0    0.55    0.04
   1  -2   0    0.55    0.04
   1   2   0    0.57    0.05
   1  -2   0    0.51    0.05
   1  -2   0    0.57    0.03
  -1  -2   0    0.55    0.05
  -1  -2   0    0.60    0.05
  -1  -2   0    0.60    0.05
  -1   2   0    0.57    0.06
  -1  -2   0    0.48    0.05
  -1  -2   0    0.53    0.04
  -1   2   0    0.59    0.06
   1  -2   0    0.54    0.03
  -1  -2   0    0.55    0.05
   1   2   0    0.49    0.05
  -1  -2   0    0.66    0.05
  -1   2   0    0.53    0.05
   1   2   0    0.58    0.05
   1   2   0    0.51    0.04
  -1  -2   0    0.57    0.05
   1   2   0    0.54    0.05
   1  -2   0    0.54    0.04
   1  -2   0    0.47    0.05
   1  -2   0    0.47    0.05
   1   2   0    0.57    0.05
  -2   2   0    0.91    0.07
  -2  -2   0    1.04    0.05
  -2  -2   0    0.99    0.07
   2   2   0    0.89    0.07
   2   2   0    1.00    0.08
   2   2   0    0.97    0.08
   2  -2   0    1.03    0.07
   2   2   0    0.97    0.06
   2   2   0    1.02    0.07
  -2   2   0    0.83    0.08
   2  -2   0    0.94    0.04
  -2  -2   0    1.07    0.07
  -2   2   0    1.07    0.08
   2   2   0    1.00    0.07
   2  -2   0    0.93    0.08
   2  -2   0    0.93    0.06
  -2  -2   0    0.97    0.07
   2  -2   0    0.88    0.08
   2   2   0    1.05    0.05
  -2  -2   0    1.07    0.08
  -2  -2   0    1.13    0.08
  -2   2   0    0.84    0.08
   2  -2   0    0.88    0.07
  -3  -2   0   62.74    2.38
   3   2   0   59.58    2.37
  -3  -2   0   60.74    3.88
   3  -2   0   62.99    2.75
  -3   2   0   62.50    1.91
  -3   2   0   64.00    1.95
   3  -2   0   60.99    2.82
   3   2   0   57.55    4.02
  -4  -2   0  198.60    6.44
   4  -2   0  193.78    7.58
   4   2   0  203.99    9.33
  -4   2   0  199.71    5.88
   4   2   0  196.04    6.46
  -4   2   0  193.56    5.95
   4  -2   0  210.68    7.51
   5  -2   0   82.53    4.83
   5  -2   0   90.23    4.70
  -5   2   0   84.51    2.89
  -5  -2   0   87.75    3.35
   5   2   0   84.44    5.98
  -5   2   0   85.11    2.80
  -6   2   0   25.34    1.16
   6   2   0   21.56    3.90
  -6  -2   0   27.03    1.44
   6  -2   0   27.30    3.11
  -6  -2   0   24.43    1.53
   6  -2   0   28.14    2.95
  -6   2   0   25.75    1.41
   6   2   0   31.77    4.66
  -7   2   0    0.51    0.11
  -7   2   0    0.41    0.06
  -7   2   0    0.42    0.07
  -7   2   0    0.46    0.11
  -7   2   0    0.39    0.06
  -7   2   0    0.44    0.06
  -7   2   0    0.43    0.07
   7  -2   0    0.43    0.07
  -7  -2   0    0.51    0.09
  -7  -2   0    0.55    0.12
   7  -2   0    0.45    0.04
   7  -2   0    0.40    0.07
   7  -2   0    0.36    0.06
   7   2   0    0.35    0.08
   7   2   0    0.45    0.09
   7   2   0    0.51    0.10
   7   2   0    0.38    0.07
   7  -2   0    0.55    0.12
  -7   2   0    0.33    0.09
   7  -2   0    0.47    0.06
  -7  -2   0    0.44    0.09
   7   2   0    0.47    0.10
   7  -2   0    0.45    0.06
  -7  -2   0    0.41    0.09
  -7  -2   0    0.40    0.10
  -7  -2   0    0.57    0.10
   7   2   0    0.54    0.06
   7  -2   0    0.41    0.07
  -7  -2   0    0.49    0.06
  -7  -2   0    0.49    0.09
  -7  -2   0    0.46    0.07
   7  -2   0    0.40    0.10
   7   2   0    0.49    0.10
   7  -2   0    0.48    0.07
  -7  -2   0    0.56    0.09
  -7   2   0    0.41    0.07
  -8  -2   0    0.29    0.07
  -8   2   0    0.36    0.11
  -8   2   0    0.36    0.06
  -8  -2   0    0.33    0.09
   8  -2   0    0.32    0.07
  -8  -2   0    0.36    0.08
   8  -2   0    0.40    0.07
   8  -2   0    0.28    0.10
  -8   2   0    0.42    0.11
  -8  -2   0    0.31    0.08
  -8  -2   0    0.38    0.07
  -8  -2   0    0.40    0.09
  -8   2   0    0.30    0.06
  -8  -2   0    0.44    0.05
   8  -2   0    0.32    0.07
  -8  -2   0    0.39    0.05
   8   2   0    0.32    0.08
  -8  -2   0    0.43    0.07
  -8   2   0    0.33    0.07
  -8   2   0    0.38    0.07
  -8  -2   0    0.43    0.09
   8  -2   0    0.39    0.10
   8   2   0    0.32    0.07
   8  -2   0    0.33    0.07
  -8  -2   0    0.39    0.09
   8  -2   0    0.40    0.08
   8   2   0    0.37    0.11
  -8   2   0    0.52    0.07
  -8   2   0    0.41    0.08
   8   2   0    0.36    0.09
   8  -2   0    0.32    0.07
   8   2   0    0.41    0.06
  -8   2   0    0.42    0.11
  -8  -2   0    0.35    0.10
   8  -2   0    0.35    0.07
   9  -2   0    1.37    0.13
  -9   2   0    1.20    0.11
   9  -2   0    1.31    0.17
   9  -2   0    1.31    0.12
  -9  -2   0    1.47    0.18
  -9   2   0    1.44    0.11
  -9   2   0    1.48    0.18
   9  -2   0    1.43    0.13
  -9  -2   0    1.35    0.12
   9   2   0    1.23    0.15
   9  -2   0    1.19    0.14
   9   2   0    1.38    0.16
   9   2   0    1.48    0.28
   9   2   0    1.33    0.14
   9  -2   0    1.24    0.12
  -9  -2   0    1.44    0.10
   9   2   0    1.24    0.15
  -9  -2   0    1.58    0.16
  -9   2   0    1.36    0.12
  -9   2   0    1.31    0.11
  -9  -2   0    1.15    0.15
   9  -2   0    1.51    0.13
  -9   2   0    1.58    0.20
  -9  -2   0    1.30    0.15
   9   2   0    1.36    0.19
  -9  -2   0    1.31    0.16
  -9  -2   0    1.35    0.14
  -9  -2   0    1.45    0.14
  -9  -2   0    1.38    0.12
   9   2   0    1.53    0.18
   9  -2   0    1.21    0.22
  10  -2   0    9.59    0.53
 -10   2   0    9.09    0.36
 -10  -2   0    9.77    0.47
 -10  -2   0    9.02    0.35
  10   2   0    9.09    0.53
  10   2   0    9.18    0.49
 -10   2   0    9.43    0.40
 -10   2   0    9.33    0.39
  10   2   0    9.17    0.45
  10  -2   0    9.16    0.37
  10   2   0    8.70    0.59
  10  -2   0    8.80    0.41
  10   2   0    8.97    0.46
 -10  -2   0    8.96    0.43
 -10   2   0    9.02    0.36
  10   2   0    9.44    0.47
 -10   2   0    8.87    0.49
  10  -2   0    9.18    0.40
  10  -2   0    9.73    0.47
  10  -2   0    8.93    0.41
 -10  -2   0    8.92    0.33
  10   2   0    9.26    0.50
 -10  -2   0    9.28    0.42
  10  -2   0    8.68    0.49
  10  -2   0    8.87    0.42
  10  -2   0    8.98    0.39
 -10  -2   0    9.56    0.54
 -11   2   0    6.10    0.31
  11  -2   0    5.41    0.40
 -11   2   0    5.90    0.30
 -11  -2   0    6.15    0.36
  11   2   0    5.98    0.37
  11  -2   0    5.61    0.33
 -11   2   0    5.89    0.40
 -11  -2   0    6.12    0.35
  11   2   0    5.79    0.43
  11  -2   0    5.92    0.43
 -11  -2   0    5.99    0.33
 -11  -2   0    6.18    0.44
 -11  -2   0    6.51    0.41
  11  -2   0    6.52    0.33
  11   2   0    6.29    0.41
  11  -2   0    6.09    0.33
  11   2   0    5.40    0.36
  11   2   0    5.76    0.36
 -11   2   0    5.83    0.24
 -11   2   0    6.30    0.46
  11  -2   0    5.64    0.36
  11  -2   0    5.96    0.34
  11   2   0    6.54    0.42
  11  -2   0    5.76    0.31
  11   2   0    5.83    0.38
  12  -2   0   18.04    0.70
  12   2   0   17.38    0.82
  12   2   0   17.83    0.77
 -12  -2   0   16.64    0.77
  12  -2   0   17.88    0.70
 -12   2   0   17.82    0.90
 -12   2   0   17.44    0.82
  12   2   0   18.15    0.88
 -12  -2   0   17.40    0.74
  12  -2   0   16.45    0.82
  12   2   0   16.58    0.77
  12  -2   0   17.52    0.72
 -12  -2   0   16.89    0.72
 -12   2   0   16.90    0.65
 -12  -2   0   19.09    0.90
 -12   2   0   17.30    0.68
  12   2   0   16.51    0.78
  12   2   0   17.73    0.75
  12  -2   0   16.44    0.71
  12   2   0   17.86    0.83
  12  -2   0   18.14    0.79
 -12  -2   0   17.40    0.69
  12  -2   0   17.03    0.85
   0  -3   0    0.04    0.01
   0  -3   0    0.02    0.01
   0  -3   0    0.04    0.02
   0  -3   0    0.01    0.01
   0  -3   0    0.01    0.01
   0  -3   0    0.02    0.02
   0   3   0    0.03    0.02
   0  -3   0    0.01    0.01
   0   3   0    0.02    0.01
   0  -3   0    0.00    0.01
   0   3   0    0.02    0.01
   0   3   0    0.03    0.02
   0   3   0    0.00    0.02
   0   3   0    0.02    0.01
   0  -3   0    0.02    0.01
   0  -3   0    0.01    0.01
   0  -3   0    0.01    0.01
  -1  -3   0  599.92   19.60
  -1   3   0  632.33   18.51
  -2  -3   0    0.14    0.04
  -2  -3   0    0.18    0.04
  -2  -3   0    0.11    0.03
   2  -3   0    0.18    0.04
  -2   3   0    0.11    0.04
   2   3   0    0.11    0.03
  -2   3   0    0.18    0.05
   2   3   0    0.11    0.03
   2   3   0    0.13    0.04
   2  -3   0    0.20    0.05
   2   3   0    0.15    0.04
   2  -3   0    0.15    0.03
  -2   3   0    0.19    0.04
  -2   3   0    0.14    0.04
   2   3   0    0.12    0.04
   2  -3   0    0.18    0.05
  -2  -3   0    0.12    0.02
  -2  -3   0    0.11    0.03
  -2  -3   0    0.13    0.04
   2  -3   0    0.13    0.04
  -2  -3   0    0.13    0.04
   2   3   0    0.08    0.03
   2   3   0    0.16    0.04
   2   3   0    0.23    0.04
  -2  -3   0    0.15    0.04
   3   3   0  202.69    6.54
  -3  -3   0  209.94    8.94
  -3  -3   0  198.11    6.51
   3   3   0  204.49    9.30
   4  -3   0    6.22    0.37
  -4   3   0    6.43    0.28
   4   3   0    6.30    0.29
   4  -3   0    7.01    0.25
  -4  -3   0    6.40    0.24
  -4   3   0    5.94    0.30
  -4  -3   0    6.12    0.28
   4   3   0    6.65    0.28
   4  -3   0    5.97    0.21
   4  -3   0    6.02    0.28
   4   3   0    5.92    0.26
  -4  -3   0    6.28    0.25
  -4   3   0    5.99    0.33
  -4  -3   0    5.83    0.26
  -4  -3   0    5.80    0.26
   4   3   0    6.15    0.28
  -4  -3   0    6.66    0.28
   4  -3   0    6.33    0.21
   4  -3   0    6.01    0.28
  -4  -3   0    6.06    0.29
   4   3   0    5.96    0.25
   4   3   0    5.98    0.29
   4  -3   0    6.36    0.21
  -4   3   0    6.06    0.31
  -4  -3   0    6.09    0.30
  -4  -3   0    6.35    0.26
  -4  -3   0    6.23    0.29
   4   3   0    6.07    0.28
  -5  -3   0    4.68    0.26
  -5   3   0    4.83    0.17
  -5  -3   0    5.03    0.25
  -5  -3   0    4.92    0.21
   5   3   0    4.80    0.27
   5  -3   0    4.97    0.19
  -5   3   0    4.70    0.17
   5   3   0    5.00    0.23
   5   3   0    5.06    0.26
   5   3   0    4.52    0.25
   5   3   0    4.85    0.27
   5  -3   0    4.96    0.26
  -5  -3   0    4.77    0.26
   5  -3   0    4.96    0.18
   5   3   0    4.84    0.25
   5   3   0    4.40    0.21
  -5  -3   0    5.39    0.23
   5   3   0    4.77    0.25
  -5   3   0    4.71    0.17
   5   3   0    4.66    0.23
  -5   3   0    4.72    0.24
  -5   3   0    4.01    0.34
  -5  -3   0    5.03    0.22
  -5  -3   0    4.50    0.24
  -5  -3   0    4.47    0.26
  -5  -3   0    4.84    0.24
  -5  -3   0    4.62    0.21
  -5  -3   0    4.67    0.26
   5  -3   0    4.92    0.21
   5  -3   0    4.88    0.18
  -5   3   0    4.84    0.17
   5  -3   0    4.89    0.26
   5  -3   0    4.72    0.18
   6  -3   0    0.35    0.05
   6   3   0    0.56    0.10
  -6   3   0    0.22    0.06
  -6  -3   0    0.32    0.06
   6   3   0    0.34    0.08
  -6  -3   0    0.32    0.12
   6   3   0    0.45    0.09
   6  -3   0    0.34    0.04
  -6  -3   0    0.31    0.07
  -6  -3   0    0.31    0.07
  -6  -3   0    0.30    0.05
  -6   3   0    0.38    0.10
  -6  -3   0    0.35    0.08
   6   3   0    0.36    0.08
  -6   3   0    0.36    0.04
   6  -3   0    0.34    0.06
  -6   3   0    0.41    0.08
  -6   3   0    0.31    0.04
   6   3   0    0.35    0.07
   6   3   0    0.26    0.07
   6  -3   0    0.37    0.04
   6  -3   0    0.35    0.05
  -6   3   0    0.30    0.04
  -6  -3   0    0.29    0.06
  -6  -3   0    0.40    0.09
  -6   3   0    0.33    0.04
   6  -3   0    0.33    0.05
  -6   3   0    0.38    0.09
   6   3   0    0.32    0.07
  -6  -3   0    0.32    0.08
   6  -3   0    0.27    0.07
  -6  -3   0    0.33    0.08
   6   3   0    0.39    0.06
   6  -3   0    0.45    0.05
   6  -3   0    0.37    0.05
   6  -3   0    0.22    0.07
  -7   3   0    2.56    0.13
  -7   3   0    2.78    0.18
   7  -3   0    2.88    0.15
   7  -3   0    2.62    0.15
  -7  -3   0    2.82    0.17
  -7  -3   0    2.66    0.20
  -7  -3   0    2.60    0.18
  -7   3   0    2.35    0.20
   7   3   0    2.53    0.20
   7   3   0    2.33    0.19
  -7  -3   0    2.73    0.19
  -7   3   0    2.72    0.13
   7  -3   0    2.72    0.15
  -7  -3   0    2.81    0.17
   7  -3   0    2.73    0.13
   7   3   0    2.50    0.20
   7   3   0    2.42    0.17
  -7  -3   0    2.56    0.17
  -7   3   0    2.69    0.14
  -7   3   0    2.62    0.23
  -7  -3   0    2.64    0.19
  -7  -3   0    2.74    0.15
  -7  -3   0    2.58    0.22
   7   3   0    2.42    0.22
  -7  -3   0    2.59    0.21
   7  -3   0    2.65    0.15
  -7  -3   0    2.64    0.21
   7  -3   0    2.70    0.13
   7  -3   0    2.60    0.21
  -7   3   0    2.40    0.20
   7   3   0    2.55    0.21
   7   3   0    2.52    0.20
  -7   3   0    2.60    0.14
   7   3   0    2.78    0.16
   7  -3   0    2.81    0.15
   7  -3   0    2.48    0.20
   7  -3   0    2.64    0.15
  -8  -3   0    6.44    0.39
   8  -3   0    6.07    0.23
  -8   3   0    6.19    0.25
   8  -3   0    6.50    0.28
  -8  -3   0    6.41    0.33
   8   3   0    6.70    0.38
  -8   3   0    6.35    0.31
   8  -3   0    6.20    0.28
  -8  -3   0    6.29    0.40
   8  -3   0    6.32    0.27
  -8  -3   0    6.16    0.36
  -8   3   0    6.17    0.27
   8   3   0    6.51    0.35
   8  -3   0    6.48    0.22
  -8  -3   0    5.81    0.33
   8   3   0    5.93    0.35
  -8   3   0    5.76    0.35
  -8   3   0    6.33    0.37
  -8  -3   0    6.36    0.32
  -8  -3   0    6.36    0.32
   8  -3   0    6.72    0.37
  -8   3   0    6.07    0.26
   8  -3   0    6.36    0.26
   8  -3   0    6.31    0.30
  -8   3   0    6.72    0.41
  -8  -3   0    6.48    0.34
   8   3   0    6.39    0.34
  -8  -3   0    5.98    0.36
   8  -3   0    6.27    0.38
  -8   3   0    6.40    0.27
   8  -3   0    6.25    0.28
  -8  -3   0    6.45    0.30
  -8  -3   0    6.54    0.30
   8  -3   0    6.32    0.28
   8   3   0    6.37    0.39
   9  -3   0   30.53    1.01
  -9   3   0   31.82    1.03
   9   3   0   31.07    1.13
  -9  -3   0   31.84    1.09
  -9  -3   0   31.78    1.09
  -9  -3   0   29.50    0.96
   9   3   0   32.21    1.18
  -9  -3   0   32.66    1.11
   9  -3   0   30.06    1.15
  -9  -3   0   29.82    1.14
   9   3   0   31.92    1.14
  -9   3   0   31.24    0.99
  -9  -3   0   34.73    1.34
   9  -3   0   31.70    1.11
   9  -3   0   31.81    1.03
  -9  -3   0   32.40    1.09
   9  -3   0   31.64    1.07
  -9   3   0   31.87    1.01
   9  -3   0   30.11    1.20
   9  -3   0   31.83    1.04
  -9  -3   0   33.31    1.03
   9   3   0   32.28    1.21
  -9  -3   0   30.99    0.97
   9   3   0   30.53    1.14
   9  -3   0   31.37    1.03
  -9  -3   0   33.55    1.05
 -10  -3   0    1.42    0.15
  10  -3   0    1.50    0.20
 -10  -3   0    1.29    0.14
 -10  -3   0    1.45    0.17
  10  -3   0    1.58    0.15
  10  -3   0    1.22    0.15
  10   3   0    1.34    0.18
  10   3   0    1.41    0.18
 -10  -3   0    1.42    0.20
 -10  -3   0    1.26    0.15
  10   3   0    1.21    0.18
 -10   3   0    1.47    0.26
  10   3   0    1.17    0.16
 -10  -3   0    1.39    0.16
  10  -3   0    1.42    0.13
  10  -3   0    1.45    0.14
  10  -3   0    1.42    0.13
 -10   3   0    1.46    0.12
  10  -3   0    1.56    0.13
 -10   3   0    1.51    0.12
  10  -3   0    1.58    0.21
 -10  -3   0    1.51    0.13
  10  -3   0    1.79    0.15
  10   3   0    1.42    0.18
 -10  -3   0    1.48    0.17
  10   3   0    1.29    0.16
 -10   3   0    1.47    0.19
  10   3   0    1.25    0.22
 -11   3   0   27.24    0.93
  11  -3   0   28.63    1.14
 -11  -3   0   27.17    0.96
 -11  -3   0   27.22    1.02
  11   3   0   27.22    1.12
 -11  -3   0   26.77    1.05
 -11   3   0   28.25    0.92
  11   3   0   26.64    1.09
  11  -3   0   28.75    0.97
 -11   3   0   28.20    0.92
  11   3   0   28.21    1.08
  11   3   0   28.42    1.18
 -11  -3   0   26.26    1.00
  11  -3   0   28.75    0.99
  11   3   0   27.44    1.08
 -11  -3   0   29.07    1.17
  11  -3   0   28.94    1.05
  11  -3   0   29.17    1.17
 -11   3   0   29.78    1.22
  11   3   0   27.98    1.10
 -11  -3   0   26.60    0.92
 -11  -3   0   28.15    1.05
  11  -3   0   28.20    0.98
 -11   3   0   28.16    1.13
  11  -3   0   28.09    0.96
  11   3   0   28.08    1.06
   0  -4   0   91.40    2.99
   0  -4   0   91.50    4.28
   0   4   0   86.88    4.49
   1  -4   0   99.66    3.15
  -1   4   0  106.82    4.46
  -1   4   0  110.21    4.49
   1  -4   0   97.88    3.09
  -1  -4   0  100.27    5.06
  -1  -4   0  102.45    3.46
   1   4   0  100.49    3.47
   2  -4   0  287.40    8.36
  -2   4   0  304.37    8.86
   2   4   0  310.37   12.14
  -2   4   0  303.46    8.75
   2   4   0  285.17    9.05
  -2  -4   0  285.17    9.03
  -2  -4   0  284.25   11.37
   3   4   0   78.50    5.53
   3   4   0   82.16    3.19
  -3  -4   0   85.58    5.33
  -3  -4   0   82.11    3.16
   4   4   0    6.23    0.28
  -4  -4   0    6.40    0.30
  -4  -4   0    6.21    0.31
   4   4   0    6.42    0.29
  -4  -4   0    6.02    0.30
   4   4   0    6.11    0.29
  -4   4   0    6.21    0.30
   4   4   0    6.20    0.30
   4  -4   0    6.52    0.29
  -4   4   0    6.04    0.29
  -4  -4   0    6.33    0.26
   4  -4   0    6.24    0.26
   4   4   0    5.94    0.29
   4   4   0    6.36    0.30
  -4  -4   0    6.31    0.31
   4   4   0    6.05    0.27
  -4   4   0    6.15    0.36
   4   4   0    6.36    0.31
  -4  -4   0    6.55    0.27
   4  -4   0    6.50    0.29
  -4   4   0    6.20    0.32
  -4  -4   0    6.33    0.31
  -4  -4   0    6.31    0.23
  -4  -4   0    6.04    0.28
   5   4   0  228.29   12.23
   5  -4   0  217.41    6.97
   5  -4   0  228.79    7.02
   5  -4   0  228.84    7.02
  -5  -4   0  228.62    7.58
  -5  -4   0  228.55    7.31
   5   4   0  202.12   11.36
   6   4   0   52.92    7.05
   6  -4   0   50.84    3.10
  -6  -4   0   55.70    2.69
   6  -4   0   51.43    3.08
   6   4   0   52.20    5.80
  -6  -4   0   56.79    2.49
  -6   4   0   52.99    1.78
  -6   4   0   55.43    1.81
  -7   4   0   43.50    1.64
   7  -4   0   46.70    3.48
   7  -4   0   44.75    3.48
  -7  -4   0   45.19    2.25
   7   4   0   53.20    7.18
  -7   4   0   42.91    1.61
  -7  -4   0   40.92    2.39
   7   4   0   46.45    6.89
   8  -4   0   11.97    0.53
  -8  -4   0   12.87    0.53
  -8  -4   0   12.25    0.56
   8  -4   0   12.29    0.43
  -8  -4   0   12.26    0.64
  -8   4   0   12.13    0.61
  -8  -4   0   12.47    0.57
   8  -4   0   11.93    0.57
   8  -4   0   12.50    0.46
  -8  -4   0   12.32    0.59
  -8  -4   0   12.12    0.50
   8   4   0   12.23    0.55
  -8  -4   0   12.10    0.54
   8   4   0   11.55    0.55
   8  -4   0   12.67    0.45
   8  -4   0   12.91    0.43
  -8  -4   0   11.31    0.45
  -8   4   0   12.54    0.52
   8  -4   0   12.54    0.44
   8   4   0   12.77    0.55
   8  -4   0   11.75    0.56
  -8  -4   0   13.10    0.51
  -8  -4   0   13.08    0.47
   8   4   0   12.80    0.55
   8  -4   0   12.53    0.42
   8  -4   0   12.29    0.44
   8   4   0   12.61    0.56
  -8   4   0   12.62    0.58
   8  -4   0   12.70    0.45
   8   4   0   12.82    0.62
  -8  -4   0   12.39    0.54
   9   4   0    2.81    0.27
  -9  -4   0    2.82    0.23
   9  -4   0    2.54    0.18
  -9  -4   0    2.32    0.20
  -9  -4   0    2.78    0.26
   9   4   0    2.48    0.24
   9  -4   0    2.28    0.23
  -9   4   0    2.80    0.27
  -9  -4   0    2.32    0.23
   9   4   0    3.11    0.35
  -9  -4   0    2.80    0.17
   9  -4   0    2.33    0.24
   9  -4   0    2.46    0.15
   9  -4   0    2.58    0.17
  -9  -4   0    2.53    0.15
   9  -4   0    2.87    0.19
  -9  -4   0    2.84    0.21
   9   4   0    2.75    0.24
   9  -4   0    2.60    0.15
  -9   4   0    2.66    0.27
   9   4   0    2.67    0.23
   9   4   0    2.36    0.23
  -9  -4   0    2.33    0.24
   9  -4   0    2.76    0.16
  -9  -4   0    2.64    0.19
  -9   4   0    2.54    0.19
  -9  -4   0    2.64    0.21
  10  -4   0   13.71    0.68
  10  -4   0   13.85    0.67
 -10   4   0   14.11    0.68
  10  -4   0   13.79    0.52
  10   4   0   13.24    0.69
 -10   4   0   14.11    0.57
  10  -4   0   13.76    0.52
  10  -4   0   14.80    0.54
 -10  -4   0   13.57    0.60
  10  -4   0   14.63    0.53
 -10  -4   0   14.11    0.63
 -10  -4   0   14.81    0.70
  10   4   0   14.28    0.69
  10   4   0   13.32    0.66
 -10   4   0   13.90    0.46
 -10  -4   0   14.07    0.56
  10   4   0   13.38    0.64
 -10  -4   0   13.85    0.52
 -10   4   0   15.56    0.76
  10  -4   0   14.08    0.58
  10  -4   0   14.06    0.52
 -10  -4   0   14.79    0.61
  10   4   0   13.47    0.64
  10   4   0   13.80    0.63
  10   4   0   14.24    0.65
  10  -4   0   13.79    0.54
 -11  -4   0   13.34    0.62
  11   4   0   11.85    0.67
  11  -4   0   13.10    0.69
  11  -4   0   12.99    0.53
 -11   4   0   13.11    0.73
 -11   4   0   12.95    0.53
  11   4   0   12.83    0.64
  11  -4   0   13.21    0.68
  11   4   0   13.43    0.63
  11  -4   0   12.83    0.52
 -11  -4   0   13.11    0.49
 -11   4   0   13.85    0.69
  11   4   0   11.85    0.71
  11  -4   0   13.53    0.54
 -11  -4   0   13.44    0.54
  11   4   0   15.12    0.94
 -11  -4   0   12.66    0.59
  11  -4   0   12.99    0.58
  11   4   0   13.93    0.65
 -11  -4   0   13.72    0.70
  11  -4   0   12.30    0.51
  11  -4   0   14.09    0.52
  11   4   0   13.61    0.65
 -11  -4   0   13.60    0.61
   0   5   0    0.03    0.02
   0  -5   0    0.05    0.02
   0  -5   0    0.02    0.02
   0   5   0    0.03    0.02
   0  -5   0    0.05    0.03
   0  -5   0    0.05    0.02
   0  -5   0    0.05    0.02
   0   5   0    0.01    0.03
   0  -5   0    0.00    0.02
   0   5   0    0.05    0.02
   0   5   0    0.04    0.02
   0   5   0    0.05    0.03
   0  -5   0    0.03    0.02
   1   5   0  289.83   12.01
  -1  -5   0  300.03    9.25
  -1   5   0  316.01   11.78
   1  -5   0  300.32    8.93
  -1   5   0  308.79   10.85
  -2  -5   0    0.39    0.07
   2   5   0    0.27    0.05
   2  -5   0    0.37    0.04
   2  -5   0    0.34    0.03
   2   5   0    0.35    0.06
  -2  -5   0    0.35    0.07
   2   5   0    0.40    0.07
   2  -5   0    0.44    0.06
   2   5   0    0.31    0.06
   2  -5   0    0.43    0.04
   2   5   0    0.25    0.06
  -2   5   0    0.35    0.07
  -2   5   0    0.35    0.08
   2   5   0    0.34    0.03
   2   5   0    0.38    0.07
  -2  -5   0    0.32    0.06
   2   5   0    0.35    0.05
  -2  -5   0    0.41    0.07
  -2   5   0    0.36    0.06
  -2  -5   0    0.36    0.07
  -2  -5   0    0.30    0.07
   2  -5   0    0.34    0.05
  -2  -5   0    0.41    0.07
   2  -5   0    0.39    0.03
   3   5   0    6.86    0.32
   3  -5   0    7.19    0.29
   3   5   0    7.00    0.31
   3   5   0    7.49    0.33
   3  -5   0    6.96    0.30
   3   5   0    6.95    0.31
  -3   5   0    7.09    0.36
  -3  -5   0    6.85    0.32
   3  -5   0    7.01    0.30
   3   5   0    6.77    0.31
  -3   5   0    7.00    0.34
   3   5   0    7.06    0.29
  -3  -5   0    6.65    0.30
  -3  -5   0    7.18    0.29
  -3   5   0    6.71    0.30
  -3  -5   0    7.15    0.31
  -3  -5   0    6.51    0.32
  -3  -5   0    7.30    0.31
   3   5   0    7.25    0.32
  -3  -5   0    7.46    0.33
  -4  -5   0   19.20    0.72
  -4  -5   0   19.18    0.72
  -4  -5   0   19.83    0.72
   4   5   0   18.72    0.71
   4   5   0   19.85    0.71
  -4  -5   0   20.50    0.73
  -4  -5   0   19.38    0.72
  -5   5   0    0.82    0.12
  -5   5   0    1.03    0.12
  -5  -5   0    0.79    0.11
  -5   5   0    0.84    0.11
  -5  -5   0    0.78    0.07
  -5  -5   0    0.90    0.10
   5   5   0    0.85    0.14
  -5  -5   0    0.83    0.09
  -5  -5   0    0.78    0.12
   5   5   0    0.80    0.11
   5   5   0    0.62    0.11
  -5  -5   0    0.86    0.11
   5   5   0    0.90    0.11
   5  -5   0    0.79    0.09
  -5   5   0    0.71    0.14
  -5  -5   0    0.87    0.10
   5   5   0    0.89    0.10
   5  -5   0    0.96    0.11
   5   5   0    0.99    0.12
   5   5   0    0.84    0.14
  -5  -5   0    0.84    0.12
  -5  -5   0    0.78    0.11
   5  -5   0    0.87    0.10
  -5  -5   0    0.77    0.12
  -6  -5   0   32.22    1.15
  -6  -5   0   33.09    1.13
  -6  -5   0   33.30    1.15
  -6  -5   0   32.59    1.15
  -7  -5   0   91.48    4.03
   7   5   0   79.64    8.68
   7   5   0   89.32    8.74
  -7  -5   0   87.26    3.68
   8  -5   0    0.09    0.06
   8   5   0    0.12    0.08
  -8  -5   0    0.15    0.07
  -8  -5   0    0.14    0.07
  -8  -5   0    0.16    0.08
  -8  -5   0    0.16    0.08
   8  -5   0    0.16    0.04
   8   5   0    0.12    0.08
  -8  -5   0    0.17    0.07
   8  -5   0    0.15    0.04
   8  -5   0    0.14    0.05
  -8   5   0    0.13    0.07
   8  -5   0    0.19    0.05
  -8  -5   0    0.14    0.07
   8  -5   0    0.14    0.03
   8   5   0    0.11    0.06
  -8  -5   0    0.15    0.06
   8   5   0    0.13    0.07
   8   5   0    0.21    0.08
   8   5   0    0.16    0.08
  -8   5   0    0.11    0.07
   8   5   0    0.13    0.07
  -8   5   0    0.09    0.08
   8  -5   0    0.19    0.05
   8  -5   0    0.12    0.04
   8  -5   0    0.16    0.04
  -8  -5   0    0.19    0.06
   8  -5   0    0.14    0.05
  -8  -5   0    0.13    0.06
   9  -5   0   40.11    1.25
   9   5   0   40.43    1.46
   9   5   0   39.91    1.43
   9  -5   0   40.13    1.20
  -9  -5   0   38.61    1.38
   9  -5   0   40.43    1.43
   9   5   0   40.32    1.40
   9   5   0   39.25    1.39
   9  -5   0   40.38    1.25
   9  -5   0   40.23    1.21
   9  -5   0   40.02    1.22
   9  -5   0   39.34    1.20
  -9  -5   0   35.79    1.41
   9   5   0   44.71    1.73
  -9  -5   0   38.75    1.27
   9   5   0   38.11    1.40
   9  -5   0   38.69    1.40
  -9  -5   0   39.24    1.35
   9  -5   0   38.16    1.19
  -9  -5   0   38.74    1.36
  10   5   0    1.63    0.28
  10   5   0    1.63    0.20
  10   5   0    1.49    0.20
 -10   5   0    1.58    0.23
 -10  -5   0    1.49    0.14
 -10  -5   0    1.64    0.18
 -10   5   0    1.48    0.21
 -10  -5   0    1.56    0.18
  10  -5   0    1.81    0.22
 -10  -5   0    1.47    0.18
  10  -5   0    1.55    0.12
  10  -5   0    1.72    0.13
 -10  -5   0    1.41    0.21
 -10   5   0    1.62    0.17
  10  -5   0    1.55    0.20
  10   5   0    1.70    0.20
  10  -5   0    1.49    0.11
  10   5   0    1.45    0.18
 -10  -5   0    1.59    0.16
  10  -5   0    1.57    0.12
  10  -5   0    1.50    0.12
  10   5   0    1.57    0.21
  10  -5   0    1.59    0.12
  10  -5   0    1.57    0.15
  10   5   0    1.56    0.21
  11  -5   0    0.02    0.03
  11  -5   0    0.03    0.04
 -11   5   0    0.00    0.07
 -11  -5   0    0.08    0.07
  11   5   0    0.09    0.10
 -11   5   0    0.01    0.07
  11   5   0    0.00    0.05
 -11  -5   0   -0.01    0.03
  11  -5   0    0.01    0.03
  11   5   0    0.06    0.07
  11  -5   0    0.02    0.03
 -11  -5   0   -0.02    0.04
  11  -5   0   -0.04    0.06
  11  -5   0   -0.01    0.03
  11   5   0    0.01    0.06
  11  -5   0    0.04    0.05
 -11  -5   0   -0.04    0.06
  11   5   0    0.04    0.06
  11   5   0    0.07    0.09
  11   5   0    0.02    0.05
 -11  -5   0    0.00    0.05
  11  -5   0   -0.01    0.05
 -11   5   0    0.03    0.04
   0   6   0    0.69    0.10
   0   6   0    0.59    0.07
   0  -6   0    0.53    0.08
   0  -6   0    0.60    0.06
   0  -6   0    0.73    0.08
   0   6   0    0.65    0.06
   0  -6   0    0.66    0.07
   0   6   0    0.68    0.07
   0  -6   0    0.75    0.05
   0   6   0    0.58    0.09
   0  -6   0    0.69    0.06
   0  -6   0    0.68    0.06
   0   6   0    0.55    0.06
   0  -6   0    0.68    0.07
  -1  -6   0   28.01    1.42
   1  -6   0   25.76    1.17
  -1   6   0   27.81    2.65
   1   6   0   30.12    3.97
   1   6   0   24.40    3.54
  -1  -6   0   26.34    1.29
   1  -6   0   27.76    1.11
  -1   6   0   23.94    2.66
  -2  -6   0  382.11   11.83
   2   6   0  417.43   17.85
   2  -6   0  390.74   11.14
  -2   6   0  395.94   12.89
  -2  -6   0  370.34   11.59
   2   6   0  385.31   16.16
   2  -6   0  371.73   11.05
  -2   6   0  376.63   12.53
  -3  -6   0   44.55    2.03
   3   6   0   46.20    4.59
   3   6   0   45.33    5.00
  -3  -6   0   44.26    2.19
   4   6   0    3.79    0.21
  -4  -6   0    3.64    0.22
   4   6   0    3.93    0.23
   4   6   0    3.80    0.22
   4  -6   0    3.86    0.22
   4   6   0    3.55    0.23
   4   6   0    3.81    0.23
   4  -6   0    3.71    0.22
  -4  -6   0    4.03    0.22
  -4   6   0    3.66    0.25
  -4  -6   0    3.74    0.22
  -4  -6   0    3.72    0.25
  -4  -6   0    4.05    0.22
  -4  -6   0    3.79    0.24
  -4  -6   0    3.41    0.24
  -4  -6   0    3.58    0.25
   4   6   0    3.45    0.23
  -4  -6   0    3.76    0.25
   4  -6   0    4.05    0.21
  -4   6   0    3.71    0.25
   4  -6   0    3.82    0.21
  -4   6   0    3.92    0.23
  -4   6   0    3.67    0.28
  -5  -6   0   32.16    1.12
  -5  -6   0   32.19    1.12
  -5  -6   0   32.24    1.14
  -5  -6   0   31.41    1.12
  -6  -6   0    5.32    0.22
  -6  -6   0    5.39    0.29
  -6  -6   0    5.34    0.27
  -6  -6   0    4.95    0.32
  -6   6   0    5.37    0.32
  -6  -6   0    5.40    0.34
   6   6   0    5.47    0.33
  -6  -6   0    5.33    0.33
   6   6   0    4.85    0.28
   6  -6   0    5.60    0.31
  -6  -6   0    5.16    0.30
   6   6   0    4.81    0.31
   6  -6   0    5.68    0.31
  -6   6   0    5.13    0.34
   6   6   0    5.30    0.31
   6  -6   0    5.87    0.27
  -6  -6   0    5.29    0.33
   6   6   0    5.06    0.31
   6   6   0    5.70    0.27
  -6  -6   0    5.20    0.29
  -6   6   0    5.51    0.33
  -6   6   0    5.10    0.37
   6   6   0    5.35    0.31
   6  -6   0    5.52    0.27
   7  -6   0    0.06    0.04
  -7  -6   0    0.05    0.05
  -7  -6   0    0.02    0.06
   7  -6   0    0.11    0.05
  -7   6   0    0.07    0.06
  -7  -6   0    0.07    0.07
   7   6   0    0.09    0.06
  -7  -6   0    0.04    0.04
   7   6   0    0.05    0.05
  -7  -6   0    0.09    0.04
   7   6   0    0.00    0.04
   7   6   0    0.11    0.07
  -7   6   0    0.02    0.06
   7  -6   0    0.07    0.06
  -7  -6   0    0.05    0.05
  -7   6   0    0.10    0.06
  -7  -6   0    0.08    0.05
  -7  -6   0    0.04    0.06
   7   6   0    0.04    0.05
   7  -6   0    0.05    0.05
   7   6   0    0.02    0.05
   7   6   0    0.10    0.05
  -7  -6   0    0.10    0.06
   8  -6   0    0.80    0.09
  -8  -6   0    0.75    0.13
  -8  -6   0    0.90    0.11
   8  -6   0    0.75    0.14
  -8  -6   0    0.86    0.10
  -8   6   0    1.03    0.18
   8   6   0    0.75    0.14
  -8   6   0    0.90    0.18
   8  -6   0    0.94    0.17
   8   6   0    1.12    0.13
   8   6   0    0.99    0.17
  -8  -6   0    0.96    0.16
  -8  -6   0    0.91    0.17
  -8  -6   0    0.83    0.12
   8   6   0    0.87    0.15
   8   6   0    0.69    0.15
   8   6   0    0.82    0.19
   8   6   0    0.94    0.17
  -8  -6   0    1.00    0.19
   8  -6   0    0.89    0.11
  -8   6   0    1.05    0.14
  -9  -6   0    2.19    0.21
   9  -6   0    2.11    0.22
  -9   6   0    1.80    0.19
   9  -6   0    1.88    0.13
   9   6   0    1.87    0.21
   9   6   0    1.63    0.21
   9   6   0    1.83    0.21
   9   6   0    1.82    0.21
   9  -6   0    1.91    0.14
  -9   6   0    1.99    0.23
  -9  -6   0    2.13    0.16
   9  -6   0    1.96    0.15
   9   6   0    1.88    0.22
   9   6   0    1.58    0.21
  -9  -6   0    1.96    0.20
   9  -6   0    1.82    0.11
  -9  -6   0    1.88    0.18
   9  -6   0    1.98    0.13
  -9   6   0    2.01    0.25
  -9  -6   0    1.87    0.16
   9   6   0    1.70    0.21
   9  -6   0    1.82    0.21
  10   6   0   12.09    0.59
  10  -6   0   11.49    0.45
  10   6   0   11.01    0.60
  10  -6   0   11.75    0.47
 -10   6   0   11.83    0.67
  10  -6   0   11.22    0.60
  10   6   0   11.29    0.59
 -10   6   0   11.92    0.63
 -10   6   0   12.37    0.56
 -10  -6   0   11.09    0.49
 -10  -6   0   12.21    0.63
  10  -6   0   11.35    0.60
  10  -6   0   11.17    0.43
 -10  -6   0   11.51    0.49
  10   6   0   11.30    0.61
 -10  -6   0   11.05    0.57
  10   6   0   11.19    0.63
  10  -6   0   11.47    0.39
 -10  -6   0   11.76    0.53
 -10  -6   0   11.88    0.57
  10   6   0   11.61    0.56
   0  -7   0    0.07    0.04
   0   7   0    0.03    0.03
   0  -7   0    0.05    0.04
   0   7   0    0.04    0.04
   0  -7   0    0.03    0.03
   0   7   0    0.01    0.02
   0  -7   0    0.02    0.02
   0  -7   0    0.05    0.03
   0  -7   0    0.04    0.02
   0   7   0    0.02    0.02
   0  -7   0    0.02    0.02
   0  -7   0    0.00    0.02
   0  -7   0    0.04    0.03
   0   7   0    0.03    0.03
  -1   7   0   42.69    3.86
   1  -7   0   48.08    1.84
  -1  -7   0   51.54    2.08
   1  -7   0   50.78    1.98
   1   7   0   53.67    4.88
  -1  -7   0   53.03    2.27
  -1   7   0   52.91    3.93
   1   7   0   43.60    4.37
  -2  -7   0   53.22    2.46
   2   7   0   59.21    5.71
  -2   7   0   55.89    3.41
   2  -7   0   53.35    1.91
  -2  -7   0   55.12    2.29
   2  -7   0   52.83    1.82
  -2   7   0   52.12    3.59
   3   7   0    0.13    0.04
   3  -7   0    0.20    0.03
  -3  -7   0    0.15    0.05
   3  -7   0    0.17    0.06
  -3   7   0    0.21    0.08
   3  -7   0    0.21    0.05
  -3  -7   0    0.20    0.07
   3   7   0    0.20    0.06
   3   7   0    0.12    0.06
  -3  -7   0    0.23    0.06
   3   7   0    0.20    0.07
  -3  -7   0    0.19    0.07
  -3  -7   0    0.13    0.06
  -3   7   0    0.14    0.07
  -3   7   0    0.17    0.06
  -3  -7   0    0.09    0.05
   3   7   0    0.17    0.05
   3  -7   0    0.19    0.03
  -3  -7   0    0.13    0.05
  -3  -7   0    0.19    0.07
   3   7   0    0.23    0.07
   3   7   0    0.18    0.03
   3   7   0    0.15    0.06
   4   7   0  116.58    9.31
  -4  -7   0  135.97    4.78
  -4  -7   0  133.65    5.06
   4   7   0  111.46    8.96
  -5   7   0    9.34    0.48
  -5  -7   0    9.28    0.43
  -5  -7   0    9.72    0.42
   5  -7   0    9.05    0.42
  -5  -7   0    8.73    0.46
  -5  -7   0    9.67    0.48
  -5   7   0    9.51    0.45
  -5  -7   0    9.77    0.43
  -5  -7   0    9.78    0.42
   5   7   0    9.39    0.46
  -5   7   0    9.36    0.48
  -5  -7   0    9.53    0.48
   5   7   0    9.94    0.44
   5   7   0    8.99    0.41
   5   7   0    9.10    0.42
   5  -7   0    9.37    0.41
   5  -7   0    9.48    0.41
  -5   7   0    9.16    0.52
  -5  -7   0    9.85    0.54
  -5  -7   0    9.20    0.46
   5  -7   0    9.26    0.41
   5   7   0    9.98    0.37
   5   7   0    9.54    0.46
   5   7   0    9.85    0.45
   5   7   0    9.88    0.45
   5   7   0    9.64    0.36
   6  -7   0   34.75    1.16
  -6  -7   0   34.06    1.23
   6   7   0   33.77    1.19
   6   7   0   35.38    1.22
  -6  -7   0   33.26    1.23
  -6  -7   0   32.31    1.21
  -6  -7   0   34.67    1.23
  -6   7   0   34.86    1.31
   6   7   0   30.96    1.26
   6  -7   0   34.21    1.13
   7  -7   0   13.62    0.55
  -7  -7   0   15.08    0.62
   7  -7   0   13.51    0.59
  -7  -7   0   12.97    0.64
  -7  -7   0   13.68    0.57
  -7   7   0   12.72    0.65
   7   7   0   13.44    0.62
  -7  -7   0   13.34    0.65
  -7  -7   0   13.04    0.64
   7  -7   0   14.10    0.61
   7   7   0   14.17    0.62
  -7  -7   0   14.29    0.56
  -7  -7   0   14.09    0.60
   7   7   0   14.73    0.55
   7  -7   0   14.46    0.54
   7   7   0   13.38    0.63
  -7  -7   0   13.22    0.47
  -7   7   0   13.69    0.64
  -7   7   0   14.05    0.64
   7   7   0   14.89    0.66
   7   7   0   14.45    0.65
   8   7   0    0.41    0.10
   8   7   0    0.36    0.17
   8   7   0    0.38    0.13
  -8  -7   0    0.33    0.09
  -8  -7   0    0.32    0.10
   8  -7   0    0.37    0.11
   8  -7   0    0.34    0.07
   8  -7   0    0.48    0.10
  -8  -7   0    0.38    0.12
   8   7   0    0.39    0.12
   8   7   0    0.32    0.10
   8  -7   0    0.29    0.10
  -8   7   0    0.43    0.11
  -8  -7   0    0.33    0.09
  -8   7   0    0.25    0.11
  -8  -7   0    0.43    0.07
  -8   7   0    0.31    0.12
  -8  -7   0    0.49    0.12
   9  -7   0    0.89    0.18
  -9  -7   0    0.81    0.16
  -9  -7   0    0.87    0.13
   9   7   0    0.79    0.18
   9   7   0    0.69    0.14
  -9   7   0    0.82    0.20
   9   7   0    0.82    0.17
   9   7   0    0.78    0.17
   9  -7   0    0.82    0.11
  -9  -7   0    0.76    0.09
  -9   7   0    0.86    0.17
   9   7   0    0.83    0.16
   9  -7   0    0.86    0.17
   9   7   0    0.66    0.15
  -9  -7   0    0.52    0.12
   9  -7   0    0.74    0.09
  -9   7   0    0.86    0.19
 -10  -7   0    6.19    0.41
  10  -7   0    6.59    0.30
 -10  -7   0    6.48    0.34
 -10   7   0    6.35    0.39
 -10  -7   0    6.14    0.39
  10  -7   0    5.74    0.26
 -10   7   0    6.67    0.49
  10  -7   0    6.11    0.30
  10   7   0    6.43    0.38
  10  -7   0    5.56    0.40
  10   7   0    6.24    0.41
 -10   7   0    6.69    0.46
  10   7   0    6.35    0.43
 -10  -7   0    6.82    0.38
  10  -7   0    6.20    0.26
  10  -7   0    5.86    0.41
  10   7   0    6.39    0.48
   0  -8   0   16.99    0.65
   0   8   0   16.99    0.69
   0  -8   0   16.37    0.60
   0   8   0   16.37    0.56
   0  -8   0   16.68    0.61
   0   8   0   16.46    0.58
   0   8   0   17.14    0.63
   0  -8   0   17.44    0.58
   0   8   0   16.62    0.59
   0  -8   0   16.62    0.58
   0  -8   0   16.59    0.61
   0  -8   0   16.57    0.60
  -1   8   0    8.20    0.31
   1   8   0    8.64    0.37
   1  -8   0    8.58    0.35
   1   8   0    8.56    0.36
  -1   8   0    9.19    0.45
  -1  -8   0    8.99    0.41
  -1  -8   0    8.70    0.39
   1  -8   0    8.77    0.33
   1  -8   0    8.79    0.32
  -1   8   0    8.15    0.32
   1  -8   0    8.43    0.33
   1  -8   0    8.60    0.33
  -1   8   0    8.41    0.33
   1   8   0    8.61    0.36
  -1  -8   0    8.77    0.39
  -1  -8   0    8.53    0.39
  -1   8   0    8.51    0.31
  -1   8   0    8.22    0.45
  -1  -8   0    8.81    0.36
   1  -8   0    8.39    0.40
  -1  -8   0    8.75    0.38
  -1  -8   0    8.79    0.35
   1  -8   0    8.51    0.35
   1   8   0    8.16    0.42
  -1  -8   0    9.02    0.36
   1   8   0    8.35    0.36
   1  -8   0    8.81    0.36
   2   8   0   87.72    7.26
   2  -8   0   86.21    2.87
  -2   8   0   84.19    5.06
   2   8   0   85.90    7.16
  -2   8   0   87.06    4.78
  -2  -8   0   85.97    3.53
   2  -8   0   83.60    2.75
  -2  -8   0   78.75    3.21
  -3  -8   0   27.09    0.99
  -3  -8   0   27.22    0.96
   3   8   0   27.03    0.86
   3   8   0   26.99    0.95
  -3  -8   0   26.17    0.99
  -3  -8   0   28.07    0.99
   3  -8   0   27.25    0.83
  -3   8   0   29.12    1.06
   3   8   0   27.60    0.95
   3  -8   0   26.80    0.95
  -4  -8   0    9.99    0.45
  -4  -8   0   10.15    0.49
   4   8   0    9.82    0.47
   4   8   0    9.97    0.40
  -4   8   0    9.90    0.54
   4  -8   0   10.06    0.45
  -4  -8   0    9.23    0.47
  -4  -8   0   10.04    0.45
   4   8   0   10.31    0.46
   4   8   0   10.41    0.47
  -4  -8   0   10.22    0.56
  -4   8   0   10.33    0.53
   4  -8   0   10.16    0.45
  -4  -8   0    9.50    0.43
  -4  -8   0   10.19    0.47
   4   8   0    9.95    0.40
   4   8   0   10.02    0.33
  -4  -8   0    9.52    0.50
   4   8   0    9.95    0.33
   4  -8   0   10.16    0.41
   4   8   0   10.37    0.45
   4  -8   0    9.74    0.43
  -4  -8   0    9.58    0.43
  -5  -8   0    0.67    0.13
   5   8   0    0.85    0.14
  -5   8   0    0.75    0.15
   5   8   0    0.66    0.10
  -5   8   0    0.83    0.18
   5   8   0    0.62    0.13
  -5   8   0    0.59    0.16
   5   8   0    0.74    0.11
   5   8   0    0.59    0.12
  -5  -8   0    0.59    0.13
  -5  -8   0    0.59    0.11
   5  -8   0    0.69    0.12
  -5  -8   0    0.57    0.10
  -5   8   0    0.58    0.12
   5  -8   0    0.67    0.12
   5   8   0    0.66    0.13
   5   8   0    0.60    0.07
   5  -8   0    0.65    0.11
   5   8   0    0.45    0.11
  -5  -8   0    0.55    0.11
  -5  -8   0    0.67    0.14
  -5  -8   0    0.73    0.18
   5   8   0    0.57    0.07
   5  -8   0    0.60    0.11
  -5  -8   0    0.50    0.12
   6   8   0    9.32    0.48
  -6   8   0    9.07    0.51
   6   8   0    9.51    0.47
   6   8   0    9.45    0.37
   6   8   0    9.49    0.37
  -6  -8   0    9.26    0.43
   6   8   0    9.37    0.48
   6   8   0    8.52    0.46
   6  -8   0    9.15    0.44
  -6  -8   0    9.60    0.46
   6   8   0    8.84    0.45
  -6   8   0    9.04    0.47
  -6   8   0    8.94    0.50
   6  -8   0    9.13    0.42
  -6  -8   0    8.92    0.48
  -6  -8   0    9.39    0.50
   6  -8   0    9.42    0.42
   6   8   0    8.95    0.44
   6  -8   0    8.97    0.43
  -6  -8   0    9.54    0.47
  -6   8   0    9.56    0.56
  -6  -8   0    9.26    0.50
  -7  -8   0    0.21    0.07
  -7   8   0    0.07    0.06
  -7   8   0    0.29    0.11
   7  -8   0    0.21    0.07
   7   8   0    0.15    0.08
  -7  -8   0    0.12    0.10
  -7  -8   0    0.08    0.06
   7   8   0    0.15    0.08
   7  -8   0    0.22    0.08
  -7  -8   0    0.13    0.07
   7   8   0    0.05    0.06
   7  -8   0    0.16    0.08
   7  -8   0    0.17    0.06
  -7  -8   0    0.11    0.06
   7   8   0    0.10    0.06
  -7  -8   0    0.15    0.09
  -7   8   0    0.11    0.09
   7   8   0    0.16    0.06
   8  -8   0   43.20    1.41
  -8  -8   0   40.69    1.56
   8   8   0   43.42    1.52
   8   8   0   43.05    1.50
   8   8   0   43.22    1.56
   8   8   0   43.56    1.50
  -8  -8   0   43.02    1.48
   8  -8   0   43.07    1.38
  -8   8   0   42.64    1.54
  -8  -8   0   43.93    1.43
  -8   8   0   43.41    1.60
  -8  -8   0   44.72    1.51
   8  -8   0   41.01    1.48
  -8   8   0   43.06    1.54
  -8  -8   0   42.42    1.46
   8   8   0   43.25    1.40
  -9  -8   0    1.52    0.16
  -9  -8   0    1.53    0.20
  -9  -8   0    1.59    0.19
   9  -8   0    1.53    0.20
   9  -8   0    1.57    0.20
   9   8   0    1.45    0.20
   9   8   0    1.58    0.21
  -9  -8   0    1.46    0.18
  -9   8   0    1.52    0.23
   9   8   0    1.78    0.21
   9   8   0    1.47    0.16
  -9   8   0    1.67    0.22
   9  -8   0    1.52    0.14
   9   8   0    1.56    0.22
   9  -8   0    1.46    0.15
   0  -9   0    0.01    0.04
   0  -9   0    0.00    0.03
   0  -9   0    0.03    0.03
   0  -9   0    0.02    0.04
   0  -9   0    0.04    0.03
   0   9   0    0.03    0.03
   0   9   0    0.00    0.04
   0   9   0    0.01    0.02
   0  -9   0    0.03    0.03
   0   9   0    0.02    0.03
   0   9   0    0.10    0.08
   0  -9   0    0.08    0.05
  -1  -9   0   11.35    0.46
  -1  -9   0   11.22    0.56
  -1   9   0   11.05    0.41
   1  -9   0   11.56    0.42
   1  -9   0   12.22    0.42
   1  -9   0   11.33    0.44
  -1   9   0   11.56    0.40
   1  -9   0   11.60    0.51
  -1  -9   0   10.89    0.47
  -1  -9   0   10.62    0.49
   1  -9   0   11.51    0.41
  -1  -9   0   11.04    0.48
  -1  -9   0   10.69    0.48
  -1   9   0   11.34    0.58
  -1  -9   0   11.71    0.48
   1   9   0   11.06    0.47
  -1  -9   0   11.36    0.45
  -1   9   0   10.81    0.54
   1  -9   0   12.86    0.46
   1  -9   0   11.30    0.46
   1   9   0   11.25    0.54
  -1   9   0   10.80    0.42
   1  -9   0   10.79    0.45
  -1   9   0   11.31    0.39
  -2  -9   0   35.85    1.24
  -2  -9   0   36.43    1.23
   2  -9   0   35.45    1.27
  -2  -9   0   35.69    1.20
  -2  -9   0   35.42    1.24
  -3  -9   0   10.57    0.54
  -3  -9   0   10.38    0.61
   3  -9   0   11.96    0.39
  -3  -9   0   11.71    0.52
  -3  -9   0   11.39    0.48
  -3  -9   0   11.71    0.50
   3   9   0   11.58    0.55
  -3   9   0   11.44    0.58
   3  -9   0   11.46    0.39
   3  -9   0   11.52    0.51
   3  -9   0   11.83    0.43
  -3  -9   0   11.89    0.54
   3   9   0   11.42    0.50
   3   9   0   11.54    0.49
  -3  -9   0   11.60    0.54
  -3   9   0   11.97    0.60
   3  -9   0   12.04    0.48
   3   9   0   10.25    0.49
   3  -9   0   11.84    0.38
  -3  -9   0   11.13    0.51
   3  -9   0   11.55    0.38
  -4  -9   0    1.76    0.19
   4   9   0    1.96    0.13
   4  -9   0    1.95    0.18
  -4  -9   0    1.91    0.17
  -4  -9   0    2.15    0.20
  -4   9   0    2.18    0.24
  -4  -9   0    2.16    0.19
  -4  -9   0    2.31    0.22
   4  -9   0    1.91    0.15
   4   9   0    2.05    0.18
  -4  -9   0    1.97    0.21
   4  -9   0    2.26    0.18
  -4   9   0    1.99    0.23
  -4  -9   0    2.10    0.19
   4   9   0    2.20    0.22
   4  -9   0    1.91    0.18
  -4  -9   0    1.98    0.17
   4   9   0    2.17    0.19
   5   9   0    0.53    0.12
  -5  -9   0    0.32    0.09
  -5   9   0    0.43    0.13
   5  -9   0    0.56    0.12
   5   9   0    0.41    0.08
   5   9   0    0.56    0.12
   5   9   0    0.47    0.09
   5  -9   0    0.55    0.11
  -5   9   0    0.44    0.14
  -5  -9   0    0.44    0.10
  -5  -9   0    0.43    0.12
  -5  -9   0    0.71    0.12
   5   9   0    0.45    0.05
   5  -9   0    0.62    0.12
   5   9   0    0.49    0.11
   5  -9   0    0.56    0.10
  -5  -9   0    0.61    0.14
  -5  -9   0    0.56    0.12
   6   9   0   33.33    1.03
   6  -9   0   34.02    1.14
  -6   9   0   34.01    1.34
  -6  -9   0   32.94    1.26
   6   9   0   34.14    1.21
  -6  -9   0   32.51    1.16
   6  -9   0   33.37    1.16
   6   9   0   32.69    1.04
  -6  -9   0   33.23    1.16
  -6  -9   0   30.31    1.21
   6   9   0   32.82    1.18
  -6   9   0   34.84    1.27
   6  -9   0   32.71    1.15
  -6   9   0   33.55    1.31
  -6  -9   0   33.06    1.25
  -6  -9   0   33.23    1.19
  -6  -9   0   33.02    1.17
   6   9   0   33.02    1.21
   6  -9   0   33.97    1.15
   6   9   0   33.88    1.15
  -7  -9   0    1.43    0.18
   7  -9   0    1.41    0.15
  -7   9   0    1.23    0.19
  -7   9   0    1.37    0.20
  -7  -9   0    1.26    0.16
   7   9   0    1.46    0.12
  -7  -9   0    1.06    0.20
   7  -9   0    1.09    0.15
   7   9   0    1.49    0.19
   7   9   0    1.36    0.19
   7   9   0    1.32    0.18
  -7  -9   0    1.04    0.20
  -7  -9   0    1.29    0.17
  -7  -9   0    1.20    0.15
   7  -9   0    1.13    0.14
   7   9   0    1.18    0.17
   8   9   0    2.38    0.23
  -8  -9   0    2.15    0.23
  -8   9   0    2.27    0.26
   8   9   0    2.33    0.25
   8  -9   0    2.58    0.21
   8  -9   0    2.39    0.19
  -8  -9   0    2.14    0.20
  -8  -9   0    2.43    0.23
   8   9   0    2.33    0.18
  -8  -9   0    2.24    0.22
   8  -9   0    2.30    0.23
   8   9   0    2.40    0.25
   8   9   0    2.39    0.24
   8   9   0    2.48    0.18
  -8   9   0    2.71    0.29
   8  -9   0    2.58    0.23
  -8  -9   0    2.54    0.28
   0 -10   0   34.55    1.04
   0 -10   0   33.55    1.17
   0 -10   0   33.67    1.16
   0 -10   0   35.14    1.15
   0 -10   0   35.55    1.22
   0  10   0   33.86    1.09
   0  10   0   34.56    1.10
   0 -10   0   34.88    1.16
  -1  10   0    0.11    0.04
  -1 -10   0    0.12    0.07
   1 -10   0    0.10    0.05
   1 -10   0    0.04    0.03
   1 -10   0    0.09    0.06
  -1 -10   0    0.15    0.06
  -1 -10   0    0.11    0.06
  -1 -10   0    0.12    0.05
  -1 -10   0    0.13    0.05
  -1 -10   0    0.08    0.05
  -1  10   0    0.13    0.08
   1  10   0    0.14    0.05
  -1  10   0    0.12    0.04
   1 -10   0    0.06    0.04
  -1 -10   0    0.07    0.06
   1 -10   0    0.08    0.05
  -1  10   0    0.18    0.04
   1 -10   0    0.12    0.07
   1  10   0    0.17    0.09
   1  10   0    0.13    0.06
   1 -10   0    0.07    0.04
  -1 -10   0    0.10    0.04
   1 -10   0    0.06    0.04
   2  10   0    4.48    0.26
   2 -10   0    4.12    0.24
   2 -10   0    3.96    0.22
  -2  10   0    3.85    0.34
  -2 -10   0    3.71    0.35
   2 -10   0    4.85    0.23
   2  10   0    4.51    0.32
  -2 -10   0    4.18    0.29
   2 -10   0    4.72    0.22
  -2  10   0    4.26    0.33
   2 -10   0    4.20    0.20
   2 -10   0    4.33    0.23
  -2 -10   0    4.14    0.27
  -2 -10   0    3.99    0.28
  -2 -10   0    4.59    0.26
  -2 -10   0    4.86    0.31
  -2 -10   0    4.65    0.27
   2 -10   0    4.43    0.23
  -2 -10   0    4.25    0.25
   2 -10   0    4.43    0.29
  -3 -10   0   12.14    0.58
   3 -10   0   12.51    0.41
  -3 -10   0   12.61    0.53
   3 -10   0   12.12    0.43
  -3 -10   0   12.02    0.59
  -3 -10   0   12.30    0.57
   3 -10   0   12.50    0.44
   3  10   0   12.76    0.61
  -3 -10   0   12.66    0.58
   3 -10   0   12.50    0.43
  -3 -10   0   12.48    0.52
  -3  10   0   11.82    0.63
   3  10   0   12.35    0.54
  -3 -10   0   12.72    0.54
   3 -10   0   12.37    0.44
   3 -10   0   12.36    0.51
   3  10   0   12.28    0.52
  -3 -10   0   12.51    0.55
   3 -10   0   12.46    0.56
  -3  10   0   13.44    0.94
   3 -10   0   12.33    0.50
   3 -10   0   12.10    0.41
   3 -10   0   12.84    0.43
   4 -10   0    9.55    0.48
   4  10   0   10.23    0.48
  -4 -10   0    9.95    0.50
   4  10   0    9.97    0.47
   4 -10   0    9.78    0.44
  -4 -10   0   10.45    0.47
  -4 -10   0    9.85    0.49
  -4 -10   0    9.66    0.52
   4 -10   0   10.17    0.48
  -4  10   0   10.14    0.58
   4  10   0    9.85    0.53
   4 -10   0    9.62    0.40
  -4  10   0    9.69    0.57
  -4 -10   0   10.22    0.48
  -4 -10   0   10.46    0.47
  -4 -10   0    9.95    0.52
   5 -10   0    3.00    0.24
   5 -10   0    2.94    0.23
   5 -10   0    2.77    0.21
  -5 -10   0    3.01    0.27
   5  10   0    2.93    0.27
  -5 -10   0    2.85    0.27
  -5 -10   0    2.77    0.25
  -5 -10   0    2.80    0.24
   5  10   0    2.97    0.23
   5  10   0    2.63    0.23
  -5 -10   0    2.76    0.23
  -5  10   0    2.96    0.31
   5  10   0    2.87    0.18
  -5  10   0    2.65    0.28
  -5 -10   0    2.84    0.23
  -5 -10   0    3.06    0.23
   5 -10   0    2.75    0.19
   6  10   0    8.56    0.46
   6 -10   0    8.48    0.42
   6 -10   0    7.98    0.42
  -6 -10   0    8.45    0.52
  -6 -10   0    9.04    0.52
  -6 -10   0    8.65    0.45
  -6  10   0    8.61    0.63
  -6 -10   0    8.68    0.44
   6  10   0    8.77    0.40
  -6 -10   0    8.59    0.46
   6 -10   0    8.84    0.45
   6  10   0    8.79    0.52
  -6  10   0    8.71    0.54
  -6 -10   0    8.70    0.45
   6  10   0    8.65    0.47
   6 -10   0    9.00    0.44
  -7 -10   0   18.65    0.90
   7  10   0   20.26    0.66
   7  10   0   20.64    0.84
   7  10   0   19.82    0.66
  -7 -10   0   20.07    0.83
   7 -10   0   19.34    0.77
   7 -10   0   20.49    0.81
   7  10   0   19.92    0.86
  -7  10   0   21.26    0.94
   7 -10   0   20.09    0.79
  -7 -10   0   20.18    0.81
  -7 -10   0   21.54    0.86
   7  10   0   19.96    0.78
  -7 -10   0   19.10    0.90
  -7 -10   0   20.31    0.83
   7 -10   0   20.98    0.80
   7  10   0   20.29    0.87
   0 -11   0   -0.02    0.03
   0  11   0   -0.01    0.03
   0 -11   0    0.01    0.04
   0 -11   0    0.01    0.04
   0 -11   0    0.03    0.04
   0 -11   0    0.04    0.04
   0 -11   0   -0.01    0.04
   0 -11   0   -0.03    0.03
   0  11   0   -0.01    0.03
   0  11   0    0.02    0.06
   1 -11   0    3.69    0.20
   1 -11   0    3.35    0.22
  -1  11   0    3.72    0.21
   1  11   0    3.44    0.21
   1  11   0    3.35    0.22
  -1 -11   0    3.45    0.26
  -1  11   0    3.45    0.30
   1 -11   0    3.43    0.24
  -1  11   0    3.29    0.20
  -1 -11   0    3.42    0.22
  -1  11   0    3.58    0.17
  -1 -11   0    3.48    0.23
  -1 -11   0    3.68    0.28
   1 -11   0    3.46    0.23
   1 -11   0    3.55    0.21
  -1 -11   0    3.40    0.24
   1 -11   0    3.66    0.23
   1 -11   0    3.49    0.20
  -1 -11   0    4.01    0.37
  -1 -11   0    3.39    0.22
   1  11   0    3.55    0.30
   1 -11   0    3.79    0.28
   2 -11   0    1.83    0.13
   2  11   0    1.83    0.22
   2 -11   0    1.62    0.15
  -2 -11   0    1.79    0.17
   2 -11   0    1.82    0.14
   2 -11   0    1.83    0.12
   2 -11   0    1.78    0.17
   2 -11   0    1.87    0.20
  -2 -11   0    1.43    0.18
   2 -11   0    1.75    0.14
  -2 -11   0    1.73    0.17
  -2  11   0    1.97    0.24
   2 -11   0    1.77    0.15
  -2 -11   0    1.74    0.19
   2  11   0    1.78    0.16
  -2 -11   0    2.00    0.20
  -2 -11   0    1.43    0.19
  -2 -11   0    1.79    0.18
  -2 -11   0    1.88    0.17
   2  11   0    1.88    0.17
   3 -11   0   17.69    0.67
   3 -11   0   18.07    0.56
  -3  11   0   18.80    0.87
  -3 -11   0   17.41    0.72
  -3 -11   0   17.25    0.74
  -3 -11   0   17.81    0.69
   3 -11   0   18.13    0.60
  -3 -11   0   16.21    0.75
   3 -11   0   16.90    0.66
   3 -11   0   17.73    0.74
  -3 -11   0   17.20    0.76
  -3 -11   0   17.38    0.70
   3  11   0   17.06    0.79
  -3  11   0   18.78    0.85
   3 -11   0   17.10    0.63
   3 -11   0   17.61    0.57
   3 -11   0   17.94    0.58
   3  11   0   17.51    0.70
   3 -11   0   17.84    0.58
  -3 -11   0   16.59    0.70
  -4  11   0    0.44    0.15
   4 -11   0    0.34    0.11
   4 -11   0    0.45    0.11
  -4 -11   0    0.35    0.09
   4  11   0    0.33    0.10
   4 -11   0    0.32    0.09
  -4 -11   0    0.40    0.10
  -4 -11   0    0.38    0.10
   4 -11   0    0.35    0.10
  -4 -11   0    0.43    0.16
  -4 -11   0    0.28    0.10
  -4 -11   0    0.38    0.11
  -4 -11   0    0.25    0.10
   4  11   0    0.26    0.08
   4 -11   0    0.34    0.06
   4 -11   0    0.34    0.09
  -4  11   0    0.35    0.14
   4  11   0    0.27    0.11
   4 -11   0    0.38    0.06
  -5 -11   0   27.21    1.06
  -5 -11   0   27.50    1.12
  -5  11   0   28.29    1.19
   5 -11   0   26.73    1.04
   5  11   0   28.17    1.05
  -5 -11   0   27.19    1.05
  -5  11   0   27.83    1.39
   5 -11   0   26.67    1.03
  -5 -11   0   26.37    1.11
  -5 -11   0   28.38    1.04
   5 -11   0   27.78    0.94
  -5 -11   0   28.53    1.06
   5  11   0   27.44    1.03
   5  11   0   29.27    1.14
   5 -11   0   27.80    0.99
   6 -11   0    5.20    0.32
   6  11   0    4.99    0.25
   6 -11   0    4.96    0.33
   6 -11   0    4.93    0.33
  -6 -11   0    5.28    0.34
  -6  11   0    5.17    0.42
  -6 -11   0    5.35    0.36
  -6 -11   0    5.97    0.51
  -6  11   0    5.75    0.46
   6  11   0    5.29    0.41
  -6 -11   0    4.68    0.39
  -6 -11   0    6.14    0.52
   6  11   0    5.20    0.36
   6  11   0    4.62    0.33
  -6 -11   0    4.98    0.40
   6 -11   0    4.85    0.29
   0 -12   0   26.19    1.03
   0 -12   0   27.32    0.93
   0  12   0   27.41    0.90
   0  12   0   28.35    1.12
   0 -12   0   28.45    1.07
   0 -12   0   27.36    1.00
   0 -12   0   26.86    0.94
   0 -12   0   27.74    0.95
   0 -12   0   25.58    0.96
   0 -12   0   27.65    1.00
   0  12   0   27.30    0.91
   1 -12   0    0.15    0.06
   1 -12   0    0.17    0.07
   1 -12   0    0.19    0.07
   1 -12   0    0.13    0.05
   1  12   0    0.27    0.11
   1 -12   0    0.18    0.07
   1  12   0    0.15    0.06
   1 -12   0    0.13    0.07
  -1 -12   0    0.18    0.08
  -1 -12   0    0.26    0.08
  -1 -12   0    0.18    0.08
   1 -12   0    0.07    0.07
  -1 -12   0    0.11    0.06
   1  12   0    0.15    0.06
   1 -12   0    0.21    0.06
  -1  12   0    0.23    0.05
  -1 -12   0    0.15    0.08
  -1  12   0    0.17    0.10
  -1 -12   0    0.21    0.07
  -1 -12   0    0.09    0.06
   2 -12   0    0.28    0.07
   2 -12   0    0.22    0.08
  -2 -12   0    0.25    0.09
  -2 -12   0    0.26    0.10
  -2 -12   0    0.37    0.15
   2 -12   0    0.32    0.07
   2  12   0    0.33    0.09
   2 -12   0    0.19    0.08
  -2 -12   0    0.33    0.09
   2 -12   0    0.19    0.06
   2 -12   0    0.20    0.06
   2 -12   0    0.28    0.07
  -2 -12   0    0.23    0.08
   2  12   0    0.43    0.14
  -2  12   0    0.24    0.12
  -2 -12   0    0.26    0.11
   2 -12   0    0.33    0.09
   3 -12   0   66.28    2.06
   3  12   0   65.62    2.09
   3 -12   0   61.92    2.05
  -3 -12   0   63.99    2.19
  -3 -12   0   64.07    2.13
   3  12   0   66.36    2.11
   3  12   0   69.16    2.26
  -3 -12   0   67.92    2.12
  -3 -12   0   64.44    2.20
  -3 -12   0   67.38    2.11
   3 -12   0   64.65    2.05
   3 -12   0   67.47    2.00
  -3 -12   0   68.35    2.20
  -3 -12   0   67.54    2.13
   3 -12   0   67.51    2.18
   4 -12   0    2.36    0.19
  -4 -12   0    2.50    0.23
   4 -12   0    2.53    0.16
  -4 -12   0    2.57    0.23
   4 -12   0    2.19    0.23
  -4  12   0    2.79    0.31
  -4 -12   0    2.53    0.27
   4 -12   0    2.72    0.25
  -4 -12   0    2.52    0.25
   4  12   0    2.69    0.23
  -4 -12   0    2.53    0.22
   4  12   0    2.49    0.23
  -4 -12   0    2.33    0.26
   4 -12   0    2.61    0.20
   4 -12   0    2.46    0.17
   0   0   1    0.03    0.01
   0   0  -1    0.02    0.01
   0   0  -1    0.01    0.01
   0   0   1    0.01    0.01
   1   0   1   16.98    1.34
  -1   0   1   16.70    1.32
   1   0  -1   15.77    1.32
  -1   0  -1   13.72    1.41
   1   0   1   17.77    0.66
  -1   0  -1   17.51    0.67
  -2   0  -1   58.40    1.94
  -2   0   1   58.26    3.10
   2   0   1   58.62    3.23
   2   0  -1   60.72    3.25
   2   0   1   59.37    1.93
   2   0  -1   59.75    1.99
  -3   0   1   68.87    3.80
  -3   0  -1   69.95    2.30
   3   0   1   68.44    2.29
   3   0   1   66.28    4.01
   3   0  -1   68.06    2.38
   3   0  -1   65.78    3.89
  -4   0   1    3.17    0.13
  -4   0   1    3.24    0.14
   4   0  -1    2.99    0.16
   4   0  -1    3.06    0.14
  -4   0   1    2.92    0.17
  -4   0  -1    3.57    0.16
  -4   0  -1    3.59    0.16
  -4   0  -1    3.26    0.19
  -4   0  -1    3.25    0.16
  -4   0   1    3.01    0.16
  -4   0   1    3.06    0.16
   4   0   1    3.46    0.16
   4   0   1    3.42    0.15
  -4   0  -1    3.52    0.15
   4   0   1    3.30    0.15
  -4   0   1    2.97    0.16
  -4   0  -1    3.36    0.14
  -4   0   1    3.37    0.16
   4   0  -1    3.31    0.17
   4   0  -1    3.11    0.16
  -4   0   1    3.10    0.18
   4   0   1    3.46    0.14
  -4   0  -1    3.47    0.19
  -4   0   1    3.28    0.16
   4   0   1    3.21    0.16
  -4   0  -1    3.50    0.15
   4   0   1    3.39    0.19
   4   0   1    3.61    0.17
  -4   0  -1    3.26    0.16
  -4   0  -1    3.33    0.14
   4   0  -1    2.98    0.15
  -4   0  -1    3.33    0.16
   4   0  -1    3.08    0.16
   4   0  -1    3.58    0.20
   4   0   1    3.17    0.16
   4   0  -1    2.90    0.16
  -5   0  -1   78.18    2.73
   5   0  -1   77.38    5.16
   5   0  -1   76.85    2.88
  -5   0   1   81.90    4.81
   5   0   1   81.08    5.52
   5   0   1   71.15    4.70
  -5   0   1   69.42    2.78
  -6   0   1   11.91    0.47
   6   0   1   11.84    0.47
  -6   0  -1   12.01    0.46
   6   0   1   12.42    0.52
  -6   0   1   12.40    0.45
  -6   0  -1   12.02    0.44
   6   0  -1   12.19    0.46
  -6   0  -1   11.89    0.50
   6   0   1   11.47    0.43
  -6   0  -1   11.91    0.48
  -6   0  -1   11.92    0.38
   6   0  -1   12.60    0.47
   6   0  -1   12.33    0.43
   6   0   1   11.74    0.45
  -6   0  -1   12.55    0.39
  -6   0  -1   12.33    0.45
  -6   0  -1   11.93    0.41
  -6   0  -1   11.05    0.50
   6   0  -1   12.28    0.48
  -6   0   1   12.34    0.45
  -6   0  -1   11.84    0.46
   6   0  -1   12.41    0.47
  -6   0   1   12.16    0.51
   6   0  -1   12.18    0.45
   6   0  -1   11.77    0.45
  -6   0   1   12.44    0.47
   7   0  -1    5.08    0.31
  -7   0  -1    5.29    0.27
   7   0   1    5.52    0.26
  -7   0  -1    5.28    0.25
   7   0  -1    4.82    0.24
   7   0   1    5.26    0.26
   7   0   1    5.19    0.24
  -7   0  -1    5.07    0.27
  -7   0   1    4.87    0.27
  -7   0  -1    5.06    0.31
   7   0   1    5.33    0.20
  -7   0   1    4.74    0.24
   7   0  -1    5.07    0.26
  -7   0  -1    5.29    0.25
   7   0   1    5.95    0.27
   7   0   1    5.55    0.29
   7   0   1    5.16    0.26
  -7   0   1    5.01    0.31
  -7   0  -1    5.33    0.29
  -7   0   1    4.92    0.27
  -7   0   1    4.93    0.26
  -7   0   1    4.82    0.30
  -7   0  -1    5.32    0.31
   7   0   1    5.31    0.32
  -7   0   1    5.02    0.25
   7   0  -1    5.34    0.27
   7   0  -1    4.82    0.26
   7   0  -1    5.08    0.28
   7   0  -1    5.12    0.26
  -7   0  -1    5.30    0.23
  -8   0   1   20.76    0.73
  -8   0   1   19.89    0.75
   8   0  -1   20.83    0.76
  -8   0   1   20.82    0.83
   8   0  -1   20.33    0.75
  -8   0  -1   20.70    0.84
  -8   0  -1   20.97    0.71
   8   0  -1   19.66    0.71
  -8   0   1   20.24    0.91
  -8   0  -1   21.88    0.83
   8   0  -1   20.52    0.78
  -8   0  -1   20.71    0.73
  -8   0  -1   20.64    0.76
   8   0   1   21.47    0.79
   8   0   1   20.38    0.72
   8   0  -1   20.73    0.84
   8   0   1   20.91    0.75
   8   0   1   20.55    0.83
  -8   0  -1   20.78    0.69
   8   0   1   21.17    0.74
  -8   0  -1   21.53    0.77
   8   0   1   20.59    0.80
   8   0  -1   20.56    0.73
   8   0   1   20.95    0.65
   8   0  -1   19.86    0.75
   8   0   1   21.57    0.75
   8   0  -1   21.17    0.76
   9   0  -1    0.01    0.04
   9   0   1    0.05    0.05
  -9   0   1    0.07    0.06
   9   0  -1    0.14    0.06
   9   0   1    0.03    0.04
  -9   0  -1    0.06    0.05
   9   0  -1    0.03    0.04
  -9   0  -1    0.05    0.03
   9   0   1   -0.02    0.04
  -9   0   1    0.05    0.04
  -9   0  -1    0.07    0.07
   9   0  -1    0.03    0.06
  -9   0   1    0.22    0.09
   9   0   1    0.06    0.05
   9   0  -1    0.05    0.04
   9   0   1    0.06    0.03
   9   0   1    0.04    0.03
   9   0  -1    0.01    0.05
   9   0   1    0.00    0.04
  -9   0  -1    0.05    0.04
  -9   0   1    0.09    0.05
   9   0   1    0.01    0.03
   9   0  -1    0.01    0.04
   9   0   1    0.06    0.06
  -9   0  -1    0.04    0.05
 -10   0  -1    8.17    0.33
  10   0   1    7.88    0.38
 -10   0  -1    8.31    0.45
  10   0   1    8.42    0.41
 -10   0  -1    8.04    0.40
  10   0  -1    8.01    0.42
 -10   0  -1    7.77    0.33
  10   0  -1    7.94    0.46
 -10   0   1    8.31    0.38
  10   0   1    8.03    0.41
  10   0   1    7.89    0.39
  10   0  -1    8.64    0.41
  10   0  -1    7.49    0.48
  10   0  -1    8.46    0.42
  10   0  -1    7.51    0.38
 -10   0  -1    8.04    0.43
 -10   0   1    8.64    0.50
  10   0   1    7.92    0.49
 -10   0   1    8.22    0.37
  10   0  -1    8.22    0.42
  10   0   1    8.22    0.47
  10   0   1    8.34    0.45
  10   0   1    8.05    0.40
 -10   0   1    8.05    0.44
 -10   0  -1    8.06    0.56
 -10   0   1    8.15    0.38
  10   0  -1    8.89    0.46
  11   0   1   27.44    1.09
  11   0  -1   27.36    1.09
 -11   0  -1   26.98    0.85
 -11   0   1   26.56    1.13
 -11   0  -1   27.76    1.08
  11   0  -1   25.45    1.02
 -11   0   1   26.85    1.06
 -11   0  -1   28.49    1.00
  11   0   1   27.29    1.07
 -11   0   1   28.05    1.05
 -11   0  -1   27.93    1.17
 -11   0   1   26.61    0.95
  11   0   1   27.45    1.01
  11   0   1   27.07    1.13
  11   0   1   27.01    1.00
 -11   0  -1   27.23    0.88
  11   0  -1   25.99    1.01
  11   0  -1   27.47    1.07
  11   0  -1   26.99    0.99
  11   0   1   25.62    1.00
 -11   0   1   27.40    0.97
  11   0  -1   28.76    1.15
  11   0  -1   26.37    1.00
  11   0   1   28.75    1.00
  12   0   1   46.55    1.54
  12   0  -1   43.82    1.58
  12   0  -1   45.80    1.72
  12   0  -1   44.15    1.56
 -12   0  -1   44.26    1.53
 -12   0  -1   48.22    1.65
  12   0  -1   45.94    1.54
 -12   0   1   43.64    1.48
  12   0   1   46.20    1.68
  12   0  -1   44.85    1.54
  12   0  -1   46.64    1.67
  12   0   1   43.49    1.55
  12   0   1   46.48    1.55
  12   0   1   45.28    1.66
  12   0  -1   46.00    1.65
 -12   0  -1   45.96    1.74
 -12   0   1   46.25    1.48
 -12   0  -1   43.23    1.51
  12   0   1   44.03    1.69
 -12   0   1   45.30    1.72
 -12   0   1   45.57    1.51
  12   0   1   42.85    1.56
   0   1   1  133.78    4.84
   0  -1   1  128.06    4.94
   0  -1  -1  127.06    4.76
   1   1  -1   16.10    0.70
   1  -1   1   15.75    1.24
  -1  -1  -1   16.28    0.66
  -1   1   1   16.00    1.17
  -1   1   1   15.76    0.59
   1  -1   1   16.60    0.62
   1   1  -1   15.36    1.50
  -1  -1  -1   15.02    1.40
   1   1   1   15.01    0.64
   1   1   1   16.99    1.48
  -1  -1   1   13.77    0.67
  -1   1  -1   15.87    0.61
  -1   1  -1   15.53    1.21
   1  -1  -1   15.23    1.15
  -1  -1   1   12.83    1.35
   1  -1  -1   14.61    0.58
  -2   1   1   13.85    1.22
  -2  -1  -1   13.30    0.65
   2  -1   1   12.85    0.54
   2  -1   1   12.24    1.27
   2   1  -1   14.10    0.71
  -2   1   1   12.57    0.57
  -2  -1  -1   12.70    1.81
  -2   1  -1   12.46    0.56
   2  -1  -1   12.43    1.23
  -2  -1   1   12.68    0.69
   2   1   1   12.20    0.63
  -2   1  -1   11.71    1.16
   2  -1  -1   13.46    0.57
  -2  -1   1   13.91    1.88
   2   1   1   13.48    1.92
   3  -1   1   59.79    1.97
  -3  -1  -1   57.43    2.27
  -3  -1  -1   56.93    2.23
  -3   1   1   55.64    3.06
   3   1  -1   59.17    2.22
   3  -1   1   66.86    3.60
  -3   1   1   56.75    2.01
   3   1  -1   55.40    3.83
  -3  -1   1   59.15    2.21
  -3   1  -1   65.97    3.53
   3  -1  -1   61.80    3.41
  -3  -1   1   63.80    3.94
   3   1   1   55.66    3.60
  -3   1  -1   61.13    2.00
   3   1   1   69.03    4.31
   3  -1  -1   61.29    2.04
   4  -1   1  124.47    6.02
  -4  -1  -1  125.58    3.99
  -4   1   1  124.44    3.91
  -4  -1  -1  121.19    4.15
   4  -1   1  125.99    5.53
   4   1  -1  111.81    6.41
   4   1  -1  126.59    4.16
  -4   1   1  118.74    5.42
  -4  -1   1  123.87    6.21
   4  -1  -1  118.46    3.90
  -4  -1   1  117.39    4.09
   4  -1  -1  112.02    5.74
  -4   1  -1  119.36    3.82
   4   1   1  119.80    6.18
  -4   1  -1  123.24    3.95
   4   1   1  110.85    6.60
  -5  -1  -1   37.96    1.81
   5  -1   1   39.66    3.18
  -5   1   1   41.22    3.10
  -5  -1  -1   39.28    1.67
  -5   1   1   38.34    1.62
   5  -1   1   43.49    3.68
   5   1  -1   34.76    3.52
   5   1  -1   36.71    1.79
   5  -1  -1   30.47    3.04
   5   1   1   38.17    3.96
  -5   1  -1   36.07    1.51
   5  -1  -1   38.64    1.65
  -5  -1   1   35.61    1.74
   5   1   1   35.37    3.51
  -5   1  -1   36.66    1.63
  -5  -1   1   31.64    3.10
   6   1  -1   64.56    2.78
  -6  -1  -1   64.55    2.58
   6  -1   1   68.68    5.26
   6  -1   1   59.54    4.41
  -6  -1  -1   65.47    2.78
  -6   1   1   63.03    2.53
   6   1  -1   65.80    5.54
  -6   1  -1   64.77    2.44
  -6   1  -1   65.15    2.59
   6  -1  -1   66.10    5.12
   6   1   1   67.01    5.80
  -6  -1   1   71.03    5.09
   6   1   1   71.04    5.39
  -6  -1   1   66.41    2.76
  -7  -1   1   33.87    1.18
   8  -1   1   10.29    0.41
   8  -1   1   10.30    0.41
  -8  -1  -1   10.18    0.37
  -8  -1  -1   10.16    0.39
  -8   1   1   10.32    0.38
  -8  -1  -1   10.02    0.49
  -8  -1  -1    9.83    0.45
  -8  -1  -1    9.80    0.44
  -8   1   1   10.28    0.50
   8   1  -1   10.33    0.44
   8   1  -1   10.10    0.45
  -8   1   1   10.09    0.40
   8   1  -1   10.07    0.51
  -8  -1  -1   10.59    0.39
  -8  -1  -1   10.03    0.42
   8  -1   1   10.34    0.34
   8   1  -1   10.45    0.43
  -8  -1  -1    9.77    0.41
  -8   1   1   10.90    0.47
   8  -1   1    9.85    0.47
   8  -1   1   10.20    0.50
  -8  -1  -1   10.06    0.50
  -8   1   1   10.23    0.49
  -8   1   1   10.30    0.42
   8  -1   1   10.09    0.41
   8   1  -1   10.00    0.44
   8  -1   1    9.96    0.39
  -8   1   1   10.29    0.33
   8   1  -1   10.41    0.48
   8  -1   1   10.33    0.45
  -8  -1  -1   10.04    0.35
   8   1  -1   10.27    0.45
  -8   1   1   10.02    0.42
   8   1  -1    9.64    0.41
   8  -1   1   10.12    0.42
  -8  -1   1    9.58    0.34
  -8   1  -1    9.23    0.41
  -8   1  -1    8.92    0.47
   8   1   1    9.33    0.46
   8   1   1    9.15    0.43
  -8  -1   1    9.59    0.44
   8   1   1    9.32    0.46
  -8   1  -1    8.56    0.39
   8  -1  -1    8.96    0.38
  -8   1  -1    8.87    0.39
  -8  -1   1    8.70    0.46
  -8   1  -1    9.63    0.35
  -8  -1   1    9.42    0.42
  -8  -1   1    8.41    0.42
   8  -1  -1    9.38    0.41
   8  -1  -1    9.66    0.41
   8  -1  -1    9.54    0.44
   8   1   1    9.01    0.40
   8  -1  -1    9.77    0.50
  -8   1  -1    9.10    0.39
   8  -1  -1    9.40    0.41
  -8  -1   1    9.07    0.41
  -8   1  -1    9.47    0.50
  -8   1  -1    8.84    0.45
   8   1   1    9.31    0.43
  -8  -1   1    9.26    0.40
   8   1   1    9.62    0.35
   8  -1  -1    9.49    0.41
   8   1   1    9.37    0.42
   8   1   1    9.64    0.50
  -8   1  -1    9.22    0.40
   8  -1  -1    9.50    0.40
   8   1   1    9.22    0.42
  -8  -1   1    9.34    0.35
   9   1  -1   37.86    1.28
   9   1  -1   39.02    1.31
  -9  -1  -1   37.97    1.30
  -9   1   1   38.47    1.22
   9   1  -1   38.19    1.39
  -9  -1  -1   38.61    1.21
   9  -1  -1   38.52    1.24
   9   1   1   38.37    1.29
   9  -1  -1   37.55    1.27
   9  -1  -1   38.51    1.38
   9   1   1   38.46    1.39
  -9  -1   1   35.36    1.28
  -9  -1   1   37.94    1.25
   9  -1  -1   38.54    1.26
  -9   1  -1   37.85    1.16
  10  -1   1    7.23    0.45
 -10  -1  -1    6.87    0.36
  10   1  -1    7.40    0.40
  10  -1   1    7.25    0.36
  10  -1   1    7.31    0.36
  10   1  -1    7.30    0.40
 -10  -1  -1    6.99    0.46
 -10   1   1    7.60    0.47
 -10   1   1    7.14    0.48
 -10   1   1    7.47    0.33
  10   1  -1    6.87    0.42
  10   1  -1    7.28    0.38
 -10  -1  -1    6.84    0.29
 -10  -1  -1    7.02    0.37
  10  -1   1    7.33    0.41
  10   1  -1    6.81    0.45
 -10   1   1    7.20    0.34
  10   1  -1    6.72    0.41
 -10  -1  -1    6.95    0.40
  10   1  -1    7.72    0.40
  10  -1   1    7.01    0.37
  10  -1   1    7.66    0.44
  10  -1   1    7.14    0.40
  10  -1   1    6.72    0.35
  10   1   1    6.79    0.38
  10  -1  -1    7.04    0.37
  10  -1  -1    6.93    0.43
  10  -1  -1    7.03    0.37
 -10   1  -1    6.47    0.41
 -10  -1   1    6.98    0.36
  10   1   1    6.69    0.44
  10  -1  -1    6.84    0.34
  10  -1  -1    7.69    0.37
  10  -1  -1    6.98    0.35
 -10  -1   1    6.67    0.35
 -10   1  -1    6.99    0.28
 -10   1  -1    6.72    0.31
  10  -1  -1    6.54    0.44
  10   1   1    6.59    0.38
  10  -1  -1    6.70    0.39
 -10   1  -1    7.01    0.34
  10   1   1    6.89    0.27
  10  -1  -1    7.23    0.34
  10   1   1    6.75    0.37
 -10  -1   1    7.09    0.40
 -10  -1   1    7.03    0.35
  10   1   1    6.77    0.37
  10   1   1    6.52    0.41
 -10   1  -1    6.88    0.49
  10   1   1    6.62    0.41
  11   1  -1    2.80    0.25
  11  -1   1    2.77    0.27
 -11   1   1    3.08    0.20
 -11  -1  -1    2.88    0.30
  11   1  -1    3.15    0.30
 -11  -1  -1    2.74    0.23
  11   1  -1    2.97    0.27
  11   1  -1    3.28    0.29
 -11   1   1    2.85    0.19
  11   1  -1    2.79    0.23
  11  -1   1    2.82    0.22
  11  -1   1    3.02    0.30
 -11  -1  -1    2.78    0.18
  11  -1   1    3.07    0.26
  11  -1   1    2.66    0.22
 -11  -1  -1    2.95    0.26
 -11   1   1    3.21    0.27
  11   1  -1    3.09    0.25
  11  -1   1    2.82    0.22
  11  -1   1    2.76    0.22
 -11   1   1    3.26    0.31
 -11  -1  -1    2.99    0.23
  11   1  -1    2.89    0.24
 -11   1  -1    2.50    0.14
  11   1   1    2.40    0.27
  11   1   1    2.44    0.22
 -11   1  -1    2.43    0.20
  11   1   1    2.52    0.23
 -11   1  -1    2.26    0.28
 -11  -1   1    2.66    0.22
  11  -1  -1    2.63    0.21
  11   1   1    2.63    0.26
 -11  -1   1    2.45    0.20
  11   1   1    2.64    0.26
  11  -1  -1    2.49    0.21
  11  -1  -1    2.47    0.28
 -11  -1   1    2.72    0.25
  11  -1  -1    2.38    0.21
 -11  -1   1    2.49    0.20
 -11  -1   1    2.47    0.28
  11  -1  -1    2.70    0.27
  11   1   1    2.14    0.21
 -11   1  -1    2.42    0.15
  11   1   1    2.66    0.24
  11  -1  -1    2.57    0.23
  11  -1  -1    2.46    0.24
 -11   1  -1    2.51    0.26
  12   1  -1    1.21    0.23
 -12  -1  -1    1.38    0.20
  12   1  -1    1.72    0.20
  12  -1   1    1.39    0.17
  12  -1   1    1.43    0.16
  12   1  -1    1.46    0.18
  12  -1   1    1.42    0.25
  12  -1   1    1.50    0.22
  12  -1   1    1.38    0.17
  12  -1   1    1.47    0.20
 -12  -1  -1    1.47    0.13
 -12  -1  -1    1.57    0.18
 -12   1   1    1.57    0.15
 -12  -1  -1    1.67    0.25
  12   1  -1    1.72    0.25
  12   1  -1    1.49    0.19
  12  -1   1    1.43    0.18
  12   1  -1    1.36    0.19
  12   1  -1    1.43    0.21
 -12   1   1    1.56    0.15
  12   1   1    1.11    0.23
 -12   1  -1    1.08    0.14
  12  -1  -1    1.29    0.19
 -12  -1   1    1.10    0.22
  12   1   1    1.11    0.18
  12  -1  -1    1.14    0.15
  12   1   1    1.47    0.25
 -12  -1   1    1.29    0.16
  12   1   1    1.12    0.21
  12  -1  -1    1.03    0.20
 -12  -1   1    1.37    0.15
 -12  -1   1    1.21    0.19
  12  -1  -1    1.14    0.16
 -12   1  -1    1.00    0.22
  12  -1  -1    1.23    0.17
  12   1   1    1.18    0.17
 -12   1  -1    1.27    0.16
 -12   1  -1    1.20    0.23
  12   1   1    1.19    0.20
  12  -1  -1    1.60    0.29
  12  -1  -1    1.24    0.15
   0  -2  -1   12.27    1.20
   0   2  -1   10.20    1.20
   0  -2   1   11.04    0.55
   0   2   1   10.11    1.15
   0  -2  -1   11.07    0.50
   0   2  -1   10.99    0.54
   0  -2   1   11.04    1.21
   0   2   1   11.14    0.49
  -1   2   1   37.51    1.22
  -1  -2  -1   38.00    2.68
   1   2  -1   37.60    1.45
  -1  -2  -1   38.59    1.39
   1  -2   1   37.41    1.29
   1  -2   1   36.84    2.10
  -1   2   1   35.45    1.94
   1   2  -1   40.78    2.75
   1   2   1   39.87    1.40
   1  -2  -1   41.90    1.96
  -1  -2   1   40.50    1.48
   1   2   1   42.54    2.77
  -1   2  -1   42.05    2.25
   1  -2  -1   36.78    1.25
  -1  -2   1   40.06    2.62
  -1   2  -1   39.41    1.29
  -2  -2  -1    4.02    0.17
   2   2  -1    4.06    0.18
  -2   2   1    4.19    0.18
  -2   2   1    4.18    0.18
   2   2  -1    4.26    0.19
   2  -2   1    3.94    0.19
  -2   2   1    4.10    0.14
   2  -2   1    4.20    0.18
  -2   2   1    4.00    0.21
   2  -2   1    4.26    0.15
   2   2  -1    4.05    0.18
   2  -2   1    4.31    0.15
  -2  -2  -1    4.13    0.18
  -2  -2  -1    4.00    0.19
  -2   2   1    4.16    0.19
  -2  -2  -1    4.04    0.18
   2   2  -1    4.01    0.19
   2   2  -1    4.05    0.17
   2   2  -1    4.27    0.18
  -2  -2  -1    4.26    0.20
  -2  -2  -1    3.95    0.15
  -2   2   1    3.97    0.14
   2  -2   1    4.06    0.20
  -2   2   1    4.01    0.14
  -2   2   1    3.97    0.14
   2  -2   1    4.21    0.17
   2   2  -1    4.06    0.19
   2  -2   1    4.05    0.20
   2  -2   1    4.21    0.15
   2  -2   1    4.19    0.15
  -2  -2   1    4.75    0.20
  -2   2  -1    4.86    0.19
   2  -2  -1    4.89    0.19
  -2   2  -1    4.88    0.21
   2   2   1    4.60    0.15
  -2  -2   1    4.74    0.19
   2   2   1    4.72    0.17
   2   2   1    4.38    0.18
  -2  -2   1    4.61    0.19
  -2  -2   1    4.81    0.20
  -2  -2   1    4.67    0.18
  -2   2  -1    4.71    0.16
   2  -2  -1    4.38    0.19
  -2   2  -1    4.83    0.15
   2  -2  -1    4.87    0.15
  -2   2  -1    4.96    0.21
  -2   2  -1    4.85    0.17
   2  -2  -1    4.85    0.15
  -2   2  -1    4.92    0.21
  -2  -2   1    5.05    0.20
  -2  -2   1    4.64    0.19
   2   2   1    4.68    0.19
   2  -2  -1    4.80    0.15
  -2  -2   1    4.35    0.19
   2  -2  -1    4.37    0.18
   2   2   1    4.75    0.18
   2  -2  -1    4.83    0.15
   3   2  -1   91.07    5.46
  -3   2   1   95.03    3.76
   3   2  -1   94.48    3.28
   3  -2   1   93.14    2.82
  -3  -2  -1   94.69    3.30
   3  -2   1   93.07    4.20
  -3   2   1   92.26    2.85
  -3  -2  -1   95.36    3.14
   3  -2  -1   87.39    4.02
   3   2   1   97.68    5.23
  -3  -2   1   89.97    3.24
  -3   2  -1   89.15    4.05
  -3  -2   1   96.93    5.26
  -3   2  -1   88.80    2.86
   3  -2  -1   90.11    2.84
   3   2   1   84.52    5.44
   4   2  -1    6.42    0.28
   4  -2   1    6.34    0.28
  -4  -2  -1    6.14    0.26
  -4   2   1    6.75    0.23
  -4  -2  -1    6.62    0.29
   4  -2   1    6.40    0.23
  -4  -2  -1    6.58    0.28
   4  -2   1    6.54    0.22
   4  -2   1    6.71    0.23
   4   2  -1    6.13    0.29
  -4  -2  -1    6.15    0.28
  -4   2   1    6.77    0.26
   4  -2   1    6.46    0.28
  -4   2   1    6.58    0.28
   4   2  -1    5.98    0.33
  -4   2   1    6.75    0.22
  -4   2   1    6.95    0.22
  -4  -2  -1    6.70    0.27
  -4  -2  -1    6.33    0.24
   4   2  -1    5.92    0.24
  -4  -2  -1    6.69    0.27
   4  -2   1    6.92    0.21
  -4  -2  -1    6.48    0.25
   4   2  -1    6.49    0.26
  -4   2   1    6.87    0.34
  -4   2   1    6.80    0.29
  -4   2   1    6.45    0.25
  -4   2   1    6.90    0.23
   4   2  -1    6.81    0.28
   4   2  -1    6.53    0.29
   4   2  -1    6.72    0.29
   4  -2   1    6.71    0.23
  -4  -2  -1    6.09    0.29
   4   2  -1    6.73    0.28
  -4  -2  -1    6.31    0.25
  -4   2  -1    5.98    0.22
   4   2   1    5.61    0.23
  -4   2  -1    6.37    0.31
   4  -2  -1    6.22    0.29
  -4  -2   1    5.98    0.26
  -4  -2   1    5.88    0.28
  -4  -2   1    6.08    0.29
  -4   2  -1    6.03    0.23
   4  -2  -1    5.76    0.26
  -4   2  -1    6.12    0.23
  -4  -2   1    5.95    0.25
   4  -2  -1    6.43    0.21
  -4  -2   1    5.94    0.24
  -4  -2   1    5.75    0.22
   4  -2  -1    6.17    0.23
  -4  -2   1    6.01    0.27
  -4   2  -1    5.88    0.27
   4   2   1    6.01    0.27
   4   2   1    5.85    0.29
  -4   2  -1    6.10    0.28
  -4  -2   1    5.75    0.28
   4   2   1    6.22    0.24
   4  -2  -1    6.40    0.23
   4  -2  -1    6.10    0.25
   4  -2  -1    6.28    0.23
   4  -2  -1    6.04    0.25
   4   2   1    6.00    0.25
  -4  -2   1    5.83    0.27
  -4  -2   1    5.83    0.22
   4   2   1    5.82    0.26
   4   2   1    5.94    0.28
   4   2   1    6.06    0.26
   4   2   1    6.05    0.27
  -4   2  -1    6.15    0.23
   4   2   1    6.20    0.27
  -4  -2   1    6.06    0.28
   5  -2   1   17.60    0.65
  -5  -2  -1   20.63    0.72
  -6   2   1   21.68    0.78
   6   2  -1   20.84    0.79
  -6  -2  -1   21.32    0.76
  -6  -2  -1   21.85    0.80
  -6  -2   1   21.40    0.77
   6  -2  -1   21.15    0.70
  -6  -2   1   20.47    0.64
  -6   2  -1   21.93    0.77
  -6  -2   1   21.44    0.76
  -6  -2   1   20.59    0.78
  -7  -2  -1   17.17    0.60
  -7   2   1   16.51    0.66
  -7   2   1   16.69    0.57
  -7   2   1   16.65    0.66
   7   2  -1   16.35    0.59
  -7  -2  -1   16.25    0.58
   7   2  -1   16.24    0.63
   7  -2   1   16.60    0.58
  -7   2   1   16.63    0.54
   7  -2   1   15.94    0.52
   7   2  -1   16.80    0.62
   7  -2   1   15.97    0.52
  -7  -2  -1   16.46    0.55
   7   2  -1   16.16    0.67
   7   2  -1   17.23    0.66
  -7  -2  -1   16.57    0.63
  -7   2   1   16.36    0.63
  -7  -2  -1   16.17    0.63
  -7   2   1   16.92    0.56
   7  -2   1   16.37    0.56
   7  -2   1   16.78    0.56
   7  -2   1   16.37    0.54
   7  -2   1   16.13    0.65
  -7  -2  -1   16.11    0.65
   7  -2   1   16.01    0.56
  -7  -2  -1   17.15    0.61
  -7  -2  -1   17.11    0.67
   7   2  -1   16.61    0.63
   7  -2   1   16.78    0.66
  -7   2   1   16.29    0.54
  -7   2   1   17.21    0.57
  -7  -2  -1   16.20    0.60
  -7   2  -1   15.42    0.51
   7  -2  -1   15.44    0.56
  -7  -2   1   14.66    0.65
  -7   2  -1   14.96    0.55
   7  -2  -1   15.60    0.57
   7  -2  -1   15.81    0.57
  -7   2  -1   15.18    0.64
  -7  -2   1   15.41    0.58
   7   2   1   14.85    0.61
  -7  -2   1   14.48    0.62
  -7  -2   1   15.10    0.59
   7  -2  -1   15.39    0.66
  -7  -2   1   14.94    0.62
   7   2   1   15.69    0.60
  -7  -2   1   15.68    0.55
  -7   2  -1   15.37    0.54
   7  -2  -1   15.67    0.56
  -7   2  -1   14.82    0.58
   7   2   1   15.31    0.62
   7   2   1   15.57    0.67
   7   2   1   15.45    0.58
   7   2   1   15.63    0.54
  -7  -2   1   14.97    0.59
  -7  -2   1   15.27    0.60
   7  -2  -1   15.60    0.61
  -7   2  -1   15.33    0.67
   7   2   1   15.39    0.60
   7  -2  -1   15.95    0.56
   7   2   1   15.32    0.61
  -7   2  -1   15.08    0.56
   7   2   1   15.73    0.64
  -8   2   1   22.01    0.90
   8   2  -1   22.92    0.86
   8  -2   1   23.32    0.89
  -8   2   1   22.59    0.79
   8   2  -1   23.26    0.86
  -8  -2  -1   23.03    0.78
  -8  -2  -1   22.43    0.81
   8   2  -1   22.20    0.86
  -8  -2  -1   23.03    0.90
   8  -2   1   22.19    0.73
   8   2  -1   22.75    0.89
   8  -2   1   22.05    0.79
   8  -2   1   22.63    0.79
   8  -2   1   24.28    0.92
  -8  -2  -1   22.36    0.87
   8  -2   1   22.77    0.89
  -8  -2  -1   23.34    0.81
  -8   2   1   22.77    0.79
  -8   2   1   22.77    0.75
   8  -2   1   23.85    0.83
  -8   2   1   22.45    0.76
  -8  -2  -1   23.28    0.81
   8   2  -1   22.34    0.91
  -8   2   1   22.47    0.79
  -8  -2  -1   22.59    0.86
  -8  -2  -1   22.90    0.83
  -8   2   1   22.49    0.76
  -8   2   1   22.28    0.89
   8   2  -1   22.03    0.81
   8   2   1   24.35    0.83
  -8  -2   1   24.95    0.83
   8  -2  -1   24.45    0.81
  -8   2  -1   25.32    0.81
   8   2   1   24.40    0.77
  -8  -2   1   24.14    0.88
   8  -2  -1   24.99    0.93
   8   2   1   25.14    0.90
  -8  -2   1   22.53    0.87
  -8  -2   1   24.93    0.85
  -8  -2   1   24.69    0.78
  -8  -2   1   23.76    0.92
   8  -2  -1   24.71    0.83
  -8  -2   1   24.58    0.82
   8   2   1   24.07    0.93
  -8   2  -1   24.74    0.80
  -8   2  -1   23.79    0.82
  -8   2  -1   24.28    0.79
   8   2   1   24.20    0.85
  -8   2  -1   23.51    0.89
   8  -2  -1   24.55    0.81
  -8   2  -1   24.53    0.78
   8  -2  -1   24.76    0.82
   8   2   1   24.34    0.87
  -9  -2  -1    7.10    0.31
  -9   2   1    6.90    0.40
   9  -2   1    7.65    0.54
  -9   2   1    7.16    0.33
   9  -2   1    7.25    0.26
   9  -2   1    6.57    0.33
  -9  -2  -1    6.83    0.43
  -9  -2  -1    7.36    0.38
  -9  -2  -1    6.74    0.32
   9   2  -1    6.78    0.39
  -9   2   1    7.34    0.44
   9  -2   1    6.56    0.31
   9   2  -1    6.99    0.43
   9  -2   1    6.89    0.33
  -9  -2  -1    6.72    0.33
  -9   2   1    7.18    0.30
  -9  -2  -1    7.25    0.36
   9   2  -1    7.45    0.39
   9   2  -1    7.13    0.38
   9  -2   1    7.12    0.33
  -9  -2  -1    6.71    0.37
  -9  -2  -1    6.65    0.39
   9  -2   1    7.05    0.33
   9  -2   1    6.54    0.40
   9  -2   1    7.48    0.37
  -9   2   1    7.54    0.32
  -9   2   1    7.05    0.28
   9   2  -1    7.15    0.36
  -9  -2  -1    6.48    0.38
   9   2  -1    7.10    0.41
   9   2  -1    7.14    0.41
   9   2   1    7.50    0.36
   9  -2  -1    7.88    0.34
  -9  -2   1    7.45    0.36
   9  -2  -1    7.41    0.34
   9   2   1    7.31    0.41
   9  -2  -1    7.65    0.35
  -9   2  -1    7.34    0.32
   9  -2  -1    7.36    0.32
  -9  -2   1    7.83    0.31
  -9  -2   1    7.13    0.42
  -9  -2   1    7.56    0.38
   9  -2  -1    7.79    0.38
   9  -2  -1    7.41    0.42
   9  -2  -1    7.71    0.36
  -9   2  -1    7.62    0.42
  -9   2  -1    7.09    0.45
  -9  -2   1    7.46    0.37
   9   2   1    7.94    0.40
  -9  -2   1    6.99    0.39
   9  -2  -1    8.03    0.45
   9   2   1    7.56    0.30
  -9  -2   1    8.26    0.38
  -9  -2   1    7.67    0.33
   9   2   1    6.81    0.41
  -9  -2   1    7.49    0.41
   9   2   1    7.66    0.40
   9   2   1    7.49    0.38
   9  -2  -1    7.55    0.35
  -9   2  -1    7.43    0.33
   9   2   1    7.11    0.43
 -10  -2  -1    1.72    0.17
  10   2  -1    1.58    0.17
  10  -2   1    1.60    0.15
 -10   2   1    1.51    0.13
 -10   2   1    1.60    0.14
 -10  -2  -1    1.72    0.12
 -10  -2  -1    1.65    0.12
  10   2  -1    1.56    0.21
 -10   2   1    1.72    0.14
 -10  -2  -1    1.61    0.17
  10   2  -1    1.39    0.30
 -10  -2  -1    1.56    0.18
  10  -2   1    1.56    0.15
  10  -2   1    1.58    0.14
 -10   2   1    1.72    0.20
  10   2  -1    1.58    0.18
  10  -2   1    2.04    0.29
 -10  -2  -1    1.71    0.15
 -10  -2  -1    1.55    0.21
  10  -2   1    1.67    0.16
 -10   2   1    1.66    0.22
  10  -2   1    1.60    0.20
  10  -2   1    1.66    0.20
  10  -2   1    1.72    0.14
 -10  -2  -1    1.68    0.11
  10   2  -1    1.55    0.19
  10   2   1    1.36    0.17
  10  -2  -1    1.24    0.14
  10  -2  -1    1.30    0.13
 -10  -2   1    1.32    0.10
 -10  -2   1    1.40    0.17
  10  -2  -1    1.41    0.20
 -10  -2   1    1.32    0.15
 -10   2  -1    1.23    0.18
  10   2   1    1.43    0.18
 -10   2  -1    1.39    0.14
  10   2   1    1.20    0.16
 -10   2  -1    1.48    0.13
 -10   2  -1    1.34    0.13
  10   2   1    1.57    0.19
  10  -2  -1    1.27    0.16
 -10   2  -1    1.20    0.24
  10   2   1    1.45    0.20
  10   2   1    1.51    0.17
 -10  -2   1    1.18    0.14
  10   2   1    1.47    0.16
  10  -2  -1    1.41    0.19
  10  -2  -1    1.23    0.13
  10  -2  -1    1.39    0.14
  10   2   1    1.39    0.11
 -10  -2   1    1.36    0.19
  10  -2  -1    1.31    0.14
  10  -2  -1    1.58    0.15
 -11   2   1   21.36    0.76
  11   2  -1   22.19    0.88
  11  -2   1   21.97    0.80
 -11   2   1   21.44    0.92
  11   2  -1   21.52    0.90
 -11  -2  -1   21.63    0.78
 -11  -2  -1   24.39    1.08
  11  -2   1   21.93    0.82
 -11  -2  -1   23.23    0.87
  11  -2   1   23.00    0.89
 -11  -2  -1   22.53    0.99
 -11  -2  -1   21.51    0.84
  11  -2   1   20.99    0.79
  11   2  -1   21.83    0.93
 -11   2   1   21.59    0.76
  11  -2   1   21.67    0.81
 -11   2   1   23.29    1.01
  11  -2   1   21.95    0.94
  11   2  -1   21.70    0.98
  11   2  -1   20.63    0.88
  11   2  -1   21.90    0.86
 -11   2   1   21.80    0.78
  11   2  -1   22.68    0.93
  11  -2   1   21.84    0.81
  11  -2   1   21.74    0.96
 -11  -2   1   21.07    0.82
  11  -2  -1   20.19    0.92
 -11   2  -1   21.77    0.80
 -11   2  -1   20.41    0.99
 -11   2  -1   21.92    0.93
  11  -2  -1   20.94    0.77
  11   2   1   21.27    0.91
  11  -2  -1   21.86    0.81
  11   2   1   20.55    0.86
  11  -2  -1   21.30    0.83
  11  -2  -1   21.70    0.79
 -11  -2   1   21.08    0.95
 -11  -2   1   21.14    0.84
 -11  -2   1   21.02    0.82
 -11  -2   1   21.69    0.88
  11   2   1   22.08    0.93
  11   2   1   21.50    0.97
  11  -2  -1   21.83    0.88
  11  -2  -1   21.51    0.79
  11   2   1   20.68    0.88
  11   2   1   21.82    0.87
  11  -2  -1   21.29    0.82
  11  -2  -1   21.81    0.97
  11   2   1   21.60    0.85
 -11   2  -1   21.35    0.78
  12  -2   1   13.26    0.58
 -12  -2  -1   12.38    0.53
  12  -2   1   13.67    0.58
  12  -2   1   13.00    0.59
  12   2  -1   13.65    0.64
 -12  -2  -1   13.58    0.63
  12  -2   1   12.98    0.64
 -12   2   1   13.07    0.54
 -12  -2  -1   14.02    0.66
  12  -2   1   13.23    0.58
 -12  -2  -1   13.68    0.75
 -12   2   1   12.86    0.53
  12   2  -1   13.04    0.73
 -12   2   1   14.38    0.77
 -12  -2  -1   13.21    0.61
  12  -2   1   13.84    0.78
  12   2  -1   13.72    0.70
 -12   2   1   12.96    0.52
 -12   2   1   13.75    0.70
  12   2  -1   12.79    0.66
  12   2  -1   13.64    0.69
  12  -2   1   12.64    0.69
  12   2  -1   13.71    0.63
  12   2  -1   12.65    0.65
 -12   2  -1   13.98    0.71
  12   2   1   13.87    0.63
  12   2   1   12.85    0.72
 -12  -2   1   13.19    0.61
 -12   2  -1   13.25    0.48
  12  -2  -1   12.86    0.57
 -12  -2   1   13.08    0.59
  12  -2  -1   12.90    0.60
 -12   2  -1   12.49    0.54
  12   2   1   13.48    0.70
  12   2   1   12.35    0.63
 -12  -2   1   13.68    0.74
  12   2   1   13.44    0.64
  12  -2  -1   13.42    0.65
 -12   2  -1   13.39    0.57
  12   2   1   12.64    0.65
  12   2   1   13.32    0.68
 -12   2  -1   14.00    0.78
  12  -2  -1   12.87    0.56
 -12  -2   1   13.88    0.66
  12  -2  -1   13.14    0.72
  12  -2  -1   13.53    0.70
   0  -3   1  390.74   12.82
   0   3  -1  371.97   13.04
   0   3   1  372.81   12.79
   1  -3   1    9.04    0.35
   1  -3   1    9.17    0.31
   1  -3   1    9.04    0.34
   1  -3  -1    8.76    0.34
   1  -3  -1    7.98    0.33
   1  -3  -1    8.12    0.31
  -2  -3  -1  303.52    9.42
  -2   3   1  301.32    9.44
   2  -3   1  307.99   10.00
   2   3  -1  298.54   12.10
   2   3   1  319.11   11.74
   2   3   1  309.15   12.35
  -2   3  -1  312.77    9.98
   2  -3  -1  313.80    9.40
  -2  -3   1  331.03   12.06
   3  -3   1   26.22    0.90
   4  -3   1  228.52    8.42
  -4   3   1  228.00    6.68
  -4  -3  -1  226.58    7.49
  -4   3   1  236.99    6.76
   4  -3   1  228.79    7.85
  -4  -3  -1  233.87    7.28
   4   3  -1  241.49   11.21
   4   3  -1  233.32    7.52
  -4   3  -1  228.07    6.81
   4   3   1  249.00   11.62
   4   3   1  239.97   10.69
   4  -3  -1  225.45    8.09
  -4  -3   1  228.83   10.43
  -4  -3   1  225.37    7.45
  -4   3  -1  229.46    6.81
  -5  -3  -1    2.55    0.19
   5   3  -1    2.64    0.18
  -5  -3  -1    2.61    0.14
  -5   3   1    2.90    0.20
  -5  -3  -1    2.51    0.17
  -5  -3  -1    2.29    0.18
  -5   3   1    2.70    0.11
   5   3  -1    2.82    0.20
   5   3  -1    2.85    0.18
   5   3  -1    2.63    0.18
  -5   3   1    2.79    0.10
  -5   3   1    2.57    0.22
  -5   3   1    2.69    0.16
   5   3  -1    2.60    0.16
   5  -3   1    2.64    0.12
   5  -3   1    2.95    0.13
   5  -3   1    2.55    0.12
  -5   3   1    2.52    0.15
   5  -3   1    2.71    0.13
   5   3  -1    2.79    0.19
  -5   3   1    2.72    0.11
   5  -3   1    2.60    0.13
  -5  -3  -1    2.60    0.16
  -5   3   1    2.77    0.12
  -5   3   1    2.69    0.18
  -5  -3  -1    2.49    0.18
  -5  -3  -1    3.09    0.16
  -5  -3  -1    2.40    0.16
   5   3  -1    2.58    0.18
  -5  -3  -1    2.60    0.18
   5  -3   1    2.46    0.18
   5  -3   1    2.59    0.18
  -5  -3  -1    2.77    0.16
   5   3   1    2.45    0.17
   5   3   1    2.38    0.16
   5   3   1    2.58    0.19
   5  -3  -1    2.76    0.12
  -5   3  -1    2.62    0.12
   5   3   1    2.57    0.15
  -5  -3   1    2.65    0.19
  -5  -3   1    2.72    0.15
   5   3   1    2.65    0.19
   5  -3  -1    2.63    0.13
   5  -3  -1    2.85    0.16
  -5  -3   1    2.53    0.13
  -5   3  -1    2.57    0.18
   5  -3  -1    2.83    0.19
  -5  -3   1    2.90    0.14
  -5   3  -1    2.71    0.12
   5  -3  -1    2.68    0.13
  -5  -3   1    2.80    0.17
  -5  -3   1    2.68    0.17
   5   3   1    2.62    0.17
   5   3   1    2.40    0.16
  -5  -3   1    2.75    0.16
  -5  -3   1    2.87    0.19
  -5  -3   1    2.44    0.18
  -5   3  -1    3.09    0.18
  -5   3  -1    2.45    0.18
   5   3   1    2.33    0.13
   5  -3  -1    2.79    0.13
  -5   3  -1    2.57    0.12
   5   3   1    2.63    0.18
  -5   3  -1    2.50    0.20
   5  -3  -1    2.46    0.16
  -5   3  -1    2.67    0.12
   5  -3  -1    2.89    0.13
  -5  -3   1    2.94    0.28
   5   3   1    2.69    0.16
  -6   3   1    2.59    0.14
  -6  -3  -1    2.64    0.20
   6   3  -1    2.67    0.19
  -6  -3  -1    2.72    0.19
   6   3  -1    2.75    0.20
   6   3  -1    2.66    0.18
  -6   3  -1    1.91    0.16
   6  -3  -1    1.95    0.09
  -6  -3   1    1.97    0.12
   6  -3  -1    1.95    0.10
   6  -3  -1    1.95    0.12
  -6   3  -1    1.97    0.11
  -6  -3   1    1.78    0.16
   6   3   1    1.89    0.17
  -6  -3   1    1.97    0.14
   6  -3  -1    2.04    0.09
  -6  -3   1    1.94    0.16
  -6  -3   1    1.94    0.17
   6   3   1    2.11    0.15
   6  -3  -1    1.93    0.11
   6  -3  -1    1.81    0.13
   6   3   1    2.13    0.16
  -6  -3   1    1.85    0.16
   6   3   1    1.81    0.16
   6   3   1    1.88    0.15
   6  -3  -1    2.03    0.18
  -6  -3   1    1.86    0.15
  -6   3  -1    1.92    0.19
   6  -3  -1    1.98    0.12
   6   3   1    2.05    0.17
   6   3   1    2.23    0.17
   6  -3  -1    1.99    0.12
   6   3   1    2.16    0.14
  -6   3  -1    2.19    0.18
  -6  -3   1    1.83    0.17
  -6   3  -1    1.92    0.11
  -7  -3  -1    7.80    0.38
  -7  -3  -1    8.32    0.34
  -7  -3  -1    8.15    0.37
   7  -3   1    8.32    0.31
  -7   3   1    7.91    0.33
   7  -3   1    7.69    0.39
  -7  -3  -1    7.96    0.36
  -7   3   1    7.45    0.32
  -7  -3  -1    8.21    0.32
   7   3  -1    7.81    0.38
  -7   3   1    8.01    0.28
  -7   3   1    7.56    0.38
   7  -3   1    7.65    0.30
   7   3  -1    7.35    0.35
   7  -3   1    7.75    0.39
   7   3  -1    7.76    0.38
  -7   3   1    7.62    0.41
  -7   3   1    7.76    0.30
   7  -3   1    8.08    0.31
  -7  -3  -1    8.00    0.42
  -7  -3  -1    7.91    0.40
  -7  -3  -1    7.58    0.35
   7  -3   1    7.86    0.29
   7  -3   1    8.09    0.29
  -7   3   1    7.84    0.29
   7   3  -1    7.65    0.37
   7  -3   1    7.86    0.30
  -7   3   1    7.47    0.27
   7   3  -1    7.85    0.42
  -7  -3  -1    7.99    0.35
   7  -3   1    7.95    0.30
   7   3  -1    7.86    0.39
  -7  -3  -1    7.71    0.39
  -7  -3  -1    8.20    0.40
   7   3  -1    8.35    0.41
   7  -3  -1    7.06    0.31
   7   3   1    6.89    0.36
  -7   3  -1    7.35    0.29
  -7  -3   1    7.00    0.33
  -7  -3   1    7.37    0.40
   7   3   1    7.31    0.31
  -7  -3   1    6.81    0.27
   7   3   1    7.69    0.39
   7  -3  -1    7.11    0.33
   7   3   1    7.71    0.37
   7   3   1    7.30    0.36
  -7   3  -1    7.19    0.35
  -7   3  -1    8.13    0.44
   7   3   1    7.53    0.41
  -7   3  -1    7.24    0.29
  -7   3  -1    7.28    0.38
  -7  -3   1    6.96    0.35
  -7  -3   1    7.58    0.29
  -7   3  -1    7.16    0.29
   7  -3  -1    7.34    0.30
   7  -3  -1    7.56    0.40
  -7  -3   1    7.64    0.39
  -7  -3   1    7.68    0.33
  -7  -3   1    7.06    0.36
  -7  -3   1    7.03    0.34
  -7  -3   1    7.15    0.38
  -7  -3   1    7.24    0.37
  -7   3  -1    7.39    0.29
   7   3   1    7.53    0.35
   7  -3  -1    7.15    0.30
   7   3   1    7.45    0.37
   7   3   1    7.85    0.37
   7  -3  -1    7.04    0.27
   8  -3   1   11.04    0.39
   8   3  -1   10.76    0.55
  -8  -3  -1   11.50    0.43
   8  -3   1   10.84    0.38
  -8  -3  -1   10.92    0.48
  -8  -3  -1   11.44    0.62
   8  -3   1   10.64    0.42
   8  -3   1   11.21    0.42
   8   3  -1   11.42    0.51
  -8   3   1   11.12    0.43
  -8   3   1   10.80    0.51
   8  -3   1   10.82    0.40
  -8   3   1   11.09    0.43
  -8  -3  -1   10.66    0.52
  -8  -3  -1   10.91    0.47
  -8   3   1   11.01    0.38
   8   3  -1   11.19    0.50
  -8   3   1   10.78    0.41
   8  -3   1   11.42    0.42
   8   3  -1   10.62    0.52
   8  -3   1   11.14    0.44
  -8  -3  -1   10.76    0.46
  -8  -3  -1   10.70    0.48
   8  -3   1   10.96    0.52
   8   3  -1   10.86    0.50
   8  -3   1   10.93    0.41
   8  -3   1   11.60    0.53
   8   3  -1   10.83    0.51
  -8   3   1   10.76    0.54
  -8   3   1   11.08    0.39
  -8  -3  -1   10.72    0.51
  -8   3   1   11.21    0.40
  -8  -3  -1   11.60    0.47
  -8  -3  -1   11.19    0.45
  -8  -3   1   10.89    0.55
  -8  -3   1   11.00    0.44
  -8  -3   1   10.69    0.51
   8  -3  -1   11.06    0.41
  -8  -3   1   10.98    0.48
  -8   3  -1   10.46    0.51
   8   3   1   10.59    0.49
   8  -3  -1   10.75    0.53
   8  -3  -1   10.63    0.44
   8  -3  -1   11.30    0.43
  -8  -3   1   11.46    0.74
  -8  -3   1   10.72    0.48
  -8  -3   1   10.93    0.48
   8   3   1   10.78    0.50
   8   3   1   11.04    0.49
   8   3   1   10.71    0.54
   8  -3  -1   10.64    0.44
  -8   3  -1   10.57    0.41
  -8  -3   1   10.90    0.39
   8   3   1   10.34    0.55
  -8  -3   1   10.52    0.46
   8   3   1   11.46    0.50
   8   3   1   10.68    0.42
  -8   3  -1   10.66    0.40
  -8   3  -1   10.49    0.46
  -8   3  -1   10.88    0.40
   8  -3  -1   11.13    0.43
   8   3   1   10.49    0.50
  -8  -3   1   11.12    0.47
  -8  -3   1   10.38    0.51
  -8   3  -1   10.42    0.56
  -8   3  -1   10.58    0.51
  -8   3  -1   11.22    0.41
   8   3   1   11.36    0.53
   8  -3  -1   10.95    0.42
   8  -3  -1   11.01    0.40
  -9   3   1    7.77    0.31
  -9   3   1    7.84    0.33
  -9  -3  -1    8.38    0.40
  -9  -3  -1    7.79    0.43
   9  -3   1    8.29    0.29
  -9  -3  -1    7.78    0.39
  -9  -3  -1    8.29    0.34
   9   3  -1    7.95    0.42
   9  -3   1    8.07    0.38
  -9  -3  -1    8.16    0.36
  -9   3   1    7.82    0.34
   9   3  -1    8.33    0.47
  -9  -3  -1    8.05    0.38
  -9  -3  -1    8.32    0.41
  -9   3   1    8.40    0.35
   9   3  -1    7.99    0.48
   9  -3   1    7.89    0.35
   9   3  -1    7.99    0.45
   9  -3   1    7.54    0.52
   9  -3   1    8.59    0.35
   9   3  -1    8.16    0.48
  -9   3   1    8.03    0.32
   9  -3   1    8.07    0.29
   9  -3   1    7.80    0.33
  -9  -3  -1    7.34    0.44
   9  -3   1    7.96    0.34
   9  -3   1    8.21    0.35
  -9  -3  -1    8.66    0.35
  -9   3   1    8.05    0.44
   9   3  -1    7.97    0.42
  -9   3   1    7.68    0.47
   9   3  -1    7.99    0.44
   9  -3   1    8.39    0.45
  -9  -3  -1    8.08    0.39
   9  -3  -1    7.53    0.33
   9  -3  -1    7.55    0.35
   9  -3  -1    7.85    0.34
   9  -3  -1    7.78    0.44
  -9   3  -1    7.60    0.33
  -9  -3   1    7.56    0.38
   9  -3  -1    7.50    0.35
  -9  -3   1    7.80    0.30
   9   3   1    7.83    0.44
   9  -3  -1    7.76    0.46
  -9  -3   1    7.40    0.38
   9   3   1    7.77    0.42
  -9  -3   1    7.20    0.43
   9  -3  -1    7.66    0.35
  -9  -3   1    7.16    0.42
  -9  -3   1    7.25    0.39
   9   3   1    7.50    0.42
  -9  -3   1    7.35    0.38
  -9   3  -1    7.60    0.32
   9   3   1    8.12    0.47
  -9   3  -1    7.61    0.48
  -9  -3   1    7.74    0.35
   9  -3  -1    7.62    0.37
   9  -3  -1    7.43    0.32
   9   3   1    7.47    0.41
  -9   3  -1    7.37    0.43
  -9   3  -1    7.59    0.37
  -9  -3   1    8.29    0.41
  10   3  -1   18.72    0.77
  10   3  -1   18.37    0.79
 -10   3   1   18.05    0.63
 -10  -3  -1   17.68    0.63
 -10  -3  -1   18.71    0.66
  10   3  -1   18.38    0.85
  10  -3   1   17.71    0.66
 -10   3   1   17.71    0.80
 -10   3   1   18.42    0.64
 -10  -3  -1   18.79    0.84
  10  -3   1   19.17    0.83
 -10  -3  -1   18.19    0.74
  10  -3   1   17.70    0.68
  10   3  -1   18.62    0.82
 -10  -3  -1   18.24    0.75
  10  -3   1   18.21    0.67
  10   3  -1   17.99    0.78
 -10  -3  -1   18.32    0.71
 -10  -3  -1   17.55    0.69
  10  -3   1   18.55    0.73
  10  -3   1   18.39    0.68
 -10  -3  -1   19.26    0.68
 -10  -3  -1   17.85    0.73
  10  -3   1   18.62    0.68
  10  -3   1   19.62    0.83
  10  -3  -1   19.19    0.70
 -10   3  -1   19.04    0.70
  10   3   1   19.26    0.82
  10   3   1   17.81    0.78
  10  -3  -1   18.94    0.70
  10  -3  -1   18.90    0.81
  10  -3  -1   18.72    0.73
  10   3   1   19.63    0.77
 -10  -3   1   19.42    0.75
  10  -3  -1   18.38    0.66
 -10   3  -1   18.44    0.88
 -10  -3   1   18.55    0.70
  10   3   1   17.39    0.78
 -10  -3   1   19.08    0.83
  10  -3  -1   18.56    0.67
  10   3   1   18.79    0.79
  10  -3  -1   18.16    0.67
 -10  -3   1   19.20    0.66
 -10   3  -1   18.55    0.66
  10   3   1   18.93    0.85
 -10  -3   1   18.90    0.75
 -10   3  -1   18.96    0.82
  10   3   1   19.48    0.78
 -10   3  -1   18.53    0.73
 -10  -3   1   18.07    0.72
 -10  -3   1   17.81    0.73
  10  -3  -1   19.19    0.68
  10  -3  -1   19.01    0.84
 -11   3   1   39.68    1.26
 -11  -3  -1   40.35    1.34
  11  -3   1   40.34    1.32
 -11  -3  -1   41.98    1.41
  11   3  -1   40.18    1.41
  11   3  -1   39.89    1.52
  11  -3   1   40.74    1.50
  11  -3   1   40.15    1.31
 -11  -3  -1   40.22    1.38
  11   3  -1   40.47    1.44
  11   3  -1   41.28    1.50
 -11   3   1   40.67    1.55
 -11  -3  -1   39.12    1.27
  11  -3   1   41.40    1.31
  11  -3   1   40.25    1.33
 -11   3   1   39.74    1.24
  11   3  -1   39.75    1.46
  11  -3   1   40.20    1.39
 -11  -3  -1   39.80    1.52
  11   3  -1   40.68    1.46
  11  -3   1   40.30    1.49
  11   3  -1   41.64    1.44
 -11  -3  -1   41.38    1.41
  11  -3   1   39.84    1.31
 -11  -3   1   39.34    1.36
  11  -3  -1   39.33    1.29
 -11  -3   1   40.63    1.39
  11  -3  -1   39.78    1.33
  11  -3  -1   39.60    1.48
  11  -3  -1   40.89    1.30
  11   3   1   38.50    1.41
 -11   3  -1   37.69    1.26
 -11   3  -1   41.22    1.58
  11  -3  -1   37.34    1.32
  11   3   1   38.66    1.39
  11   3   1   36.79    1.42
  11   3   1   38.74    1.52
 -11  -3   1   38.00    1.25
  11   3   1   39.60    1.44
 -11   3  -1   38.62    1.29
 -11  -3   1   39.21    1.24
  11   3   1   40.46    1.48
 -11   3  -1   39.24    1.28
  11  -3  -1   41.21    1.39
  11  -3  -1   40.66    1.52
  11   3   1   38.86    1.42
 -11  -3   1   38.89    1.50
  11  -3  -1   40.08    1.30
  11  -3  -1   38.17    1.41
   0  -4   1  317.94   11.21
   0  -4  -1  297.22    9.19
   0   4  -1  317.49   11.68
   0   4   1  302.05   11.32
   0   4   1  314.43   10.93
   1  -4  -1   18.66    0.65
   2   4  -1   44.49    3.81
  -2   4   1   41.52    1.88
   2  -4   1   46.80    2.33
   2  -4   1   42.59    1.48
  -2   4   1   44.26    2.12
  -2  -4  -1   45.13    1.79
   2   4  -1   41.70    1.89
  -2  -4  -1   45.10    1.95
  -2  -4   1   44.38    3.59
   2  -4  -1   44.55    1.40
   2   4   1   48.08    3.72
  -2  -4   1   45.19    1.92
  -2   4  -1   44.19    1.46
  -2   4  -1   45.83    2.53
   2  -4  -1   44.51    1.40
   2   4   1   45.72    4.03
   3   4  -1   86.70    5.93
   3  -4   1   85.17    2.55
   3  -4   1   94.42    3.24
  -3  -4  -1   85.20    3.32
   3   4  -1   85.36    3.32
  -3  -4  -1   82.50    3.10
  -3  -4   1   90.21    3.34
   3   4   1   98.84    5.95
  -3   4  -1   84.29    2.56
  -3   4  -1   87.83    3.09
  -3  -4   1   91.46    5.66
   3   4   1   81.93    6.03
   4  -4   1    0.78    0.04
   4  -4   1    0.82    0.09
   4  -4   1    0.84    0.05
   4   4  -1    0.70    0.08
  -4  -4  -1    0.80    0.08
  -4  -4  -1    0.75    0.08
  -4   4   1    0.98    0.10
   4  -4   1    0.82    0.09
  -4  -4  -1    0.77    0.10
   4   4  -1    0.73    0.10
  -4   4   1    0.87    0.11
  -4   4   1    0.69    0.08
   4  -4   1    0.77    0.05
  -4   4   1    0.83    0.12
   4   4  -1    0.89    0.10
   4   4  -1    0.62    0.09
   4   4  -1    0.77    0.10
  -4  -4  -1    0.76    0.06
   4   4  -1    0.74    0.09
  -4  -4  -1    0.80    0.10
  -4  -4  -1    0.71    0.09
   4  -4   1    0.71    0.07
  -4  -4  -1    0.76    0.10
  -4  -4   1    0.85    0.08
   4   4   1    0.67    0.09
   4  -4  -1    0.73    0.08
  -4   4  -1    0.68    0.09
  -4  -4   1    0.71    0.06
  -4  -4   1    0.77    0.10
  -4  -4   1    0.90    0.10
   4   4   1    0.88    0.08
   4   4   1    0.63    0.08
  -4   4  -1    0.77    0.11
   4  -4  -1    0.77    0.09
   4   4   1    0.82    0.10
   4   4   1    0.81    0.10
  -4  -4   1    0.77    0.08
  -4  -4   1    0.64    0.09
   4  -4  -1    0.91    0.07
  -4  -4   1    0.60    0.09
   4   4   1    0.71    0.08
   4   4   1    0.75    0.08
  -4   4  -1    0.81    0.11
   4   4   1    0.79    0.05
  -4  -4   1    0.72    0.10
  -4  -4   1    0.98    0.10
   4   4   1    0.82    0.09
   4   4   1    0.97    0.10
  -5  -4  -1   20.14    0.74
   5   4  -1   21.00    0.76
  -5  -4  -1   22.22    0.81
  -5  -4  -1   21.31    0.76
  -5  -4  -1   19.93    0.73
   5   4   1   19.69    0.63
  -5  -4   1   20.18    0.74
  -5  -4   1   18.73    0.66
  -5  -4   1   17.95    0.77
  -5  -4   1   18.98    0.74
  -5  -4   1   19.60    0.73
  -5  -4   1   20.21    0.73
   6  -4   1   82.86    4.59
   6   4  -1   93.91    3.88
   6  -4   1   90.16    4.31
  -6  -4  -1   86.76    3.75
  -6   4   1   93.30    2.81
  -6  -4  -1   92.65    3.54
  -6   4   1   88.90    2.73
   6   4  -1  103.11    7.99
  -6   4  -1   85.63    2.86
   6   4   1   88.76    7.90
  -6  -4   1   92.28    6.69
  -6   4  -1   85.90    2.84
   6  -4  -1   82.17    4.30
   6  -4  -1   84.29    4.09
  -6  -4   1   85.70    3.72
   6   4   1   92.78    7.38
  -7  -4  -1   41.71    1.43
  -7  -4  -1   42.03    1.40
  -7  -4   1   38.84    1.26
  -7  -4   1   41.69    1.42
  -7  -4   1   42.71    1.39
  -8   4   1   75.02    2.58
  -8  -4  -1   75.25    3.61
   8  -4   1   77.75    5.59
   8  -4   1   63.61    4.83
   8   4  -1   90.85    9.10
  -8  -4  -1   75.16    3.35
   8   4  -1   78.80    8.26
  -8   4   1   75.95    2.68
  -8  -4   1   71.90    3.29
  -8   4  -1   76.71    2.71
   8   4   1   73.80    8.52
  -8   4  -1   76.44    2.72
  -8  -4   1   72.98    3.60
   8   4   1   70.13    7.46
   8  -4  -1   80.60    5.21
   8  -4  -1   78.68    5.48
   9  -4   1    1.39    0.10
  -9  -4  -1    1.16    0.16
  -9  -4  -1    1.38    0.15
  -9  -4  -1    1.33    0.16
  -9  -4  -1    1.38    0.15
   9  -4   1    1.29    0.13
   9  -4   1    1.20    0.17
  -9  -4  -1    1.38    0.14
  -9   4   1    1.54    0.20
   9   4  -1    1.56    0.19
   9  -4   1    1.39    0.12
   9  -4   1    1.24    0.11
   9  -4   1    1.41    0.12
   9  -4   1    1.31    0.09
   9  -4   1    1.41    0.12
  -9  -4  -1    1.31    0.13
  -9   4   1    1.83    0.22
  -9  -4  -1    1.40    0.16
  -9  -4  -1    1.38    0.15
   9  -4   1    1.35    0.11
  -9   4   1    1.47    0.13
   9   4  -1    1.63    0.20
   9   4  -1    1.65    0.18
   9   4  -1    1.59    0.20
   9   4  -1    1.50    0.17
  -9  -4  -1    1.44    0.21
  -9  -4   1    1.40    0.16
  -9  -4   1    1.71    0.17
   9   4   1    1.42    0.23
   9   4   1    1.26    0.17
  -9  -4   1    1.42    0.18
  -9   4  -1    1.21    0.09
   9   4   1    1.44    0.13
  -9  -4   1    1.65    0.19
   9   4   1    1.38    0.17
  -9  -4   1    1.45    0.14
   9  -4  -1    1.63    0.18
  -9   4  -1    1.28    0.24
  -9  -4   1    1.45    0.17
   9  -4  -1    1.44    0.12
   9  -4  -1    1.58    0.14
  -9  -4   1    1.42    0.15
  -9  -4   1    1.59    0.19
  -9  -4   1    1.50    0.12
  -9   4  -1    1.36    0.21
   9   4   1    1.45    0.18
   9   4   1    1.15    0.16
   9   4   1    1.71    0.32
   9  -4  -1    1.42    0.13
   9  -4  -1    1.53    0.11
   9  -4  -1    1.48    0.19
  -9   4  -1    1.26    0.15
   9   4   1    1.43    0.24
   9  -4  -1    1.44    0.11
   9  -4  -1    1.49    0.18
   9  -4  -1    1.42    0.11
  10  -4   1   14.29    0.52
 -10  -4  -1   14.99    0.63
 -10  -4  -1   13.98    0.59
  10  -4   1   14.78    0.52
  10   4  -1   14.37    0.68
  10   4  -1   13.91    0.69
  10   4  -1   14.62    0.64
  10  -4   1   14.70    0.68
  10  -4   1   14.32    0.44
  10  -4   1   14.59    0.68
 -10   4   1   14.40    0.68
 -10  -4  -1   14.73    0.60
  10   4  -1   13.41    0.66
 -10  -4  -1   14.07    0.60
  10   4  -1   14.51    0.65
 -10  -4  -1   14.56    0.56
 -10  -4  -1   15.13    0.55
  10  -4   1   13.73    0.51
  10  -4   1   14.11    0.53
 -10  -4  -1   13.96    0.68
  10   4  -1   14.09    0.64
  10   4  -1   14.13    0.65
 -10  -4  -1   14.00    0.51
  10  -4   1   14.10    0.52
 -10   4   1   14.10    0.71
  10  -4   1   14.11    0.57
  10  -4  -1   12.76    0.52
  10   4   1   12.93    0.65
  10   4   1   12.75    0.62
 -10   4  -1   12.23    0.45
  10  -4  -1   12.20    0.51
 -10  -4   1   12.60    0.58
 -10  -4   1   12.75    0.53
  10  -4  -1   12.18    0.49
 -10  -4   1   12.56    0.65
 -10  -4   1   12.58    0.48
 -10   4  -1   12.84    0.66
  10  -4  -1   12.41    0.49
  10   4   1   11.80    0.60
  10  -4  -1   11.96    0.52
  10  -4  -1   12.67    0.66
  10   4   1   12.43    0.63
  10   4   1   13.46    0.70
  10  -4  -1   12.97    0.56
 -10   4  -1   13.53    0.72
 -10   4  -1   13.54    0.57
  10  -4  -1   12.51    0.50
 -10  -4   1   13.00    0.58
  10   4   1   13.56    0.63
  10   4   1   13.05    0.61
 -10  -4   1   12.98    0.60
  10  -4  -1   12.13    0.64
 -11   4   1    8.54    0.55
  11  -4   1    8.38    0.37
 -11  -4  -1    8.19    0.44
 -11  -4  -1    7.43    0.41
 -11  -4  -1    7.38    0.31
  11   4  -1    8.13    0.49
  11  -4   1    7.85    0.37
 -11  -4  -1    8.23    0.46
  11   4  -1    8.33    0.55
  11   4  -1    7.90    0.52
 -11  -4  -1    7.80    0.36
  11   4  -1    8.14    0.46
  11  -4   1    7.23    0.36
  11  -4   1    8.61    0.52
  11   4  -1    8.33    0.48
 -11  -4  -1    7.91    0.52
 -11  -4  -1    7.89    0.38
  11  -4   1    7.94    0.50
 -11  -4  -1    7.94    0.44
  11   4  -1    8.66    0.48
  11  -4   1    8.19    0.38
  11  -4   1    8.03    0.37
 -11   4   1    8.02    0.50
  11  -4   1    8.18    0.43
 -11  -4   1    7.95    0.43
 -11  -4   1    8.40    0.38
 -11  -4   1    7.96    0.45
  11  -4  -1    8.03    0.37
  11  -4  -1    8.29    0.39
  11   4   1    7.71    0.45
  11  -4  -1    8.01    0.38
 -11  -4   1    7.97    0.51
 -11  -4   1    8.74    0.45
  11   4   1    8.05    0.47
  11  -4  -1    8.46    0.53
  11  -4  -1    8.01    0.37
  11   4   1    7.92    0.46
  11   4   1    7.55    0.63
 -11   4  -1    7.93    0.39
  11   4   1    7.38    0.46
  11  -4  -1    8.64    0.51
  11  -4  -1    8.09    0.36
 -11  -4   1    7.83    0.31
  11  -4  -1    8.28    0.43
 -11   4  -1    8.34    0.57
  11   4   1    8.20    0.67
 -11   4  -1    8.33    0.52
  11  -4  -1    8.08    0.36
   0   5   1    0.59    0.06
   0   5   1    0.61    0.06
   0  -5   1    0.62    0.07
   0  -5   1    0.73    0.06
   0   5  -1    0.61    0.05
   0   5  -1    0.61    0.07
   0  -5  -1    0.58    0.07
   0   5   1    0.66    0.05
   0  -5  -1    0.54    0.05
   0  -5   1    0.49    0.06
   0  -5   1    0.59    0.08
   0  -5   1    0.55    0.07
   0   5   1    0.60    0.09
   0   5  -1    0.62    0.07
   0  -5  -1    0.68    0.08
   0   5  -1    0.64    0.10
   0  -5  -1    0.58    0.06
   0  -5   1    0.58    0.05
   0  -5   1    0.58    0.06
   0  -5  -1    0.58    0.06
   0  -5  -1    0.53    0.06
   0  -5   1    0.57    0.06
   0  -5  -1    0.73    0.06
   0   5   1    0.63    0.06
   0  -5  -1    0.64    0.05
   0  -5   1    0.61    0.06
   0  -5   1    0.56    0.06
   0   5  -1    0.59    0.07
   0  -5  -1    0.65    0.04
   0   5   1    0.52    0.08
  -1  -5  -1   20.40    1.15
   1   5  -1   18.02    2.88
   1   5  -1   21.13    1.16
  -1   5   1   20.67    2.26
   1  -5   1   21.92    1.99
   1  -5   1   21.06    0.99
  -1  -5  -1   20.18    1.03
  -1   5   1   18.61    2.10
  -1   5  -1   24.60    2.55
  -1   5  -1   21.67    0.99
   1   5   1   24.13    2.55
   1   5   1   26.82    3.09
  -1  -5   1   21.77    2.45
   1  -5  -1   20.09    0.94
  -1  -5   1   24.39    1.23
  -2   5   1    2.70    0.21
  -2  -5  -1    2.75    0.15
   2   5  -1    2.65    0.18
   2   5  -1    2.93    0.16
  -2  -5  -1    2.71    0.16
  -2  -5  -1    2.54    0.17
   2   5  -1    2.90    0.17
   2   5  -1    2.91    0.17
   2  -5   1    2.76    0.13
   2   5  -1    2.78    0.16
  -2  -5  -1    2.97    0.18
   2   5  -1    2.67    0.17
   2   5  -1    2.93    0.15
   2   5  -1    2.91    0.14
  -2   5   1    2.63    0.19
   2  -5   1    2.67    0.13
   2  -5   1    2.71    0.13
  -2  -5  -1    2.94    0.17
  -2  -5  -1    2.62    0.17
  -2  -5  -1    2.84    0.18
   2   5  -1    2.86    0.19
  -2  -5  -1    2.94    0.17
   2  -5   1    2.62    0.15
  -2  -5   1    3.55    0.17
  -2  -5   1    3.32    0.19
   2   5   1    3.31    0.18
   2  -5  -1    3.45    0.13
   2   5   1    3.42    0.15
   2  -5  -1    3.36    0.18
   2   5   1    3.33    0.17
   2   5   1    3.40    0.19
  -2   5  -1    3.30    0.11
   2   5   1    3.54    0.19
  -2  -5   1    3.41    0.18
   2  -5  -1    3.26    0.12
   2   5   1    3.48    0.18
   2  -5  -1    3.51    0.15
  -2  -5   1    3.28    0.19
   2  -5  -1    3.20    0.14
  -2  -5   1    3.39    0.18
   2  -5  -1    3.40    0.13
  -2   5  -1    3.22    0.12
  -2   5  -1    3.26    0.21
   2  -5  -1    2.98    0.15
  -2   5  -1    3.55    0.22
  -2  -5   1    3.55    0.19
  -2   5  -1    3.58    0.21
   3  -5   1    4.63    0.17
   3   5  -1    4.78    0.27
  -3  -5  -1    4.48    0.23
  -3   5   1    4.59    0.25
   3   5  -1    4.36    0.24
   3  -5   1    4.69    0.22
  -3  -5  -1    4.33    0.23
   3   5  -1    4.42    0.24
  -3   5   1    4.62    0.23
  -3  -5  -1    4.24    0.25
  -3  -5  -1    4.93    0.26
   3  -5   1    4.68    0.17
   3   5  -1    4.42    0.22
  -3  -5  -1    4.38    0.25
   3   5  -1    4.52    0.20
  -3   5   1    4.54    0.26
  -3  -5  -1    4.65    0.25
   3  -5   1    4.44    0.22
   3   5  -1    4.32    0.24
  -3  -5  -1    4.52    0.22
  -3   5   1    4.62    0.29
   3  -5   1    4.73    0.17
  -3  -5   1    5.08    0.18
   3  -5  -1    5.31    0.25
  -3  -5   1    5.32    0.27
   3   5   1    5.08    0.25
  -3  -5   1    5.15    0.27
   3   5   1    5.37    0.29
  -3   5  -1    5.50    0.29
   3   5   1    5.17    0.22
   3  -5  -1    5.28    0.23
   3   5   1    5.04    0.19
  -3  -5   1    5.36    0.24
  -3  -5   1    4.97    0.25
  -3  -5   1    5.40    0.27
   3  -5  -1    4.94    0.25
  -3  -5   1    5.39    0.25
  -3  -5   1    5.07    0.27
  -3   5  -1    5.11    0.28
  -3   5  -1    5.23    0.28
  -3  -5   1    5.61    0.25
   3   5   1    4.87    0.25
  -3  -5   1    4.91    0.25
   3   5   1    5.14    0.26
   3   5   1    4.58    0.24
   3   5   1    5.37    0.25
  -4  -5  -1   59.51    2.68
   4   5  -1   52.10    5.53
   4   5  -1   61.38    2.73
  -4  -5   1   53.31    2.58
  -4  -5   1   55.83    4.91
   4   5   1   54.30    5.70
   5   5  -1   29.52    1.01
  -5  -5  -1   29.36    1.04
  -5  -5  -1   29.55    1.03
  -5  -5   1   29.90    1.03
   6   5  -1   11.22    0.49
   6  -5   1   11.85    0.38
   6   5  -1   10.81    0.51
   6   5  -1   11.78    0.53
  -6  -5  -1   10.94    0.54
  -6   5   1   12.04    0.62
   6   5  -1   11.16    0.51
  -6  -5  -1   10.81    0.53
  -6   5   1   10.87    0.54
   6  -5   1   11.69    0.44
  -6  -5  -1   12.03    0.51
  -6  -5  -1   11.60    0.43
   6   5  -1   11.86    0.53
   6   5  -1   12.06    0.53
  -6   5   1   11.46    0.52
  -6  -5  -1   11.33    0.49
  -6  -5  -1   11.71    0.52
  -6  -5  -1   11.08    0.53
  -6  -5  -1   11.44    0.48
   6  -5   1   12.11    0.39
  -6  -5  -1   11.19    0.53
   6  -5   1   11.87    0.39
   6  -5   1   11.50    0.50
   6   5  -1   11.55    0.54
  -6  -5  -1   12.21    0.47
   6  -5   1   11.77    0.38
  -6   5   1   11.81    0.52
   6  -5   1   12.00    0.52
  -6  -5   1   12.88    0.51
  -6  -5   1   12.97    0.52
   6   5   1   12.84    0.50
   6   5   1   12.26    0.52
  -6  -5   1   13.76    0.47
  -6  -5   1   12.58    0.49
  -6  -5   1   13.38    0.55
   6  -5  -1   13.28    0.44
  -6  -5   1   12.55    0.55
   6   5   1   13.17    0.54
  -6  -5   1   12.87    0.55
  -6  -5   1   12.64    0.45
   6  -5  -1   13.82    0.55
   6   5   1   12.80    0.48
   6   5   1   12.54    0.49
  -6  -5   1   12.47    0.55
   6   5   1   13.78    0.53
   6  -5  -1   13.16    0.53
  -6   5  -1   13.06    0.59
  -6   5  -1   13.09    0.55
   6   5   1   13.24    0.54
   6  -5  -1   13.71    0.50
   6   5   1   12.89    0.56
   6   5   1   11.90    0.42
  -6  -5   1   12.55    0.55
   6   5   1   12.48    0.53
  -6   5  -1   12.85    0.55
  -7  -5  -1   48.13    1.62
  -7  -5  -1   47.18    1.58
  -7  -5   1   48.75    1.63
  -7  -5   1   49.64    1.63
  -8   5   1    7.42    0.45
   8  -5   1    7.40    0.29
   8  -5   1    7.80    0.43
  -8  -5  -1    6.67    0.38
   8  -5   1    7.44    0.41
   8  -5   1    7.20    0.33
  -8  -5  -1    6.63    0.43
   8   5  -1    7.06    0.42
   8  -5   1    7.34    0.28
   8   5  -1    8.15    0.43
   8   5  -1    7.04    0.40
   8  -5   1    7.26    0.29
   8  -5   1    7.39    0.28
   8  -5   1    7.52    0.28
  -8  -5  -1    7.25    0.39
  -8  -5  -1    7.07    0.33
   8  -5   1    7.44    0.32
  -8   5   1    7.14    0.42
  -8  -5  -1    6.84    0.42
   8   5  -1    6.70    0.41
   8   5  -1    7.42    0.44
  -8  -5  -1    7.52    0.38
  -8  -5  -1    7.08    0.42
  -8  -5  -1    7.54    0.37
  -8  -5  -1    7.02    0.34
   8   5  -1    8.08    0.42
   8  -5   1    7.14    0.30
  -8   5   1    7.00    0.37
   8   5   1    7.28    0.38
  -8   5  -1    8.01    0.41
   8  -5  -1    7.46    0.28
  -8   5  -1    7.49    0.47
   8  -5  -1    7.33    0.29
  -8   5  -1    7.23    0.43
   8  -5  -1    7.58    0.29
  -8  -5   1    7.79    0.34
   8  -5  -1    7.00    0.41
   8   5   1    6.98    0.39
   8  -5  -1    7.47    0.27
  -8  -5   1    7.46    0.32
  -8  -5   1    7.03    0.42
   8   5   1    7.19    0.43
   8   5   1    7.29    0.40
  -8  -5   1    7.30    0.38
   8   5   1    7.74    0.43
   8   5   1    7.18    0.36
   8   5   1    7.37    0.41
   8  -5  -1    7.77    0.29
  -8  -5   1    7.35    0.42
  -8  -5   1    7.03    0.42
   8  -5  -1    7.33    0.27
   8   5   1    7.31    0.40
  -8  -5   1    7.77    0.40
   8  -5  -1    7.62    0.28
   8  -5  -1    7.39    0.26
   8  -5  -1    7.38    0.35
  -8  -5   1    7.99    0.37
  -8  -5   1    7.37    0.38
  -8  -5   1    6.93    0.42
   9  -5   1    0.14    0.05
   9  -5   1    0.22    0.05
  -9  -5  -1    0.26    0.08
  -9   5   1    0.24    0.08
   9   5  -1    0.19    0.10
   9  -5   1    0.19    0.05
  -9  -5  -1    0.26    0.09
  -9   5   1    0.18    0.10
   9  -5   1    0.24    0.06
  -9  -5  -1    0.17    0.08
   9  -5   1    0.24    0.11
  -9   5   1    0.23    0.10
   9  -5   1    0.20    0.09
   9  -5   1    0.16    0.05
  -9  -5  -1    0.19    0.07
  -9  -5  -1    0.33    0.11
   9  -5   1    0.21    0.07
   9  -5   1    0.23    0.05
   9   5  -1    0.18    0.08
   9   5  -1    0.24    0.10
  -9  -5  -1    0.22    0.08
  -9  -5  -1    0.16    0.08
   9  -5   1    0.20    0.05
  -9  -5  -1    0.21    0.07
   9   5  -1    0.22    0.10
   9  -5   1    0.19    0.06
  -9  -5   1    0.21    0.08
   9  -5  -1    0.13    0.04
   9   5   1    0.20    0.08
   9   5   1    0.22    0.09
  -9  -5   1    0.15    0.09
   9   5   1    0.17    0.10
   9  -5  -1    0.17    0.09
   9   5   1    0.18    0.08
  -9  -5   1    0.17    0.07
   9  -5  -1    0.19    0.04
   9  -5  -1    0.16    0.08
  -9  -5   1    0.19    0.06
   9   5   1    0.14    0.08
   9  -5  -1    0.19    0.06
   9  -5  -1    0.07    0.05
  -9  -5   1    0.25    0.08
  -9   5  -1    0.19    0.09
  -9   5  -1    0.22    0.08
   9  -5  -1    0.18    0.04
   9  -5  -1    0.24    0.05
   9  -5  -1    0.23    0.05
   9   5   1    0.19    0.08
   9   5   1    0.23    0.09
  -9  -5   1    0.22    0.09
 -10  -5  -1   10.32    0.51
  10   5  -1    8.95    0.53
 -10  -5  -1    9.85    0.55
  10  -5   1    9.89    0.54
  10   5  -1    9.78    0.53
 -10  -5  -1   10.57    0.49
  10  -5   1   10.17    0.39
  10  -5   1    9.52    0.43
  10   5  -1    9.85    0.55
  10   5  -1    9.36    0.56
 -10   5   1    9.95    0.58
  10  -5   1    9.92    0.38
  10   5  -1    9.61    0.53
  10  -5   1    9.25    0.38
  10  -5   1    9.93    0.36
 -10  -5  -1   10.31    0.50
  10  -5   1    9.90    0.38
  10   5  -1   10.11    0.51
  10  -5   1    9.66    0.35
 -10  -5  -1    9.85    0.43
  10  -5   1    9.95    0.38
  10   5  -1   10.23    0.52
 -10   5   1    9.49    0.54
  10  -5   1   10.27    0.55
 -10  -5  -1    9.87    0.45
 -10  -5   1    9.70    0.55
  10  -5  -1    8.79    0.52
  10  -5  -1    9.25    0.36
  10  -5  -1    9.00    0.37
 -10  -5   1    9.39    0.48
  10  -5  -1    9.45    0.38
 -10  -5   1    9.67    0.46
  10   5   1    8.97    0.49
  10  -5  -1    9.27    0.42
  10   5   1    9.35    0.53
 -10  -5   1    8.99    0.39
  10  -5  -1    9.47    0.38
  10   5   1    9.34    0.51
  10   5   1    9.53    0.50
  10  -5  -1    9.53    0.55
 -10  -5   1    8.63    0.48
 -10   5  -1    9.55    0.59
 -10   5  -1    8.94    0.54
 -10   5  -1    9.40    0.47
  10  -5  -1    9.26    0.36
  10   5   1    8.55    0.51
  10   5   1    9.04    0.51
  10   5   1    9.10    0.55
  10  -5  -1    9.05    0.42
 -11   5   1    3.35    0.34
  11  -5   1    3.51    0.21
 -11  -5  -1    3.47    0.28
 -11  -5  -1    3.69    0.34
  11  -5   1    3.71    0.21
  11  -5   1    3.54    0.21
  11  -5   1    3.54    0.32
  11   5  -1    3.60    0.30
  11  -5   1    3.37    0.21
  11  -5   1    3.46    0.25
  11   5  -1    3.98    0.33
  11  -5   1    3.62    0.34
 -11  -5  -1    3.95    0.32
 -11  -5  -1    3.49    0.23
  11   5  -1    3.73    0.35
  11   5  -1    3.22    0.32
 -11  -5  -1    3.52    0.29
  11  -5   1    3.39    0.21
  11   5  -1    2.85    0.30
  11   5  -1    3.76    0.30
 -11  -5  -1    3.39    0.20
 -11   5   1    3.57    0.33
  11   5   1    3.77    0.30
  11  -5  -1    3.72    0.20
 -11  -5   1    4.04    0.35
  11   5   1    3.83    0.33
  11   5   1    3.08    0.30
  11  -5  -1    3.86    0.22
  11   5   1    3.68    0.35
 -11   5  -1    4.02    0.35
  11  -5  -1    3.60    0.21
  11  -5  -1    3.73    0.21
  11  -5  -1    3.79    0.20
  11   5   1    3.87    0.31
 -11   5  -1    3.80    0.27
  11  -5  -1    3.82    0.26
 -11  -5   1    3.96    0.21
 -11  -5   1    4.12    0.28
  11  -5  -1    3.45    0.22
 -11  -5   1    3.84    0.30
  11   5   1    3.91    0.32
 -11   5  -1    4.27    0.40
  11  -5  -1    3.61    0.33
 -11  -5   1    3.73    0.29
  11  -5  -1    3.31    0.40
   0   6   1    0.23    0.05
   0  -6  -1    0.25    0.06
   0  -6   1    0.22    0.05
   0  -6   1    0.30    0.04
   0  -6  -1    0.20    0.05
   0  -6  -1    0.21    0.05
   0  -6   1    0.26    0.06
   0   6  -1    0.20    0.05
   0  -6  -1    0.22    0.06
   0   6   1    0.22    0.04
   0  -6   1    0.24    0.04
   0   6  -1    0.20    0.05
   0   6  -1    0.24    0.07
   0  -6  -1    0.29    0.05
   0  -6   1    0.34    0.05
   0  -6  -1    0.25    0.05
   0  -6  -1    0.24    0.03
   0  -6   1    0.26    0.06
   0   6   1    0.25    0.05
   0   6   1    0.19    0.04
   0   6  -1    0.31    0.07
   0  -6  -1    0.19    0.04
   0  -6   1    0.31    0.05
   0  -6   1    0.26    0.05
   0   6  -1    0.29    0.05
   0   6  -1    0.26    0.03
   0  -6   1    0.25    0.06
   0  -6  -1    0.29    0.05
   1  -6   1   39.62    1.59
   1   6  -1   38.21    4.08
  -1  -6  -1   33.60    1.71
   1  -6   1   36.60    2.80
  -1  -6  -1   38.75    1.64
  -1   6   1   31.01    2.85
   1   6  -1   37.48    1.79
  -1   6   1   41.63    3.11
   1  -6  -1   37.00    1.44
   1   6   1   35.80    3.82
  -1  -6   1   44.60    3.75
  -1   6  -1   41.70    3.57
  -1   6  -1   39.10    1.57
  -1  -6   1   38.19    1.78
   1  -6  -1   37.34    1.52
   1   6   1   35.72    3.57
  -2  -6  -1    1.33    0.12
  -2  -6  -1    1.28    0.12
   2  -6   1    1.52    0.09
  -2  -6  -1    1.28    0.11
  -2   6   1    1.39    0.15
   2   6  -1    1.39    0.12
  -2   6   1    1.32    0.15
   2   6  -1    1.44    0.12
   2  -6   1    1.62    0.10
   2   6  -1    1.45    0.13
  -2  -6  -1    1.40    0.12
  -2   6   1    1.35    0.11
   2  -6   1    1.55    0.09
   2   6  -1    1.42    0.13
   2   6  -1    1.46    0.10
   2   6  -1    1.44    0.09
  -2  -6  -1    1.44    0.13
   2   6  -1    1.75    0.13
   2  -6   1    1.49    0.11
  -2  -6  -1    1.32    0.13
   2  -6   1    1.57    0.14
   2   6  -1    1.64    0.12
   2  -6   1    1.57    0.10
   2   6  -1    1.44    0.10
   2   6  -1    1.49    0.14
  -2  -6  -1    1.37    0.13
  -2  -6  -1    1.33    0.11
   2  -6  -1    1.77    0.09
   2   6   1    1.59    0.13
  -2  -6   1    1.65    0.13
   2   6   1    1.50    0.12
  -2   6  -1    1.80    0.08
  -2  -6   1    1.66    0.14
   2   6   1    1.43    0.15
   2   6   1    1.52    0.14
   2  -6  -1    1.57    0.13
  -2  -6   1    1.88    0.15
   2  -6  -1    1.71    0.09
   2   6   1    1.68    0.10
   2   6   1    1.58    0.12
  -2  -6   1    1.92    0.13
  -2   6  -1    1.81    0.07
  -2   6  -1    1.77    0.17
  -2  -6   1    1.84    0.13
   2  -6  -1    1.66    0.10
   2  -6  -1    1.76    0.09
   2   6   1    1.64    0.10
  -2  -6   1    1.76    0.15
   2   6   1    1.60    0.13
  -2   6  -1    1.75    0.08
  -2   6  -1    1.72    0.15
   2  -6  -1    1.82    0.09
  -2  -6   1    1.79    0.14
   3  -6   1   14.12    0.51
   3   6  -1   13.85    0.56
  -3  -6  -1   13.99    0.54
   3   6  -1   13.78    0.55
   3   6  -1   13.66    0.52
   3  -6   1   14.00    0.46
  -3  -6  -1   13.88    0.54
   3   6  -1   14.45    0.56
  -3  -6  -1   14.06    0.57
   3   6  -1   13.81    0.54
  -3   6   1   13.86    0.60
  -3  -6  -1   14.66    0.54
   3  -6   1   14.06    0.46
  -3   6   1   12.95    0.61
   3  -6   1   14.55    0.56
  -3  -6  -1   14.30    0.57
   3   6  -1   13.37    0.55
   3   6  -1   14.38    0.49
   3  -6   1   13.58    0.52
  -3  -6  -1   13.73    0.57
  -3  -6  -1   14.64    0.57
  -3   6   1   13.32    0.56
  -3  -6   1   15.94    0.60
   3  -6  -1   15.97    0.55
   3   6   1   15.68    0.52
  -3   6  -1   14.84    0.66
  -3  -6   1   15.06    0.58
  -3  -6   1   14.89    0.56
   3  -6  -1   16.24    0.56
   3   6   1   15.10    0.55
   3   6   1   15.56    0.55
  -3  -6   1   15.69    0.60
   3   6   1   15.31    0.56
   3   6   1   15.69    0.58
  -3  -6   1   15.91    0.55
   3  -6  -1   15.62    0.52
  -3  -6   1   15.68    0.59
   3   6   1   15.42    0.58
   4  -6   1    0.88    0.10
  -4  -6  -1    0.83    0.10
  -4  -6  -1    0.81    0.10
  -4  -6  -1    0.74    0.09
  -4   6   1    0.72    0.11
  -4  -6  -1    0.75    0.10
  -4  -6  -1    0.83    0.12
   4   6  -1    0.78    0.11
   4   6  -1    0.76    0.10
   4   6  -1    0.82    0.11
   4  -6   1    0.84    0.10
  -4  -6  -1    0.88    0.12
  -4  -6  -1    0.79    0.13
   4  -6   1    0.77    0.09
   4  -6   1    0.90    0.09
   4   6  -1    0.85    0.11
   4   6  -1    0.76    0.08
   4   6  -1    0.81    0.11
  -4   6   1    1.02    0.15
   4   6  -1    0.77    0.10
  -4   6   1    0.74    0.12
  -4   6   1    0.91    0.11
   4   6  -1    0.74    0.09
  -4  -6  -1    0.83    0.12
   4   6   1    1.16    0.12
   4  -6  -1    1.16    0.10
  -4   6  -1    1.02    0.14
   4   6   1    1.10    0.12
   4   6   1    1.11    0.12
  -4   6  -1    1.22    0.13
  -4  -6   1    1.17    0.14
  -4  -6   1    0.98    0.11
   4   6   1    0.96    0.12
   4   6   1    1.31    0.14
  -4  -6   1    1.01    0.13
   4  -6  -1    1.21    0.11
   4   6   1    0.97    0.11
   4  -6  -1    1.22    0.12
   4  -6  -1    1.05    0.12
  -4  -6   1    1.17    0.12
  -4  -6   1    1.09    0.11
  -4  -6   1    1.05    0.13
  -4  -6   1    1.04    0.07
  -4  -6   1    1.05    0.13
   4   6   1    1.19    0.11
   4   6   1    1.11    0.12
  -4   6  -1    1.16    0.14
  -4   6  -1    1.04    0.14
  -4  -6   1    1.10    0.12
  -4  -6   1    1.14    0.11
  -5  -6  -1    1.22    0.15
  -5   6   1    1.00    0.13
  -5  -6  -1    1.14    0.14
   5   6  -1    1.07    0.13
   5  -6   1    1.10    0.12
  -5  -6  -1    1.01    0.11
   5   6  -1    1.02    0.12
  -5  -6  -1    1.25    0.15
  -5   6   1    1.06    0.14
  -5   6   1    1.07    0.17
  -5  -6  -1    1.14    0.14
   5  -6   1    1.09    0.11
   5   6  -1    0.96    0.13
   5  -6   1    1.21    0.13
  -5  -6  -1    1.25    0.13
   5   6  -1    1.02    0.13
   5   6  -1    0.98    0.13
   5  -6   1    1.23    0.12
  -5  -6  -1    1.08    0.12
  -5  -6  -1    1.15    0.12
  -5   6   1    1.07    0.14
  -5  -6  -1    1.22    0.15
   5   6  -1    1.13    0.14
   5   6   1    1.22    0.13
  -5   6  -1    1.43    0.15
  -5  -6   1    1.21    0.12
  -5  -6   1    1.20    0.14
  -5  -6   1    1.30    0.14
  -5  -6   1    1.35    0.15
  -5   6  -1    1.29    0.15
  -5  -6   1    1.22    0.08
  -5   6  -1    1.55    0.18
   5  -6  -1    1.27    0.14
   5   6   1    1.31    0.14
   5  -6  -1    1.28    0.13
  -5  -6   1    1.15    0.15
  -5  -6   1    1.23    0.15
  -5   6  -1    1.14    0.16
  -5  -6   1    1.16    0.15
   5   6   1    1.42    0.13
  -5  -6   1    1.27    0.12
   5   6   1    1.21    0.13
   5  -6  -1    1.30    0.11
   5   6   1    1.36    0.16
  -5  -6   1    1.28    0.13
   5   6   1    1.32    0.14
   5   6   1    1.48    0.16
   5  -6  -1    1.13    0.12
   5   6   1    1.29    0.14
  -6  -6  -1    5.98    0.35
  -6   6   1    6.31    0.42
  -6  -6  -1    6.13    0.36
  -6   6   1    5.92    0.33
   6   6  -1    6.14    0.34
   6   6  -1    5.76    0.33
  -6  -6  -1    6.53    0.35
  -6  -6  -1    6.66    0.32
   6  -6   1    6.11    0.31
   6   6  -1    5.77    0.34
  -6   6   1    5.80    0.35
  -6   6   1    5.80    0.34
   6   6  -1    5.81    0.33
  -6  -6  -1    6.26    0.31
  -6  -6  -1    6.32    0.33
   6  -6   1    6.24    0.30
   6   6  -1    6.00    0.34
  -6  -6  -1    6.51    0.30
   6   6  -1    5.92    0.31
  -6  -6  -1    6.02    0.35
   6   6  -1    5.95    0.34
   6  -6   1    6.37    0.27
   6   6   1    5.53    0.27
   6  -6  -1    5.49    0.29
   6  -6  -1    5.57    0.31
  -6  -6   1    5.58    0.28
   6   6   1    5.33    0.30
  -6  -6   1    5.19    0.23
  -6  -6   1    5.28    0.34
  -6   6  -1    5.35    0.33
   6  -6  -1    5.39    0.32
  -6  -6   1    5.17    0.30
   6   6   1    5.62    0.34
   6   6   1    5.14    0.29
   6   6   1    5.41    0.32
  -6  -6   1    4.88    0.32
  -6  -6   1    4.78    0.32
  -6   6  -1    5.66    0.37
   6   6   1    5.22    0.31
  -6  -6   1    5.34    0.31
   6   6   1    5.51    0.32
   6   6   1    5.35    0.31
  -6   6  -1    5.37    0.34
   6   6   1    5.12    0.32
  -6  -6   1    4.87    0.33
  -6  -6   1    5.11    0.28
   6  -6  -1    5.04    0.25
   7   6  -1   25.44    0.97
  -7  -6  -1   25.61    1.01
   7   6  -1   26.52    1.00
   7   6  -1   27.09    0.98
   7  -6   1   26.37    0.95
  -7   6   1   27.20    0.97
   7   6  -1   25.43    0.99
  -7   6   1   27.22    1.03
   7  -6   1   27.87    0.87
  -7  -6  -1   25.90    0.97
   7   6  -1   26.25    0.97
   7  -6   1   27.03    0.89
   7  -6   1   25.49    0.96
  -7  -6  -1   26.00    0.95
  -7  -6  -1   25.92    1.00
  -7  -6  -1   26.95    1.01
   7   6  -1   26.37    0.99
  -7  -6   1   25.81    1.00
   7   6   1   26.71    1.26
  -7  -6   1   27.09    1.28
   7   6   1   24.30    0.97
   7  -6  -1   25.69    0.97
   7   6   1   24.63    0.95
  -7   6  -1   25.90    0.98
  -7   6  -1   25.89    1.04
   7   6   1   26.20    0.98
   7   6   1   25.50    0.95
  -7  -6   1   25.90    0.98
  -7  -6   1   25.12    1.00
   7  -6  -1   25.75    0.95
   7  -6  -1   26.81    0.85
   7   6   1   26.47    0.97
  -7  -6   1   24.74    0.94
   7  -6  -1   26.31    0.91
   7   6   1   25.65    0.93
  -7  -6   1   23.35    0.99
  -7  -6   1   26.00    0.94
  -8  -6  -1    0.23    0.09
  -8  -6  -1    0.19    0.08
  -8   6   1    0.28    0.09
  -8  -6  -1    0.25    0.10
   8   6  -1    0.21    0.09
   8   6  -1    0.28    0.10
  -8   6   1    0.32    0.11
  -8   6   1    0.24    0.08
   8   6  -1    0.25    0.10
   8  -6   1    0.34    0.11
  -8  -6  -1    0.29    0.11
   8   6  -1    0.16    0.08
   8  -6   1    0.36    0.10
  -8  -6  -1    0.29    0.09
   8   6  -1    0.36    0.11
  -8  -6  -1    0.17    0.07
  -8  -6  -1    0.22    0.07
  -8  -6   1    0.12    0.05
  -8  -6   1    0.10    0.05
  -8  -6   1    0.16    0.07
   8   6   1    0.15    0.07
  -8   6  -1    0.16    0.08
   8  -6  -1    0.13    0.06
   8   6   1    0.10    0.07
   8   6   1    0.09    0.06
  -8  -6   1    0.12    0.06
  -8  -6   1    0.17    0.07
  -8   6  -1    0.09    0.08
  -8  -6   1    0.07    0.08
   8   6   1    0.12    0.08
  -8  -6   1    0.12    0.07
   8   6   1    0.21    0.08
   8  -6  -1    0.15    0.08
   8  -6  -1    0.18    0.08
  -8   6  -1    0.19    0.09
   8   6   1    0.12    0.07
   8   6   1    0.07    0.05
   8  -6  -1    0.25    0.05
  -9   6   1    5.58    0.38
   9  -6   1    5.55    0.37
   9   6  -1    5.63    0.34
  -9   6   1    5.65    0.34
   9  -6   1    5.65    0.37
   9  -6   1    5.69    0.21
   9  -6   1    5.28    0.28
   9   6  -1    5.48    0.38
   9  -6   1    5.53    0.24
  -9  -6  -1    5.74    0.36
  -9  -6  -1    5.20    0.30
   9   6  -1    5.47    0.38
  -9  -6  -1    5.03    0.35
   9   6  -1    5.23    0.39
  -9   6   1    5.42    0.46
   9   6  -1    5.20    0.35
  -9  -6  -1    5.39    0.34
   9  -6   1    5.55    0.26
   9  -6   1    5.49    0.25
  -9  -6  -1    5.57    0.38
  -9  -6  -1    6.13    0.34
   9  -6   1    5.50    0.27
   9   6  -1    5.53    0.39
  -9  -6   1    5.48    0.28
   9   6   1    5.59    0.36
   9  -6  -1    5.62    0.37
   9  -6  -1    5.48    0.22
   9   6   1    5.28    0.33
   9   6   1    5.64    0.40
   9  -6  -1    5.63    0.38
  -9   6  -1    6.14    0.44
  -9  -6   1    5.92    0.33
  -9  -6   1    5.61    0.29
   9   6   1    5.85    0.39
   9  -6  -1    5.88    0.26
   9   6   1    5.64    0.37
   9  -6  -1    5.50    0.24
  -9   6  -1    5.87    0.40
   9   6   1    5.01    0.36
  -9   6  -1    5.30    0.35
  -9  -6   1    5.64    0.34
   9  -6  -1    5.54    0.30
  -9  -6   1    5.59    0.36
   9   6   1    5.11    0.37
   9  -6  -1    5.63    0.22
  10   6  -1   21.69    0.90
  10  -6   1   21.43    0.92
 -10  -6  -1   21.89    0.89
  10  -6   1   22.52    0.69
 -10   6   1   22.32    0.95
  10   6  -1   22.64    0.93
  10   6  -1   21.11    0.86
 -10  -6  -1   21.77    0.84
 -10  -6  -1   22.36    0.88
  10  -6   1   21.92    0.69
 -10  -6  -1   22.29    0.81
  10  -6   1   21.66    0.72
  10  -6   1   22.89    0.93
  10  -6   1   21.44    0.77
  10   6  -1   19.38    0.91
  10   6  -1   22.29    0.97
 -10   6   1   22.07    0.99
 -10  -6  -1   23.34    0.97
  10   6  -1   22.70    0.95
  10  -6   1   21.46    0.69
 -10  -6   1   21.68    0.87
  10   6   1   21.64    0.93
  10  -6  -1   20.68    0.91
  10   6   1   21.54    0.86
 -10   6  -1   21.52    0.87
 -10  -6   1   22.29    0.90
  10   6   1   21.08    0.89
  10  -6  -1   21.08    0.78
  10   6   1   20.56    0.91
  10   6   1   20.82    0.96
  10  -6  -1   21.96    0.94
 -10  -6   1   20.33    0.79
 -10  -6   1   21.77    0.94
 -10   6  -1   22.05    0.96
  10  -6  -1   21.42    0.77
 -10   6  -1   22.43    1.02
  10   6   1   20.78    0.90
 -10  -6   1   21.06    0.82
 -10  -6   1   21.35    0.77
  10  -6  -1   20.96    0.71
   0  -7   1    2.96    0.21
   0  -7  -1    3.37    0.20
   0  -7  -1    2.86    0.12
   0  -7  -1    2.92    0.16
   0  -7  -1    3.26    0.20
   0  -7   1    3.09    0.17
   0   7  -1    2.97    0.18
   0   7  -1    3.26    0.21
   0  -7   1    3.33    0.17
   0   7  -1    3.21    0.24
   0  -7   1    3.23    0.17
   0  -7  -1    3.09    0.17
   0  -7   1    2.93    0.15
   0   7   1    3.27    0.17
   0  -7  -1    2.97    0.18
   0  -7   1    3.19    0.17
   0  -7   1    3.06    0.18
   0  -7   1    3.10    0.13
   0   7  -1    3.08    0.17
   0  -7  -1    3.31    0.18
   0  -7   1    3.57    0.19
   0   7   1    3.00    0.16
   0   7   1    2.97    0.17
   0  -7  -1    3.12    0.16
   0   7  -1    3.03    0.17
   0   7   1    3.15    0.23
   0  -7   1    3.38    0.19
   0  -7  -1    3.08    0.16
  -1  -7  -1   27.12    0.92
  -2   7   1   14.95    0.53
   2  -7   1   14.45    0.48
  -2  -7  -1   14.07    0.56
   2  -7   1   14.83    0.58
   2   7  -1   14.42    0.46
   2  -7   1   14.15    0.48
  -2  -7  -1   14.31    0.57
   2  -7   1   14.34    0.50
   2   7  -1   14.39    0.56
  -2   7   1   15.08    0.65
   2   7  -1   14.16    0.47
   2  -7   1   14.07    0.50
  -2   7   1   14.15    0.63
  -2  -7  -1   14.46    0.57
   2   7  -1   14.96    0.56
   2   7  -1   14.45    0.57
  -2  -7  -1   13.87    0.57
   2   7  -1   15.28    0.62
  -2  -7  -1   13.84    0.57
  -2  -7  -1   14.06    0.53
   2  -7   1   14.47    0.50
   2   7  -1   14.59    0.47
   2   7  -1   14.33    0.58
   2   7  -1   13.79    0.55
  -2  -7  -1   13.97    0.54
   2   7   1   15.18    0.54
  -2  -7   1   15.45    0.58
  -2  -7   1   14.63    0.58
   2  -7  -1   15.74    0.49
  -2   7  -1   15.12    0.45
   2   7   1   14.71    0.62
   2   7   1   14.67    0.55
  -2   7  -1   14.92    0.45
  -2  -7   1   14.79    0.58
  -2  -7   1   15.68    0.55
   2  -7  -1   15.76    0.49
  -2  -7   1   15.37    0.56
   2   7   1   15.28    0.46
  -2   7  -1   14.82    0.64
   2   7   1   15.03    0.55
   2   7   1   15.77    0.46
   2  -7  -1   15.62    0.57
  -2  -7   1   14.87    0.58
   2  -7  -1   14.99    0.48
  -2  -7   1   14.66    0.46
   2   7   1   15.01    0.56
  -2  -7   1   15.54    0.55
  -2   7  -1   15.02    0.46
  -2   7  -1   15.07    0.45
   3  -7   1   18.75    0.58
  -3  -7  -1   17.74    0.70
  -3  -7  -1   18.12    0.70
   3   7  -1   18.26    0.63
  -3  -7  -1   18.40    0.70
   3  -7   1   18.39    0.63
  -3  -7  -1   18.61    0.66
   3   7  -1   17.97    0.58
   3   7  -1   18.61    0.68
   3   7  -1   18.05    0.68
  -3  -7  -1   19.34    0.71
  -3   7   1   18.85    0.78
  -3  -7  -1   18.14    0.67
   3   7  -1   18.68    0.63
   3   7  -1   17.82    0.68
   3   7  -1   18.75    0.67
   3   7  -1   18.08    0.69
   3   7   1   17.91    0.67
   3   7   1   18.26    0.67
  -3  -7   1   17.55    0.70
  -3  -7   1   18.02    0.66
   3  -7  -1   18.84    0.56
   3   7   1   18.41    0.62
   3   7   1   18.14    0.62
  -3  -7   1   18.16    0.71
   3   7   1   18.39    0.68
  -3   7  -1   18.75    0.76
  -3  -7   1   17.53    0.72
   3   7   1   18.32    0.66
   3  -7  -1   18.35    0.61
  -3   7  -1   18.69    0.74
  -3  -7   1   18.11    0.70
  -3  -7   1   17.94    0.72
   4   7  -1    8.36    0.41
  -4   7   1    8.99    0.43
   4  -7   1    8.87    0.38
  -4  -7  -1    8.34    0.43
  -4  -7  -1    9.18    0.39
   4   7  -1    8.97    0.41
  -4  -7  -1    8.84    0.43
   4   7  -1    9.10    0.34
  -4   7   1    9.25    0.50
   4   7  -1    8.71    0.42
  -4  -7  -1    8.46    0.43
  -4   7   1    9.20    0.46
  -4  -7  -1    9.40    0.40
   4   7  -1    9.60    0.42
  -4  -7  -1    8.97    0.43
   4   7  -1    9.43    0.39
  -4  -7  -1    9.14    0.40
   4  -7   1    9.67    0.41
   4   7  -1    8.52    0.42
  -4  -7  -1    8.85    0.40
  -4   7   1    8.85    0.40
   4   7  -1    8.96    0.38
   4   7   1    8.58    0.40
   4  -7  -1    8.80    0.40
  -4  -7   1    8.62    0.44
  -4  -7   1    8.23    0.40
  -4  -7   1    8.35    0.39
  -4  -7   1    8.19    0.43
   4   7   1    8.37    0.37
   4   7   1    8.72    0.42
   4   7   1    9.11    0.41
   4   7   1    8.04    0.30
   4   7   1    8.63    0.41
   4  -7  -1    8.61    0.38
  -4  -7   1    9.03    0.44
   4   7   1    8.30    0.36
  -4   7  -1    8.50    0.46
   4   7   1    8.26    0.39
  -4  -7   1    8.65    0.41
   4  -7  -1    8.77    0.40
  -4  -7   1    9.00    0.40
   4   7   1    8.96    0.43
  -4   7  -1    8.39    0.45
  -4  -7   1    8.26    0.38
   4  -7  -1    8.89    0.37
  -4   7  -1    9.49    0.47
   4   7   1    8.82    0.31
  -4  -7   1    8.50    0.43
   5   7  -1   21.21    0.82
  -5   7   1   22.49    0.84
  -5  -7  -1   21.52    0.83
  -5  -7  -1   22.28    0.80
   5  -7   1   21.38    0.77
   5   7  -1   22.31    0.72
  -5  -7  -1   22.51    0.78
  -5   7   1   21.87    0.85
  -5  -7  -1   21.12    0.83
   5   7  -1   21.08    0.78
   5  -7   1   21.90    0.78
   5   7  -1   22.53    0.82
   5   7  -1   22.19    0.81
   5  -7   1   21.21    0.74
   5   7  -1   21.16    0.81
  -5  -7  -1   22.34    0.84
  -5   7   1   23.21    0.93
   5  -7   1   22.81    0.77
  -5  -7  -1   21.63    0.83
   5   7  -1   21.24    0.76
  -5  -7  -1   22.07    0.77
   5   7  -1   22.15    0.81
   5   7   1   20.81    0.77
   5  -7  -1   20.60    0.79
  -5  -7   1   19.61    0.76
   5   7   1   20.85    0.69
  -5  -7   1   20.21    0.83
  -5  -7   1   20.16    0.80
  -5  -7   1   19.87    0.65
  -5  -7   1   20.38    0.78
  -5  -7   1   21.17    0.78
   5   7   1   20.00    0.80
   5   7   1   20.96    0.78
   5   7   1   20.90    0.75
   5  -7  -1   21.27    0.76
   5  -7  -1   20.40    0.74
   5   7   1   20.10    0.79
   5   7   1   20.49    0.81
   5   7   1   20.75    0.81
   5  -7  -1   21.13    0.77
   5   7   1   20.25    0.79
  -5   7  -1   20.50    0.85
  -5  -7   1   20.79    0.76
  -5  -7   1   19.98    0.82
  -5   7  -1   21.15    0.85
  -5  -7   1   20.65    0.83
  -5   7  -1   21.29    0.88
  -6   7   1    8.53    0.43
   6  -7   1    8.75    0.40
  -6  -7  -1    9.27    0.44
   6   7  -1    8.19    0.44
  -6   7   1    8.61    0.46
  -6  -7  -1    8.84    0.41
  -6  -7  -1    9.05    0.40
  -6  -7  -1    9.08    0.47
  -6  -7  -1    8.78    0.46
   6   7  -1    7.96    0.46
  -6  -7  -1    9.01    0.42
   6   7  -1    9.19    0.45
  -6   7   1    8.91    0.53
   6   7  -1    9.27    0.44
   6  -7   1    9.81    0.41
   6  -7   1    8.90    0.42
   6  -7   1    9.25    0.38
  -6   7   1    8.72    0.46
   6   7  -1    8.48    0.44
  -6  -7  -1    8.82    0.47
   6   7  -1    8.45    0.47
   6   7  -1    8.93    0.37
   6   7  -1    9.04    0.45
   6   7   1    7.29    0.42
  -6  -7   1    8.65    0.43
   6  -7  -1    8.32    0.36
   6  -7  -1    8.09    0.39
  -6  -7   1    8.39    0.39
   6  -7  -1    8.33    0.42
  -6  -7   1    8.08    0.39
   6   7   1    8.56    0.42
  -6  -7   1    8.19    0.45
  -6  -7   1    8.36    0.44
  -6  -7   1    8.09    0.41
   6   7   1    8.08    0.45
  -6   7  -1    8.40    0.48
   6  -7  -1    8.13    0.40
  -6  -7   1    7.80    0.31
  -6   7  -1    8.64    0.47
   6   7   1    7.39    0.41
  -6   7  -1    7.97    0.44
  -6  -7   1    7.91    0.45
   6   7   1    7.97    0.41
   6   7   1    8.71    0.44
   6   7   1    7.99    0.35
   7   7  -1   25.19    1.14
   7  -7   1   25.64    0.95
  -7  -7  -1   26.49    0.94
   7   7  -1   27.16    0.99
   7  -7   1   26.36    0.89
   7  -7   1   25.25    0.86
   7  -7   1   26.51    0.94
  -7   7   1   24.64    0.97
  -7   7   1   25.65    1.01
  -7  -7  -1   25.75    1.00
  -7  -7  -1   24.30    1.00
  -7   7   1   25.23    0.97
  -7  -7  -1   25.76    0.91
  -7  -7  -1   26.04    0.92
  -7   7   1   26.84    1.12
  -7  -7  -1   23.50    0.96
  -7  -7  -1   25.54    1.01
   7   7  -1   24.71    0.99
  -7  -7   1   25.22    1.01
  -7  -7   1   25.86    0.92
  -7  -7   1   24.58    1.01
  -7   7  -1   25.35    0.99
   7  -7  -1   25.11    0.96
   7   7   1   25.69    0.88
  -7   7  -1   25.55    1.00
  -7   7  -1   23.93    1.03
  -7  -7   1   26.03    0.94
   7   7   1   25.88    1.01
   7   7   1   25.62    0.97
  -7  -7   1   25.64    0.96
   7  -7  -1   24.96    0.94
  -7  -7   1   23.81    0.81
  -7  -7   1   24.73    0.98
   7   7   1   25.41    0.95
  -7  -7   1   24.01    0.99
  -7  -7   1   25.04    0.89
   7   7   1   26.29    1.04
   7  -7  -1   25.77    0.85
   7   7   1   25.05    0.98
   7  -7  -1   25.53    0.91
   8   7  -1   10.36    0.51
  -8   7   1    9.46    0.54
  -8  -7  -1    9.09    0.53
   8  -7   1    9.83    0.40
   8   7  -1    9.51    0.52
   8  -7   1   10.13    0.43
   8  -7   1    9.96    0.51
  -8   7   1    9.88    0.50
  -8  -7  -1    9.48    0.48
   8  -7   1    9.54    0.49
  -8   7   1    9.98    0.52
  -8  -7  -1    9.99    0.47
  -8  -7  -1   10.21    0.53
   8   7  -1   10.07    0.52
  -8  -7  -1    9.65    0.50
   8   7  -1   10.08    0.54
   8   7  -1   10.24    0.46
   8   7   1    9.72    0.51
   8   7   1    9.05    0.53
  -8  -7   1    9.67    0.39
  -8  -7   1    9.96    0.49
   8  -7  -1    9.53    0.49
   8  -7  -1   10.06    0.39
  -8   7  -1    9.52    0.53
  -8  -7   1    9.62    0.69
   8   7   1    9.65    0.51
  -8  -7   1    9.68    0.46
   8  -7  -1    9.90    0.45
  -8  -7   1    9.94    0.50
   8  -7  -1    9.97    0.51
  -8  -7   1   10.11    0.44
   8   7   1    9.82    0.61
  -8   7  -1    9.46    0.57
  -8  -7   1    9.80    0.55
   8   7   1    9.57    0.49
  -8   7  -1    9.71    0.52
   8   7   1    8.97    0.43
   9  -7   1   23.84    0.81
   9   7  -1   23.37    0.89
  -9  -7  -1   23.79    0.94
  -9  -7  -1   23.62    0.92
   9  -7   1   23.66    0.93
   9  -7   1   22.98    0.73
   9   7  -1   24.79    0.98
   9   7  -1   22.02    1.02
   9  -7   1   24.00    0.76
   9  -7   1   22.78    0.94
  -9   7   1   25.57    1.00
  -9  -7  -1   23.98    0.89
  -9  -7  -1   24.36    0.86
   9   7  -1   24.88    1.00
   9   7  -1   23.77    0.94
  -9   7   1   24.19    1.02
   9  -7   1   23.11    0.83
  -9   7   1   24.18    0.92
   9  -7   1   23.61    0.78
   9   7  -1   23.32    0.96
  -9  -7   1   22.25    0.79
   9  -7  -1   22.25    0.75
   9   7   1   22.07    0.98
   9   7   1   21.98    0.94
   9   7   1   22.90    0.95
   9   7   1   22.86    1.20
  -9  -7   1   23.10    0.88
   9  -7  -1   22.29    0.95
   9  -7  -1   22.28    0.93
  -9   7  -1   22.34    0.93
   9   7   1   22.32    0.86
  -9  -7   1   21.67    0.82
   9  -7  -1   21.29    0.83
  -9  -7   1   22.30    0.90
  -9   7  -1   23.97    1.00
  -9   7  -1   22.54    1.03
  -9  -7   1   23.10    0.93
   9   7   1   22.19    0.92
 -10  -7  -1    9.17    0.50
  10  -7   1    8.94    0.37
 -10  -7  -1    9.95    0.56
 -10   7   1    9.67    0.59
  10  -7   1    9.25    0.53
  10   7  -1    9.55    0.54
 -10  -7  -1    9.20    0.51
  10   7  -1   10.12    0.54
 -10  -7  -1    9.38    0.45
 -10   7   1    9.49    0.56
  10  -7   1    8.89    0.39
  10   7  -1    8.93    0.62
  10  -7   1    8.77    0.51
 -10  -7  -1    8.97    0.47
  10  -7   1    9.56    0.40
  10   7  -1    9.22    0.48
  10  -7   1    9.16    0.35
  10  -7   1    8.80    0.36
 -10   7  -1    9.37    0.57
  10   7   1    8.77    0.52
 -10  -7   1    8.65    0.45
  10   7   1    9.02    0.51
  10   7   1    9.23    0.58
  10  -7  -1    9.47    0.43
  10  -7  -1    9.05    0.54
  10   7   1    9.23    0.59
  10  -7  -1    9.18    0.53
 -10  -7   1    8.69    0.49
  10   7   1    8.98    0.47
 -10   7  -1   10.03    0.62
 -10  -7   1    9.13    0.51
  10  -7  -1    9.19    0.38
  10  -7  -1    8.93    0.34
 -10   7  -1    8.63    0.50
 -10  -7   1    8.57    0.40
   0   8   1   29.92    0.94
   0  -8  -1   28.77    0.87
   0   8  -1   29.35    0.95
   0  -8   1   27.52    0.90
   0  -8   1   29.44    0.97
   0   8  -1   29.21    0.96
   0  -8  -1   30.30    0.99
  -1   8   1   16.12    0.52
   1  -8   1   15.77    0.62
   1   8  -1   15.09    0.60
   1  -8   1   14.87    0.53
   1  -8   1   15.41    0.52
  -1  -8  -1   15.21    0.59
   1   8  -1   15.38    0.57
  -1   8   1   15.86    0.50
   1  -8   1   15.35    0.48
  -1   8   1   15.85    0.67
  -1  -8  -1   15.36    0.60
  -1  -8  -1   15.47    0.58
   1  -8   1   15.72    0.52
   1  -8   1   15.52    0.55
  -1  -8  -1   15.16    0.58
  -1  -8  -1   15.52    0.58
  -1  -8  -1   15.78    0.55
   1  -8   1   15.37    0.55
  -1  -8  -1   15.52    0.54
  -1  -8  -1   15.48    0.54
   1   8  -1   15.60    0.66
   1  -8   1   15.85    0.53
   1   8  -1   15.36    0.58
  -1   8   1   15.91    0.51
  -1   8   1   15.54    0.50
   1  -8   1   15.78    0.52
  -1  -8   1   14.21    0.54
  -1   8  -1   14.08    0.52
  -1  -8   1   14.82    0.58
   1  -8  -1   14.18    0.51
  -1   8  -1   14.28    0.50
   1   8   1   13.77    0.54
  -1  -8   1   14.90    0.55
  -1  -8   1   14.78    0.55
  -1  -8   1   14.72    0.59
   1   8   1   13.57    0.63
  -1   8  -1   14.24    0.66
  -1  -8   1   14.97    0.61
   1  -8  -1   14.36    0.53
   1  -8  -1   14.86    0.51
   1  -8  -1   14.76    0.50
  -1  -8   1   14.47    0.58
   1  -8  -1   14.56    0.53
   1  -8  -1   15.00    0.59
  -1  -8   1   14.58    0.55
   1   8   1   14.31    0.54
   1   8   1   14.39    0.53
   1  -8  -1   14.53    0.51
   1  -8  -1   14.92    0.57
   1   8   1   13.94    0.55
  -1   8  -1   14.18    0.61
  -1   8  -1   14.48    0.49
  -1   8  -1   14.16    0.51
  -1  -8   1   13.51    0.47
  -2  -8  -1   20.22    0.75
   2   8  -1   19.74    0.73
   2   8  -1   19.82    0.74
   2  -8   1   20.03    0.64
  -2  -8  -1   20.45    0.75
  -2  -8  -1   20.50    0.70
  -2  -8  -1   20.00    0.75
   2  -8   1   20.45    0.76
   2   8  -1   20.88    0.72
   2   8  -1   19.88    0.75
   2  -8   1   20.84    0.63
  -2  -8  -1   20.06    0.74
  -2   8   1   21.20    0.84
   2   8  -1   19.39    0.79
   2  -8   1   20.17    0.66
   2  -8   1   20.28    0.65
   2  -8   1   20.43    0.67
   2  -8   1   20.33    0.67
  -2  -8   1   19.93    0.70
  -2   8  -1   19.11    0.81
   2  -8  -1   19.69    0.63
  -2   8  -1   19.64    0.60
   2   8   1   19.62    0.79
  -2   8  -1   19.53    0.78
   2  -8  -1   19.89    0.74
   2   8   1   19.02    0.71
  -2  -8   1   18.74    0.74
  -2  -8   1   19.50    0.75
   2  -8  -1   20.11    0.64
   2   8   1   18.99    0.71
   2  -8  -1   19.81    0.61
   2   8   1   19.60    0.71
   2  -8  -1   19.13    0.62
  -2  -8   1   19.94    0.71
   2  -8  -1   19.20    0.65
  -2  -8   1   19.90    0.75
  -2  -8   1   19.76    0.71
   2  -8  -1   19.96    0.62
  -2  -8   1   19.34    0.75
  -2   8  -1   19.25    0.61
   2  -8  -1   19.89    0.65
  -3  -8  -1   65.59    3.06
  -3  -8  -1   63.87    2.80
   3  -8   1   64.83    1.97
   3  -8   1   64.18    1.99
   3   8  -1   57.43    6.85
   3   8   1   77.13    7.29
  -3  -8   1   64.82    3.06
   3   8   1   66.86    6.74
  -4  -8  -1   23.07    0.89
   4   8  -1   22.63    0.88
  -4  -8  -1   23.33    0.88
   4  -8   1   23.93    0.81
  -4  -8  -1   22.03    0.95
  -4  -8  -1   22.80    0.84
   4  -8   1   23.41    0.80
   4   8  -1   23.23    0.74
  -4   8   1   24.69    0.99
  -4  -8  -1   23.11    0.82
  -4  -8  -1   23.90    0.84
   4   8  -1   23.57    0.93
   4   8  -1   24.05    0.80
   4   8  -1   23.53    0.85
   4   8  -1   23.64    0.80
  -4  -8  -1   23.94    0.85
  -4  -8  -1   24.18    0.90
   4  -8   1   23.73    0.86
   4   8   1   23.53    0.84
   4  -8  -1   23.36    0.84
  -4  -8   1   24.23    0.90
   4  -8  -1   23.05    0.85
  -4  -8   1   22.62    0.89
   4   8   1   23.43    0.85
   4   8   1   22.43    0.78
   4   8   1   21.01    0.91
   4  -8  -1   23.43    0.79
  -4  -8   1   23.21    0.85
   4   8   1   22.24    0.91
   4   8   1   22.41    0.86
  -4  -8   1   23.48    0.85
  -4   8  -1   23.80    0.94
  -4   8  -1   22.83    0.93
  -4  -8   1   25.71    1.15
  -4  -8   1   22.26    0.82
   4  -8  -1   22.85    0.83
   4   8   1   24.29    0.80
  -4  -8   1   23.31    0.86
  -4  -8   1   23.50    0.84
  -5  -8   1   58.98    1.95
  -5  -8   1   59.04    1.94
   6   8  -1    7.23    0.43
  -6  -8  -1    6.38    0.35
  -6   8   1    6.27    0.38
  -6  -8  -1    6.82    0.38
   6  -8   1    6.65    0.33
  -6  -8  -1    6.88    0.41
  -6   8   1    6.94    0.48
   6   8  -1    6.91    0.40
  -6  -8  -1    6.43    0.40
   6  -8   1    6.66    0.34
  -6   8   1    6.49    0.41
  -6  -8  -1    6.93    0.36
   6   8  -1    6.80    0.40
   6   8  -1    6.63    0.36
   6  -8   1    6.49    0.36
  -6  -8  -1    6.07    0.43
  -6  -8  -1    6.35    0.41
  -6   8   1    6.65    0.41
   6  -8   1    6.65    0.35
   6   8   1    6.99    0.37
  -6  -8   1    6.70    0.39
   6   8   1    6.98    0.39
   6  -8  -1    6.84    0.36
   6  -8  -1    7.06    0.35
  -6   8  -1    7.00    0.43
  -6  -8   1    7.31    0.39
   6   8   1    6.74    0.39
  -6  -8   1    6.74    0.41
   6  -8  -1    6.99    0.38
  -6   8  -1    6.90    0.44
   6   8   1    6.59    0.39
  -6  -8   1    6.86    0.42
  -6  -8   1    6.26    0.35
   6   8   1    6.89    0.38
   6   8   1    6.76    0.40
  -6  -8   1    7.13    0.41
   6  -8  -1    6.84    0.33
   7   8  -1    6.11    0.31
   7  -8   1    5.90    0.37
  -7  -8  -1    6.19    0.41
  -7  -8  -1    6.81    0.37
  -7  -8  -1    6.04    0.37
  -7   8   1    6.01    0.40
   7   8  -1    5.93    0.39
   7  -8   1    6.28    0.32
  -7  -8  -1    5.63    0.50
  -7  -8  -1    6.25    0.35
  -7   8   1    6.39    0.40
   7   8  -1    6.19    0.31
   7   8  -1    5.90    0.37
   7  -8   1    6.30    0.36
   7  -8   1    6.12    0.33
   7   8  -1    6.09    0.38
  -7   8   1    6.47    0.48
  -7  -8  -1    6.20    0.36
  -7   8   1    6.26    0.42
   7   8   1    7.03    0.39
   7  -8  -1    6.88    0.32
  -7  -8   1    6.56    0.34
   7  -8  -1    6.57    0.36
  -7   8  -1    6.81    0.43
   7  -8  -1    6.76    0.36
   7   8   1    6.88    0.31
   7   8   1    7.20    0.43
   7  -8  -1    6.77    0.39
  -7  -8   1    6.66    0.43
   7   8   1    6.85    0.40
  -7  -8   1    6.50    0.36
  -7  -8   1    6.64    0.43
  -7  -8   1    6.78    0.39
  -7  -8   1    6.64    0.37
   7   8   1    6.65    0.41
   8   8  -1    3.52    0.30
  -8   8   1    3.22    0.29
   8   8  -1    3.19    0.28
  -8  -8  -1    3.60    0.26
   8   8  -1    3.02    0.22
  -8   8   1    3.25    0.28
   8  -8   1    3.43    0.21
  -8  -8  -1    3.11    0.27
   8   8  -1    3.46    0.28
  -8  -8  -1    3.08    0.26
   8   8  -1    3.39    0.23
  -8  -8  -1    3.30    0.24
   8   8  -1    3.52    0.28
   8  -8   1    3.14    0.26
  -8  -8  -1    2.81    0.29
  -8   8   1    3.45    0.31
   8  -8   1    3.55    0.27
   8  -8   1    3.01    0.21
  -8  -8   1    3.54    0.27
   8   8   1    3.04    0.26
   8  -8  -1    3.37    0.26
   8   8   1    3.07    0.21
   8  -8  -1    3.23    0.24
   8  -8  -1    3.14    0.20
  -8  -8   1    3.13    0.27
   8   8   1    3.10    0.29
   8  -8  -1    3.33    0.28
  -8  -8   1    2.93    0.24
  -8  -8   1    3.32    0.23
   8   8   1    3.15    0.27
   8   8   1    3.15    0.28
  -8  -8   1    2.95    0.29
  -8   8  -1    2.83    0.28
  -8  -8   1    2.82    0.16
  -8   8  -1    3.18    0.32
   9   8  -1   12.42    0.62
   9  -8   1   11.97    0.49
   9  -8   1   12.22    0.62
   9  -8   1   12.48    0.51
   9  -8   1   12.33    0.60
  -9  -8  -1   12.98    0.59
  -9   8   1   13.18    0.67
  -9  -8  -1   12.60    0.56
  -9   8   1   12.82    0.68
   9   8  -1   13.01    0.64
  -9  -8  -1   12.82    0.61
  -9  -8  -1   13.85    0.64
   9   8  -1   13.60    0.66
   9   8  -1   12.77    0.66
   9   8   1   13.14    0.69
   9  -8  -1   12.97    0.56
  -9  -8   1   12.04    0.54
   9   8   1   12.39    0.54
   9   8   1   12.18    0.62
   9  -8  -1   12.46    0.48
  -9   8  -1   12.36    0.64
  -9   8  -1   13.54    0.73
  -9  -8   1   12.90    0.58
   9  -8  -1   12.07    0.61
   9  -8  -1   12.92    0.64
  -9  -8   1   12.37    0.51
  -9  -8   1   12.78    0.63
  -9  -8   1   12.42    0.60
   9   8   1   11.90    0.61
   9   8   1   12.23    0.63
   0   9   1    1.20    0.11
   0   9  -1    1.15    0.10
   0  -9  -1    1.28    0.13
   0   9   1    1.24    0.11
   0   9  -1    1.10    0.12
   0   9  -1    1.29    0.18
   0   9   1    1.20    0.10
   0  -9   1    1.11    0.12
   0  -9  -1    1.18    0.10
   0  -9   1    1.13    0.12
   0  -9   1    1.14    0.11
   0   9  -1    1.12    0.10
   0  -9  -1    1.24    0.13
   0   9  -1    1.24    0.12
   0  -9   1    1.05    0.14
   0  -9   1    1.21    0.11
   0  -9   1    1.25    0.13
   0  -9  -1    1.32    0.14
   0  -9  -1    1.22    0.11
   0  -9   1    1.14    0.08
   0  -9  -1    1.09    0.12
   0  -9   1    1.08    0.11
   0   9  -1    1.09    0.14
   0  -9  -1    1.16    0.11
   0   9   1    1.14    0.17
   0  -9  -1    1.12    0.14
   0  -9   1    1.21    0.11
   0   9   1    1.13    0.11
   1  -9   1   63.02    2.43
  -1   9   1   69.00    5.42
   1   9  -1   70.08    7.28
  -1   9   1   66.70    5.56
   1  -9   1   62.70    2.63
  -1  -9  -1   61.16    2.65
   1   9  -1   60.90    6.53
   1   9   1   72.36    6.73
   1  -9  -1   66.38    2.49
   1   9   1   59.74    6.33
  -1   9  -1   81.12    6.46
  -1   9  -1   69.41    5.54
   1  -9  -1   66.16    2.59
  -1  -9   1   67.11    2.71
   2   9  -1   31.74    1.05
  -2  -9  -1   31.19    1.16
   2  -9   1   30.83    0.99
   2  -9   1   30.36    0.96
   2  -9   1   31.42    0.99
   2  -9   1   31.63    0.97
   2  -9   1   30.25    1.09
  -2   9   1   30.10    1.17
  -2  -9  -1   30.55    1.08
  -2  -9  -1   30.60    1.08
  -2  -9  -1   31.20    1.10
   2  -9   1   31.07    0.99
   2  -9  -1   30.64    0.98
  -2  -9   1   30.94    1.04
  -2  -9   1   31.39    1.09
  -2  -9   1   31.65    1.08
   2  -9  -1   29.87    0.96
  -2  -9   1   31.00    1.10
  -2   9  -1   29.71    1.12
  -2  -9   1   30.28    1.10
   2  -9  -1   31.73    1.05
  -2  -9   1   29.99    1.15
   2   9   1   31.11    1.15
   2   9   1   31.17    1.04
  -3  -9  -1    1.09    0.13
  -3  -9  -1    1.02    0.14
  -3  -9  -1    1.18    0.13
   3  -9   1    1.05    0.11
   3  -9   1    1.11    0.07
  -3  -9  -1    1.01    0.15
   3  -9   1    1.03    0.10
   3   9  -1    1.05    0.15
   3  -9   1    1.15    0.09
   3  -9   1    0.99    0.13
   3   9  -1    1.04    0.13
  -3  -9  -1    1.08    0.14
   3  -9   1    1.07    0.08
   3  -9   1    1.17    0.07
  -3   9   1    1.20    0.18
   3  -9   1    1.00    0.11
  -3  -9  -1    1.14    0.14
  -3  -9  -1    1.24    0.14
   3  -9   1    1.06    0.08
   3   9  -1    1.07    0.13
  -3   9   1    1.18    0.22
   3   9  -1    1.10    0.14
   3   9   1    0.76    0.11
   3  -9  -1    0.90    0.12
   3  -9  -1    0.89    0.07
   3   9   1    0.92    0.12
   3  -9  -1    1.01    0.09
  -3  -9   1    0.82    0.11
  -3  -9   1    1.09    0.13
   3  -9  -1    0.94    0.07
  -3   9  -1    0.93    0.15
   3  -9  -1    1.08    0.07
   3   9   1    0.93    0.12
  -3  -9   1    1.11    0.19
  -3  -9   1    0.92    0.16
   3   9   1    0.98    0.19
   3  -9  -1    0.87    0.07
   3  -9  -1    1.06    0.14
  -3  -9   1    1.01    0.13
  -3   9  -1    1.13    0.18
  -3  -9   1    0.76    0.14
  -3  -9   1    0.84    0.12
  -4   9   1    3.55    0.25
   4   9  -1    3.29    0.19
  -4  -9  -1    3.61    0.24
   4  -9   1    3.16    0.25
   4  -9   1    3.41    0.21
  -4   9   1    3.29    0.29
   4  -9   1    3.65    0.22
  -4   9   1    3.24    0.31
  -4  -9  -1    3.43    0.27
   4   9  -1    3.15    0.25
   4   9  -1    3.37    0.24
  -4  -9  -1    3.15    0.26
  -4  -9  -1    3.79    0.26
   4   9  -1    3.72    0.28
  -4  -9  -1    3.38    0.24
   4   9  -1    3.57    0.19
  -4  -9  -1    3.40    0.28
  -4  -9  -1    3.47    0.24
   4   9   1    3.97    0.25
  -4  -9   1    4.21    0.30
   4  -9  -1    4.52    0.28
  -4  -9   1    4.32    0.26
   4   9   1    4.23    0.27
  -4  -9   1    4.14    0.30
  -4  -9   1    4.12    0.27
  -4  -9   1    4.19    0.31
   4  -9  -1    3.99    0.25
   4  -9  -1    4.30    0.22
  -4  -9   1    4.35    0.28
  -4   9  -1    4.36    0.33
   4   9   1    4.61    0.33
   4  -9  -1    4.34    0.26
  -4  -9   1    4.45    0.27
  -4  -9   1    4.15    0.27
  -4   9  -1    4.33    0.34
   5   9  -1    4.27    0.28
   5  -9   1    3.84    0.23
   5   9  -1    4.23    0.18
  -5  -9  -1    4.26    0.28
  -5   9   1    4.22    0.36
  -5   9   1    3.99    0.32
  -5  -9  -1    3.87    0.29
  -5  -9  -1    3.60    0.29
   5   9  -1    3.89    0.27
  -5   9   1    4.07    0.27
   5   9  -1    4.14    0.28
   5  -9   1    4.11    0.25
  -5  -9  -1    3.70    0.30
   5   9  -1    4.20    0.24
  -5  -9  -1    3.99    0.26
   5  -9   1    4.07    0.24
  -5  -9  -1    4.10    0.27
   5   9  -1    3.99    0.23
  -5  -9  -1    3.94    0.26
   5   9  -1    4.05    0.18
   5  -9  -1    3.44    0.25
  -5   9  -1    3.19    0.30
  -5  -9   1    3.68    0.25
  -5   9  -1    3.49    0.31
   5   9   1    3.41    0.21
  -5  -9   1    3.21    0.26
   5   9   1    3.44    0.26
  -5  -9   1    3.48    0.29
  -5  -9   1    3.19    0.28
  -5  -9   1    3.47    0.25
   5   9   1    3.15    0.24
   5   9   1    3.50    0.22
  -5  -9   1    3.53    0.25
   5   9   1    3.35    0.30
  -5  -9   1    3.35    0.26
   5  -9  -1    3.42    0.22
   5  -9  -1    3.37    0.25
   5  -9  -1    3.51    0.24
  -6   9   1   23.80    1.07
  -6   9   1   24.96    1.00
   6   9  -1   23.66    0.87
  -6  -9  -1   23.83    0.90
   6  -9   1   23.99    0.88
   6   9  -1   24.11    0.94
   6   9  -1   23.32    0.79
  -6   9   1   22.75    0.92
  -6  -9  -1   23.20    0.92
  -6  -9  -1   23.01    0.97
  -6  -9  -1   22.24    0.96
   6   9  -1   23.70    0.92
   6   9  -1   23.64    1.00
  -6  -9  -1   24.00    0.90
   6   9  -1   23.85    0.79
  -6  -9  -1   24.12    0.90
   6  -9   1   22.85    0.86
   6  -9   1   24.11    0.86
  -6  -9   1   24.35    0.93
   6   9   1   23.42    0.91
   6  -9  -1   23.73    0.91
   6  -9  -1   23.51    0.86
   6   9   1   24.59    0.96
   6   9   1   24.09    0.75
   6  -9  -1   24.30    0.90
  -6  -9   1   24.80    0.91
   6  -9  -1   24.61    0.87
  -6  -9   1   23.59    0.89
   6   9   1   24.65    0.76
   6   9   1   23.99    0.93
  -6  -9   1   23.99    0.89
   6   9   1   25.15    0.88
  -6   9  -1   25.44    1.06
  -6  -9   1   22.67    0.93
  -6  -9   1   23.58    0.98
  -6  -9   1   22.51    0.98
   7   9  -1   27.54    1.07
  -7   9   1   27.38    1.20
   7   9  -1   27.23    1.05
  -7   9   1   27.06    1.13
  -7  -9  -1   26.48    1.03
  -7   9   1   28.36    1.06
  -7   9   1   26.33    1.10
   7   9  -1   27.10    0.90
  -7  -9  -1   27.55    1.00
   7   9  -1   26.81    1.05
   7   9  -1   26.92    1.03
  -7  -9  -1   27.59    1.00
   7  -9   1   27.27    1.00
   7   9  -1   27.34    0.91
  -7  -9  -1   26.27    1.09
  -7  -9  -1   27.15    1.02
  -7  -9  -1   26.42    1.09
   7  -9   1   27.13    0.98
   7  -9   1   27.00    0.98
   7  -9   1   26.74    0.95
  -7  -9   1   26.86    0.98
  -7  -9   1   25.19    1.09
   7  -9  -1   26.19    0.98
  -7  -9   1   26.08    1.09
  -7   9  -1   27.68    1.13
   7  -9  -1   27.06    1.00
  -7  -9   1   25.89    0.99
   7   9   1   26.38    1.06
   7   9   1   27.31    1.05
   7   9   1   26.46    0.87
   7  -9  -1   26.63    0.94
   7   9   1   26.29    0.87
  -7  -9   1   27.10    1.03
  -7   9  -1   26.51    1.11
  -7  -9   1   26.45    1.01
   7   9   1   25.92    1.02
   8  -9   1    2.68    0.24
   8  -9   1    2.74    0.24
  -8  -9  -1    2.65    0.28
  -8  -9  -1    2.53    0.24
  -8  -9  -1    2.83    0.24
   8  -9   1    2.82    0.21
   8   9  -1    2.82    0.26
   8   9  -1    2.84    0.21
   8   9  -1    2.89    0.20
  -8  -9  -1    3.05    0.27
   8   9  -1    2.92    0.28
   8  -9   1    2.74    0.21
   8   9  -1    2.93    0.27
   8   9  -1    3.00    0.26
  -8   9   1    2.89    0.29
  -8  -9  -1    2.82    0.26
  -8   9   1    2.67    0.27
   8   9   1    3.18    0.26
   8  -9  -1    3.00    0.20
   8   9   1    2.82    0.19
   8   9   1    2.98    0.19
   8   9   1    3.07    0.28
  -8   9  -1    3.20    0.31
  -8  -9   1    2.82    0.30
  -8  -9   1    2.93    0.26
  -8  -9   1    3.10    0.27
   8   9   1    2.85    0.28
   8  -9  -1    3.23    0.26
  -8  -9   1    3.05    0.25
  -8  -9   1    3.26    0.24
   8  -9  -1    2.94    0.26
  -8   9  -1    3.19    0.33
   8   9   1    2.85    0.26
   0 -10  -1   44.72    1.42
   0 -10   1   42.61    1.42
   0  10  -1   43.63    1.34
   0 -10  -1   43.44    1.41
   0 -10   1   41.88    1.30
   0 -10   1   42.63    1.41
   0  10   1   44.36    1.35
   0 -10   1   43.46    1.36
   0  10  -1   40.79    1.38
   1 -10   1    0.39    0.09
  -1 -10  -1    0.41    0.10
   1 -10   1    0.28    0.07
  -1 -10  -1    0.35    0.09
   1  10  -1    0.42    0.08
  -1 -10  -1    0.40    0.09
   1 -10   1    0.33    0.08
   1 -10   1    0.42    0.07
   1 -10   1    0.42    0.11
  -1  10   1    0.38    0.07
   1 -10   1    0.39    0.07
  -1 -10  -1    0.30    0.07
   1  10  -1    0.32    0.10
  -1 -10  -1    0.33    0.09
  -1  10   1    0.38    0.13
  -1 -10  -1    0.36    0.09
   1 -10   1    0.45    0.08
  -1 -10  -1    0.37    0.10
  -1  10   1    0.38    0.06
  -1 -10  -1    0.34    0.08
  -1  10   1    0.40    0.06
   1 -10   1    0.40    0.09
   1  10   1    0.57    0.14
  -1 -10   1    0.60    0.10
   1  10   1    0.56    0.10
  -1 -10   1    0.67    0.13
  -1 -10   1    0.52    0.12
  -1 -10   1    0.58    0.10
  -1  10  -1    0.70    0.15
   1 -10  -1    0.57    0.08
   1 -10  -1    0.60    0.10
   1 -10  -1    0.62    0.08
   1 -10  -1    0.54    0.08
  -1 -10   1    0.43    0.09
   1 -10  -1    0.47    0.10
  -1  10  -1    0.58    0.16
  -1 -10   1    0.56    0.09
  -1 -10   1    0.54    0.11
   1 -10  -1    0.50    0.09
   1 -10  -1    0.59    0.11
   1 -10  -1    0.42    0.09
  -1  10  -1    0.50    0.09
  -1 -10   1    0.56    0.11
  -2 -10  -1   18.50    0.67
  -2 -10  -1   17.41    0.71
  -2  10   1   17.27    0.80
   2 -10   1   17.45    0.63
   2 -10   1   18.04    0.63
   2  10  -1   18.41    0.74
   2 -10   1   17.77    0.58
   2 -10   1   18.46    0.73
  -2 -10  -1   17.93    0.71
   2  10  -1   17.62    0.67
   2 -10   1   17.89    0.61
   2 -10   1   18.08    0.56
  -2 -10  -1   17.96    0.66
  -2 -10  -1   17.50    0.67
   2  10  -1   17.23    0.69
   2 -10   1   17.90    0.63
   2 -10   1   17.62    0.59
  -2 -10  -1   17.94    0.93
  -2 -10  -1   17.66    0.72
   2 -10   1   17.85    0.62
  -2 -10  -1   17.05    0.71
  -2 -10   1   16.88    0.66
   2 -10  -1   17.14    0.59
  -2 -10   1   16.89    0.66
   2  10   1   17.00    0.66
  -2 -10   1   16.49    0.71
   2 -10  -1   17.64    0.71
   2 -10  -1   17.01    0.60
  -2 -10   1   17.20    0.72
  -2 -10   1   17.51    0.66
   2 -10  -1   17.01    0.61
   2  10   1   17.25    0.78
  -2 -10   1   16.23    0.66
   2 -10  -1   17.10    0.61
  -2  10  -1   17.27    0.76
  -2  10  -1   17.41    0.88
   2 -10  -1   16.67    0.61
   2 -10  -1   16.91    0.58
   2 -10  -1   17.37    0.67
   3 -10   1    9.43    0.34
  -3  10   1    9.75    0.56
  -3 -10  -1    9.50    0.47
   3 -10   1    9.90    0.35
  -3 -10  -1    9.84    0.47
  -3 -10  -1    8.80    0.41
  -3 -10  -1    9.39    0.43
  -3 -10  -1    8.78    0.48
   3 -10   1   10.13    0.38
  -3 -10  -1   10.07    0.49
   3  10  -1    9.96    0.49
   3  10  -1    9.27    0.44
   3 -10   1    9.40    0.32
   3 -10   1    9.46    0.35
   3  10  -1    9.06    0.42
   3 -10   1    9.50    0.38
   3 -10   1    9.25    0.36
  -3 -10  -1    9.43    0.48
   3 -10   1    9.58    0.47
   3 -10   1    9.64    0.38
   3 -10   1    9.41    0.32
  -3 -10  -1    9.95    0.44
   3 -10  -1    8.45    0.32
   3 -10  -1    8.68    0.32
  -3 -10   1    7.65    0.46
  -3  10  -1    8.63    0.50
  -3 -10   1    8.10    0.41
   3 -10  -1    8.06    0.41
   3 -10  -1    8.30    0.33
   3  10   1    8.66    0.42
   3 -10  -1    8.46    0.32
  -3 -10   1    8.60    0.42
   3 -10  -1    8.47    0.32
   3 -10  -1    8.11    0.43
  -3 -10   1    8.48    0.41
  -3 -10   1    8.03    0.44
  -3 -10   1    8.24    0.46
   3  10   1    8.80    0.42
  -3 -10   1    8.18    0.46
  -3 -10   1    8.61    0.43
   3  10   1    9.13    0.51
   3 -10  -1    8.37    0.31
  -3  10  -1    8.74    0.54
   3 -10  -1    8.80    0.46
   3 -10  -1    8.82    0.33
   4  10  -1   12.08    0.56
  -4 -10  -1   12.10    0.60
  -4 -10  -1   12.46    0.54
   4 -10   1   12.23    0.49
  -4 -10  -1   11.92    0.58
   4 -10   1   12.21    0.49
   4 -10   1   12.07    0.42
  -4 -10  -1   12.38    0.54
   4  10  -1   12.69    0.55
  -4 -10  -1   12.85    0.56
  -4 -10  -1   11.92    0.60
   4 -10   1   12.58    0.57
  -4  10   1   13.00    0.69
  -4 -10  -1   11.75    0.56
   4  10  -1   12.96    0.60
   4 -10  -1   12.72    0.56
  -4 -10   1   12.82    0.56
  -4 -10   1   13.05    0.58
  -4 -10   1   12.29    0.56
   4  10   1   12.61    0.55
   4  10   1   12.36    0.56
  -4 -10   1   12.56    0.55
  -4  10  -1   12.92    0.67
   4 -10  -1   12.82    0.58
   4 -10  -1   12.68    0.47
   4  10   1   12.04    0.63
  -4  10  -1   12.62    0.64
  -4 -10   1   12.79    0.55
  -4 -10   1   11.84    0.60
   4 -10  -1   13.39    0.56
   5 -10   1    6.09    0.31
  -5 -10  -1    6.37    0.41
  -5 -10  -1    5.79    0.35
  -5 -10  -1    5.71    0.39
  -5 -10  -1    6.18    0.36
   5 -10   1    6.81    0.37
   5 -10   1    6.55    0.33
   5  10  -1    6.03    0.28
  -5 -10  -1    6.34    0.35
  -5 -10  -1    6.57    0.37
   5  10  -1    6.58    0.40
   5  10  -1    6.30    0.36
  -5  10   1    6.33    0.47
   5  10  -1    6.76    0.38
   5 -10   1    6.42    0.37
  -5 -10   1    6.02    0.37
   5  10   1    5.99    0.35
  -5 -10   1    6.04    0.36
  -5  10  -1    6.05    0.44
  -5  10  -1    5.89    0.42
  -5 -10   1    6.28    0.36
   5 -10  -1    6.00    0.30
   5  10   1    5.72    0.27
   5  10   1    6.37    0.33
  -5 -10   1    5.86    0.36
  -5 -10   1    6.09    0.35
  -5 -10   1    5.77    0.40
   5 -10  -1    5.91    0.36
   5  10   1    6.17    0.37
   5  10   1    5.48    0.40
  -5 -10   1    5.69    0.40
   5 -10  -1    5.92    0.34
   5 -10  -1    5.87    0.35
   6  10  -1   13.11    0.60
   6 -10   1   12.07    0.56
   6 -10   1   12.61    0.53
  -6  10   1   11.67    0.70
  -6 -10  -1   13.01    0.59
   6  10  -1   12.60    0.43
   6  10  -1   13.36    0.60
   6  10  -1   12.45    0.43
   6 -10   1   12.49    0.54
  -6 -10  -1   13.01    0.58
  -6 -10  -1   12.93    0.58
  -6 -10  -1   10.90    0.62
   6 -10   1   13.00    0.56
   6  10  -1   12.34    0.62
   6  10  -1   12.51    0.60
   6  10  -1   12.33    0.51
  -6 -10  -1   12.79    0.60
  -6 -10  -1   12.62    0.65
   6 -10  -1   11.99    0.57
  -6 -10   1   12.08    0.57
   6 -10  -1   12.27    0.52
   6  10   1   12.00    0.58
  -6  10  -1   12.55    0.68
  -6 -10   1   12.36    0.58
   6  10   1   11.55    0.63
   6  10   1   12.72    0.52
  -6 -10   1   11.85    0.64
   6 -10  -1   12.53    0.55
  -6 -10   1   12.46    0.59
   6 -10  -1   12.35    0.57
   6  10   1   12.91    0.67
  -6 -10   1   12.47    0.57
   6  10   1   12.35    0.60
  -6 -10   1   11.84    0.65
   7 -10   1    1.40    0.16
   7  10  -1    1.33    0.19
   7 -10   1    1.57    0.18
   7 -10   1    1.62    0.17
  -7 -10  -1    1.62    0.19
   7  10  -1    1.67    0.21
  -7  10   1    1.62    0.27
  -7 -10  -1    1.44    0.24
  -7 -10  -1    1.42    0.19
   7 -10   1    1.48    0.16
   7  10  -1    1.50    0.12
   7  10  -1    1.47    0.16
  -7 -10  -1    1.45    0.18
  -7 -10  -1    1.37    0.17
   7  10  -1    1.39    0.19
  -7 -10  -1    1.28    0.23
   7  10  -1    1.51    0.12
  -7  10  -1    1.23    0.21
  -7 -10   1    1.54    0.19
  -7 -10   1    1.35    0.23
   7  10   1    1.47    0.16
   7  10   1    1.63    0.20
   7 -10  -1    1.63    0.16
   7 -10  -1    1.39    0.17
  -7 -10   1    1.50    0.17
  -7 -10   1    1.48    0.19
  -7 -10   1    1.42    0.17
   7 -10  -1    1.38    0.18
   7  10   1    1.38    0.20
  -7 -10   1    1.42    0.24
   7  10   1    1.50    0.20
   0 -11   1    0.16    0.06
   0 -11   1    0.19    0.07
   0 -11  -1    0.16    0.07
   0 -11   1    0.10    0.06
   0 -11   1    0.18    0.06
   0  11  -1    0.17    0.05
   0 -11  -1    0.17    0.08
   0  11   1    0.20    0.10
   0  11  -1    0.14    0.05
   0 -11   1    0.15    0.08
   0 -11   1    0.16    0.07
   0 -11  -1    0.25    0.07
   0  11   1    0.20    0.06
   0 -11  -1    0.17    0.06
   0 -11  -1    0.25    0.08
   0  11  -1    0.14    0.09
   0 -11  -1    0.15    0.07
   0 -11  -1    0.13    0.06
   0 -11   1    0.22    0.07
   0 -11   1    0.18    0.07
   0  11   1    0.19    0.07
   1 -11   1    2.12    0.17
  -1 -11  -1    1.92    0.19
   1 -11   1    2.05    0.16
  -1 -11  -1    1.89    0.16
   1 -11   1    2.06    0.14
  -1 -11  -1    1.96    0.20
   1  11  -1    2.25    0.23
  -1  11   1    1.92    0.11
   1 -11   1    1.79    0.14
  -1 -11  -1    1.87    0.18
  -1  11   1    2.08    0.15
  -1 -11  -1    1.74    0.15
  -1 -11  -1    1.90    0.16
  -1  11   1    1.87    0.24
   1 -11   1    2.06    0.15
   1 -11   1    1.91    0.17
  -1 -11  -1    1.88    0.21
   1  11  -1    1.87    0.15
   1 -11   1    2.04    0.21
   1 -11   1    1.78    0.17
  -1 -11   1    1.98    0.19
   1 -11  -1    1.67    0.17
   1 -11  -1    1.76    0.14
  -1 -11   1    1.84    0.19
   1 -11  -1    1.90    0.14
  -1  11  -1    1.68    0.23
  -1 -11   1    1.81    0.20
   1 -11  -1    1.77    0.17
  -1  11  -1    1.83    0.12
   1  11   1    1.88    0.16
   1 -11  -1    1.65    0.22
  -1 -11   1    1.78    0.16
   1 -11  -1    1.85    0.15
   1  11   1    1.74    0.15
  -1 -11   1    1.86    0.20
  -1  11  -1    1.78    0.11
   1 -11  -1    1.79    0.19
  -1 -11   1    1.67    0.15
  -1  11  -1    1.78    0.21
   1  11   1    1.60    0.22
   1 -11  -1    1.73    0.16
  -1 -11   1    1.84    0.16
  -1 -11   1    1.81    0.16
   2 -11   1   24.48    0.83
   2 -11   1   24.83    0.84
  -2 -11  -1   23.59    0.88
   2 -11   1   23.89    0.82
  -2 -11  -1   24.42    0.93
  -2 -11  -1   24.86    0.88
   2  11  -1   24.04    0.96
  -2 -11  -1   23.46    1.07
   2 -11   1   23.53    0.86
  -2 -11  -1   24.31    0.94
   2 -11   1   23.75    0.94
   2 -11   1   24.24    0.82
  -2 -11  -1   24.16    0.94
   2  11  -1   24.36    0.86
   2 -11   1   25.34    0.79
   2 -11   1   24.17    0.79
   2  11  -1   24.59    0.88
  -2 -11  -1   24.00    0.92
   2 -11   1   24.68    0.82
  -2  11   1   25.27    1.06
  -2 -11  -1   24.42    0.87
  -2  11  -1   24.32    1.06
   2 -11  -1   23.60    0.93
   2 -11  -1   24.06    0.80
   2 -11  -1   22.86    0.88
  -2  11  -1   24.08    0.98
  -2 -11   1   23.96    0.87
   2 -11  -1   22.98    0.84
  -2 -11   1   23.86    0.95
  -2 -11   1   23.98    0.94
  -2 -11   1   24.15    0.87
   2 -11  -1   24.15    0.80
  -2 -11   1   24.23    0.87
   2  11   1   24.31    0.88
   2 -11  -1   23.88    0.82
  -2 -11   1   25.03    0.89
  -2 -11   1   24.28    0.95
   2  11   1   26.18    1.04
   2  11   1   23.23    0.86
   2 -11  -1   24.52    0.79
  -3 -11  -1   12.26    0.59
  -3 -11  -1   13.21    0.56
   3 -11   1   13.08    0.43
  -3 -11  -1   13.16    0.61
  -3 -11  -1   13.34    0.57
  -3 -11  -1   12.61    0.61
   3 -11   1   13.71    0.62
  -3 -11  -1   12.76    0.61
   3 -11   1   13.37    0.46
   3 -11   1   12.88    0.46
  -3  11   1   12.88    0.70
   3 -11   1   12.30    0.50
   3 -11   1   12.92    0.48
   3 -11   1   13.40    0.45
   3  11  -1   12.76    0.57
  -3 -11  -1   13.45    0.56
   3 -11   1   12.78    0.43
   3  11  -1   12.76    0.62
   3 -11   1   12.59    0.50
   3 -11   1   12.86    0.50
  -3  11  -1   13.55    0.71
  -3 -11   1   13.51    0.57
  -3  11  -1   13.72    0.67
   3 -11  -1   13.14    0.44
   3  11   1   13.27    0.67
   3 -11  -1   12.53    0.55
   3 -11  -1   12.88    0.45
   3 -11  -1   13.54    0.60
  -3 -11   1   12.81    0.61
  -3 -11   1   12.40    0.61
   3 -11  -1   13.18    0.46
  -3 -11   1   12.54    0.56
  -3 -11   1   12.86    0.57
   3 -11  -1   13.55    0.62
   3  11   1   12.14    0.55
  -3 -11   1   13.60    0.57
   3 -11  -1   12.76    0.49
  -3 -11   1   12.59    0.63
  -4  11   1   18.19    0.90
   4 -11   1   17.48    0.75
   4 -11   1   17.82    0.62
  -4 -11  -1   19.05    1.01
  -4 -11  -1   17.49    0.73
   4 -11   1   17.54    0.74
   4 -11   1   17.57    0.64
   4 -11   1   17.89    0.60
  -4 -11  -1   18.05    0.72
   4  11  -1   17.36    0.78
  -4 -11  -1   16.91    0.77
  -4 -11  -1   18.08    0.76
   4  11  -1   17.99    0.72
  -4 -11  -1   17.99    0.72
   4 -11   1   17.86    0.63
   4  11  -1   18.12    0.74
   4 -11   1   17.35    0.64
  -4  11  -1   19.43    0.89
   4  11   1   17.84    0.73
   4 -11  -1   18.20    0.58
   4 -11  -1   17.24    0.70
  -4  11  -1   18.20    0.83
  -4 -11   1   17.52    0.72
   4 -11  -1   17.75    0.73
   4 -11  -1   17.29    0.59
  -4 -11   1   16.47    0.73
  -4 -11   1   18.05    0.74
   4 -11  -1   16.93    0.59
  -4 -11   1   17.76    0.76
  -4 -11   1   16.70    0.79
   4 -11  -1   17.62    0.76
  -4 -11   1   16.81    0.78
   4  11   1   18.24    0.84
  -4 -11   1   18.14    0.72
   4  11   1   18.13    0.72
   4 -11  -1   18.22    0.72
  -5 -11  -1    1.92    0.23
   5 -11   1    1.88    0.12
   5 -11   1    1.95    0.16
  -5  11   1    2.22    0.29
   5 -11   1    2.09    0.17
   5 -11   1    1.92    0.16
  -5 -11  -1    1.63    0.22
   5  11  -1    2.09    0.24
   5 -11   1    2.11    0.21
   5  11  -1    1.99    0.21
   5 -11   1    2.22    0.21
   5  11  -1    1.89    0.20
  -5 -11  -1    2.24    0.21
  -5 -11  -1    1.96    0.21
  -5 -11  -1    1.80    0.22
  -5 -11  -1    2.20    0.25
   5 -11  -1    2.38    0.23
  -5 -11   1    2.40    0.26
  -5 -11   1    2.57    0.24
  -5 -11   1    2.29    0.21
  -5 -11   1    2.18    0.22
  -5 -11   1    2.27    0.25
   5 -11  -1    2.52    0.17
   5  11   1    2.53    0.28
   5 -11  -1    2.37    0.21
   5 -11  -1    2.21    0.20
  -5 -11   1    2.10    0.21
  -5  11  -1    2.66    0.30
  -5 -11   1    2.53    0.27
   5  11   1    2.37    0.23
  -5  11  -1    2.59    0.28
   5  11   1    2.06    0.21
   6 -11   1   35.28    1.17
  -6 -11  -1   32.88    1.31
   6 -11   1   33.32    1.20
  -6 -11  -1   31.91    1.52
  -6 -11  -1   31.34    1.31
   6 -11   1   34.01    1.15
  -6 -11  -1   34.60    1.23
   6 -11   1   34.15    1.22
   6  11  -1   32.59    1.08
  -6 -11  -1   33.70    1.25
   6  11  -1   34.66    1.26
  -6  11   1   34.80    1.43
   6  11  -1   34.68    1.24
   6 -11  -1   33.69    1.24
   6  11   1   33.21    1.23
  -6 -11   1   34.81    1.23
   6  11   1   33.54    1.25
   6 -11  -1   32.55    1.20
  -6 -11   1   32.71    1.26
   6  11   1   33.05    1.07
   6  11   1   35.21    1.36
  -6 -11   1   32.14    1.31
  -6 -11   1   36.49    1.51
   6 -11  -1   33.55    1.19
  -6  11  -1   33.39    1.37
  -6 -11   1   33.42    1.24
   6 -11  -1   32.85    1.13
   0 -12  -1   21.22    0.76
   0 -12   1   21.00    0.74
   0  12   1   20.29    0.71
   0  12  -1   20.29    0.71
   0 -12  -1   21.73    0.86
   0 -12  -1   20.26    0.80
   0 -12   1   20.30    0.84
   0 -12   1   20.14    0.80
   0 -12   1   20.22    0.74
   0 -12   1   20.29    0.86
   0  12  -1   20.55    0.88
   0 -12   1   20.14    0.81
   0 -12  -1   19.38    0.82
   0 -12  -1   21.17    0.76
   0 -12  -1   19.92    0.79
   0  12   1   21.06    0.73
   0 -12   1   21.80    0.77
   0 -12  -1   21.03    0.75
   0  12  -1   20.06    0.70
   0  12   1   21.00    0.95
   0 -12   1   20.32    0.75
   0 -12  -1   20.97    0.80
   1 -12   1    0.63    0.12
  -1 -12  -1    0.42    0.10
   1 -12   1    0.40    0.10
  -1 -12  -1    0.42    0.12
   1  12  -1    0.47    0.09
   1 -12   1    0.53    0.09
  -1  12   1    0.57    0.17
  -1 -12  -1    0.49    0.10
   1 -12   1    0.39    0.10
  -1 -12  -1    0.47    0.11
   1 -12   1    0.47    0.09
  -1  12   1    0.54    0.06
  -1 -12  -1    0.43    0.13
   1  12  -1    0.41    0.09
   1 -12   1    0.49    0.09
  -1 -12  -1    0.59    0.13
  -1 -12  -1    0.49    0.10
   1  12  -1    0.33    0.12
   1 -12   1    0.45    0.12
  -1 -12   1    0.41    0.12
  -1 -12   1    0.40    0.09
  -1  12  -1    0.29    0.12
   1 -12  -1    0.38    0.08
   1 -12  -1    0.39    0.10
   1  12   1    0.50    0.10
  -1 -12   1    0.40    0.09
  -1 -12   1    0.24    0.09
   1 -12  -1    0.42    0.10
   1 -12  -1    0.36    0.08
  -1 -12   1    0.35    0.09
   1 -12  -1    0.39    0.08
   1  12   1    0.25    0.07
  -1 -12   1    0.32    0.12
   1  12   1    0.41    0.15
   1 -12  -1    0.29    0.09
   1 -12  -1    0.37    0.11
  -1 -12   1    0.42    0.10
   1 -12  -1    0.45    0.10
  -1  12  -1    0.37    0.06
   2 -12   1   27.67    1.02
   2 -12   1   28.73    0.97
  -2 -12  -1   30.94    1.25
   2 -12   1   28.67    0.92
  -2 -12  -1   27.86    1.09
  -2 -12  -1   27.56    1.08
   2 -12   1   27.92    0.92
   2  12  -1   28.08    1.12
  -2 -12  -1   28.90    1.02
  -2 -12  -1   27.80    1.07
  -2  12   1   28.20    1.40
   2  12  -1   28.07    0.99
   2 -12   1   28.46    0.94
   2 -12   1   29.39    1.11
   2 -12   1   26.65    1.00
   2 -12   1   28.61    0.97
   2 -12  -1   29.26    0.96
  -2 -12   1   28.32    1.10
   2 -12  -1   29.83    0.94
   2 -12  -1   28.87    1.09
   2 -12  -1   28.01    1.02
   2 -12  -1   29.88    0.94
  -2 -12   1   28.38    1.09
  -2 -12   1   29.25    1.03
  -2  12  -1   29.75    1.24
  -2 -12   1   29.56    1.18
   2 -12  -1   27.49    1.11
  -2 -12   1   28.41    1.01
   2  12   1   29.62    1.20
   2 -12  -1   27.90    1.00
   2 -12  -1   29.19    0.96
   2  12   1   27.99    1.00
  -2  12  -1   29.74    1.15
   3 -12   1    8.28    0.30
  -3 -12  -1    7.75    0.47
   3  12  -1    8.77    0.44
   3  12  -1    8.25    0.48
  -3 -12  -1    9.17    0.45
   3 -12   1    8.38    0.31
   3 -12   1    8.10    0.36
   3 -12   1    8.10    0.34
   3 -12   1    8.63    0.48
   3 -12   1    7.93    0.39
   3  12  -1    9.17    0.51
  -3 -12  -1    8.43    0.43
  -3  12   1    9.05    0.58
  -3 -12  -1    8.86    0.44
   3 -12   1    8.64    0.32
  -3 -12  -1    8.70    0.48
   3 -12   1    8.84    0.37
  -3 -12  -1    8.07    0.48
   3 -12  -1    8.50    0.35
  -3  12  -1    8.85    0.58
  -3 -12   1    9.25    0.45
   3 -12  -1    8.10    0.42
  -3 -12   1    8.19    0.44
  -3  12  -1    8.57    0.52
  -3 -12   1    8.68    0.43
   3  12   1    8.06    0.43
  -3 -12   1    8.25    0.43
   3  12   1    8.03    0.42
   3 -12  -1    8.22    0.42
  -3 -12   1    7.83    0.48
   3 -12  -1    8.07    0.48
   3 -12  -1    8.74    0.31
  -3 -12   1    8.91    0.51
   3  12   1    8.51    0.54
   3 -12  -1    8.20    0.38
  -3 -12   1    8.41    0.48
   3 -12  -1    8.34    0.46
   4 -12   1    0.19    0.09
  -4 -12  -1    0.16    0.08
  -4 -12  -1    0.27    0.10
   4 -12   1    0.26    0.07
   4 -12   1    0.23    0.06
  -4  12   1    0.15    0.11
   4 -12   1    0.15    0.06
   4 -12   1    0.13    0.09
   4 -12  -1    0.16    0.09
   4 -12  -1    0.16    0.09
  -4  12  -1    0.22    0.12
  -4  12  -1    0.25    0.12
   4 -12  -1    0.23    0.05
  -4 -12   1    0.07    0.06
  -4 -12   1    0.23    0.09
  -4 -12   1    0.17    0.08
   4 -12  -1    0.25    0.09
   4 -12  -1    0.17    0.08
  -4 -12   1    0.19    0.09
   0   0   2  239.03    8.87
   0   0  -2  231.75    8.78
   1   0  -2  107.75    5.14
  -1   0  -2  109.07    5.01
   1   0   2  103.46    4.99
  -1   0   2  103.44    5.04
   1   0   2  106.21    3.38
   1   0  -2  107.59    3.40
  -1   0  -2  113.25    3.42
  -1   0   2  106.21    3.41
   2   0   2   50.20    1.77
  -2   0   2   50.74    3.32
   2   0  -2   50.46    1.82
   2   0  -2   46.35    3.33
  -2   0  -2   49.91    1.80
  -2   0   2   49.75    1.85
   2   0   2   51.16    3.38
  -2   0  -2   49.86    3.26
  -3   0  -2  103.02    3.39
   3   0  -2  104.67    5.69
  -3   0  -2  100.26    5.54
   3   0   2   98.55    5.55
  -3   0   2  103.35    5.39
   3   0   2  104.81    3.35
   3   0  -2  103.92    3.44
  -4   0   2   24.15    2.61
   4   0   2   26.28    1.19
   4   0   2   27.31    3.04
   4   0  -2   26.60    1.28
   4   0  -2   25.83    2.97
  -4   0  -2   24.66    1.20
  -5   0  -2   17.38    0.64
   6   0   2   48.11    4.82
  -6   0   2   49.54    4.35
   6   0   2   54.19    4.41
   6   0  -2   51.53    2.30
  -6   0   2   54.63    2.34
  -6   0  -2   52.22    2.18
   6   0  -2   46.84    4.72
   7   0  -2  121.21    4.53
   7   0   2  118.04    8.27
  -7   0   2  120.09    4.49
  -7   0   2  131.85    8.46
  -7   0  -2  123.82    4.39
   8   0  -2   56.39    2.76
   8   0   2   59.18    5.65
  -8   0   2   60.06    2.78
   8   0   2   57.73    6.36
  -8   0  -2   58.98    2.78
   8   0  -2   54.90    6.19
  -8   0  -2   61.98    2.64
   9   0  -2   31.70    1.12
   9   0   2   32.09    1.14
   9   0   2   32.18    1.20
   9   0   2   30.96    1.08
   9   0   2   31.02    1.06
   9   0  -2   32.10    1.10
   9   0  -2   32.43    1.11
  -9   0   2   29.24    1.10
   9   0   2   32.46    1.09
  -9   0  -2   31.87    0.97
   9   0   2   31.39    1.09
  -9   0   2   31.90    1.09
   9   0  -2   32.04    1.07
  -9   0  -2   32.38    1.09
   9   0  -2   32.23    1.15
   9   0  -2   32.71    1.21
  -9   0   2   32.43    1.07
   9   0  -2   31.58    1.09
 -10   0  -2    0.03    0.04
  10   0  -2    0.07    0.05
  10   0  -2    0.05    0.04
  10   0   2    0.01    0.04
  10   0  -2    0.04    0.05
 -10   0  -2    0.02    0.06
  10   0   2    0.13    0.09
  10   0  -2   -0.02    0.04
 -10   0  -2    0.08    0.05
  10   0   2    0.04    0.05
  10   0   2    0.06    0.06
  10   0  -2    0.04    0.05
 -10   0   2    0.10    0.08
 -10   0   2    0.10    0.08
  10   0   2    0.02    0.04
  10   0  -2    0.01    0.05
 -10   0  -2    0.02    0.02
 -10   0  -2   -0.01    0.05
  10   0   2   -0.01    0.05
  10   0  -2   -0.01    0.04
 -10   0   2    0.02    0.04
 -10   0   2    0.05    0.05
  10   0   2    0.03    0.03
  10   0   2   -0.03    0.03
  10   0   2   -0.01    0.03
  10   0  -2    0.02    0.04
 -10   0   2    0.01    0.04
 -11   0  -2    0.28    0.09
  11   0   2    0.33    0.09
 -11   0   2    0.30    0.09
  11   0   2    0.11    0.07
  11   0   2    0.22    0.09
 -11   0   2    0.20    0.10
  11   0  -2    0.15    0.10
  11   0  -2    0.16    0.08
  11   0   2    0.32    0.10
 -11   0  -2    0.19    0.04
  11   0  -2    0.19    0.09
 -11   0  -2    0.10    0.09
 -11   0   2    0.32    0.12
 -11   0  -2    0.26    0.07
  11   0   2    0.19    0.11
  11   0   2    0.21    0.11
 -11   0   2    0.24    0.09
  11   0   2    0.19    0.08
  11   0  -2    0.18    0.08
 -11   0  -2    0.16    0.09
 -11   0  -2    0.28    0.09
 -11   0   2    0.29    0.09
  11   0   2    0.23    0.05
  12   0  -2    4.40    0.34
 -12   0  -2    4.75    0.24
  12   0  -2    5.58    0.58
 -12   0  -2    4.90    0.32
  12   0   2    5.12    0.39
  12   0   2    4.70    0.32
  12   0  -2    4.95    0.33
 -12   0   2    4.87    0.41
  12   0  -2    4.74    0.38
  12   0   2    4.63    0.39
  12   0   2    4.82    0.32
 -12   0   2    4.51    0.36
  12   0   2    4.49    0.32
 -12   0   2    4.50    0.29
 -12   0  -2    5.19    0.39
 -12   0   2    4.21    0.28
 -12   0  -2    5.36    0.45
  12   0  -2    4.58    0.34
  12   0  -2    4.72    0.41
  12   0   2    4.83    0.34
 -12   0  -2    4.37    0.31
  12   0  -2    4.95    0.32
   0  -1  -2    6.85    0.44
   0  -1  -2    7.71    1.38
   0   1  -2    6.92    0.46
   0   1  -2    6.13    1.21
   0  -1   2    5.69    1.20
   0  -1   2    8.06    0.49
   0   1   2    7.22    0.44
   0   1   2    7.34    1.33
   1  -1   2   67.64    2.22
  -1  -1  -2   62.76    3.67
   1   1  -2   70.44    2.30
  -1  -1  -2   67.21    2.25
  -1   1   2   64.43    3.58
   1   1  -2   72.83    4.14
   1  -1   2   72.84    3.84
  -1   1  -2   64.70    2.22
   1   1   2   65.06    2.21
   1  -1  -2   64.27    2.19
   1  -1  -2   61.45    3.51
  -1  -1   2   64.69    2.28
  -1  -1   2   63.58    3.86
   1   1   2   62.05    3.71
   2   1  -2   48.77    1.82
   2  -1   2   44.57    3.07
  -2   1   2   49.69    3.08
  -2  -1  -2   47.91    3.41
  -2  -1  -2   49.37    1.78
   2  -1   2   49.81    1.69
   2   1  -2   45.12    3.46
  -2   1   2   47.92    1.71
   2   1   2   40.06    3.18
  -2   1  -2   45.91    1.70
  -2  -1   2   44.81    3.34
   2  -1  -2   47.59    1.70
  -2  -1   2   45.64    1.81
  -2   1  -2   48.42    3.08
   2   1   2   47.80    1.73
   2  -1  -2   48.57    3.18
  -3  -1  -2  242.43   10.42
   3  -1   2  241.89    9.77
  -3   1   2  243.82    7.45
   3   1  -2  241.01    7.61
   3   1  -2  244.71   10.60
  -3   1   2  243.80    9.47
  -3  -1   2  249.02    7.64
   3  -1  -2  249.91    7.44
   3  -1  -2  256.73    9.92
  -3   1  -2  254.85    7.47
   3   1   2  239.12   10.42
  -3   1  -2  255.66    9.72
  -3  -1   2  253.57   10.28
   3   1   2  251.51    7.51
  -4   1   2  339.14   12.34
  -4   1   2  342.36   10.00
   4  -1   2  337.32   12.97
  -4  -1  -2  334.95   13.71
   4   1  -2  326.00   13.70
   4   1  -2  339.32   10.20
  -4   1  -2  323.85   12.68
  -4  -1   2  329.63   10.18
   4   1   2  330.81   13.71
   4  -1  -2  322.30    9.94
   4  -1  -2  336.12   12.92
  -4  -1   2  337.34   13.25
   5   1   2   16.45    0.62
  -5   1  -2   15.90    0.60
  -5  -1   2   17.17    0.60
   6   1  -2    2.86    0.19
   6   1  -2    2.95    0.21
  -6  -1  -2    2.91    0.17
  -6  -1  -2    2.79    0.16
   6  -1   2    2.65    0.15
  -6   1   2    2.62    0.16
  -6   1   2    2.62    0.20
  -6   1   2    2.62    0.16
   6   1  -2    2.74    0.18
  -6  -1  -2    2.50    0.17
   6  -1   2    2.68    0.16
  -6   1   2    2.66    0.18
  -6  -1  -2    2.70    0.15
  -6  -1  -2    2.54    0.20
   6   1  -2    2.78    0.16
   6   1  -2    2.82    0.18
  -6  -1  -2    2.78    0.16
   6   1  -2    2.78    0.18
  -6  -1  -2    2.90    0.21
   6  -1   2    2.78    0.17
   6  -1   2    2.69    0.14
   6  -1   2    2.62    0.15
   6  -1   2    2.91    0.20
   6  -1   2    2.63    0.19
  -6  -1  -2    2.48    0.17
   6  -1   2    2.75    0.16
   6   1  -2    2.78    0.19
  -6  -1  -2    2.76    0.14
  -6   1   2    2.74    0.19
  -6   1   2    2.77    0.17
   6  -1   2    2.62    0.15
  -6   1   2    2.72    0.17
   6  -1  -2    2.20    0.15
  -6  -1   2    2.17    0.18
   6   1   2    2.40    0.16
   6   1   2    2.27    0.13
   6   1   2    2.41    0.18
   6  -1  -2    2.52    0.17
  -6   1  -2    2.14    0.15
   6   1   2    2.36    0.16
   6  -1  -2    2.08    0.15
  -6  -1   2    2.07    0.16
   6  -1  -2    2.18    0.15
  -6  -1   2    2.24    0.15
  -6  -1   2    2.33    0.16
   6   1   2    2.30    0.19
  -6  -1   2    2.45    0.16
   6   1   2    2.25    0.16
   6  -1  -2    2.24    0.13
  -6   1  -2    2.21    0.15
   6  -1  -2    2.23    0.15
  -6   1  -2    2.31    0.17
  -6  -1   2    2.22    0.13
  -6  -1   2    2.26    0.17
   6   1   2    2.38    0.18
  -6   1  -2    2.08    0.14
  -6  -1   2    2.29    0.17
  -6   1  -2    2.20    0.18
  -6  -1   2    2.28    0.16
  -6  -1   2    2.32    0.15
   6   1   2    2.32    0.15
   6  -1  -2    2.27    0.16
  -7  -1  -2    8.32    0.40
   7   1  -2    9.05    0.41
  -7  -1  -2    8.77    0.41
   7  -1   2    9.37    0.38
   7  -1   2    8.54    0.37
   7  -1   2    8.69    0.38
  -7   1   2    9.42    0.37
  -7  -1  -2    8.30    0.44
  -7   1   2    8.74    0.44
   7  -1   2    8.86    0.38
   7   1  -2    9.33    0.41
   7  -1   2    9.20    0.40
  -7   1   2    8.81    0.43
  -7  -1  -2    9.19    0.36
   7  -1   2    8.92    0.44
   7  -1   2    9.13    0.45
   7   1  -2    9.00    0.42
  -7  -1  -2    8.92    0.45
  -7  -1  -2    9.02    0.39
  -7  -1  -2    9.58    0.41
   7   1  -2    8.96    0.43
  -7   1   2    9.04    0.39
   7   1  -2    8.73    0.38
  -7  -1  -2    8.62    0.39
   7   1  -2    9.14    0.46
   7   1  -2    9.14    0.42
  -7  -1  -2    9.03    0.40
  -7  -1  -2    8.91    0.37
   7  -1   2    8.83    0.43
  -7   1   2    9.00    0.39
  -7  -1  -2    8.78    0.34
   7   1  -2    9.30    0.41
  -7  -1  -2    8.20    0.40
  -7   1   2    8.74    0.41
   7  -1   2    8.70    0.34
   7   1   2    9.75    0.43
   7  -1  -2    9.77    0.40
  -7  -1   2    9.64    0.39
  -7   1  -2   10.04    0.30
   7   1   2    9.50    0.46
  -7   1  -2    9.84    0.48
  -7   1  -2    9.46    0.41
   7  -1  -2    9.76    0.36
   7  -1  -2    9.66    0.40
  -7  -1   2   10.25    0.47
   7   1   2    9.68    0.40
   7  -1  -2    9.47    0.39
   7   1   2    9.46    0.41
  -7   1  -2    9.40    0.44
   7   1   2    9.78    0.39
   7   1   2    9.69    0.35
  -7   1  -2    9.26    0.43
   7   1   2    9.14    0.43
  -7  -1   2    9.96    0.40
  -7   1  -2    9.29    0.39
  -7  -1   2    9.32    0.41
   7  -1  -2    9.35    0.40
  -7  -1   2    9.95    0.43
   7  -1  -2    9.69    0.40
  -7  -1   2    9.56    0.36
   7  -1  -2    9.37    0.46
  -7   1  -2    9.84    0.38
  -7   1  -2    9.68    0.39
  -7  -1   2    9.72    0.43
   7  -1  -2    9.66    0.41
  -7  -1   2    9.31    0.42
  -7  -1   2    9.26    0.40
   7   1   2    9.76    0.41
  -7  -1   2    9.75    0.34
  -7   1  -2    9.67    0.39
   7   1   2    9.91    0.40
  -8  -1  -2   29.10    0.99
   8   1  -2   28.84    1.08
   8  -1   2   28.36    0.96
  -8  -1  -2   27.67    0.91
   8  -1   2   28.38    1.05
   8   1  -2   27.96    0.99
  -8   1   2   27.68    0.98
  -8   1   2   27.24    1.05
  -8  -1  -2   28.57    1.01
   8  -1   2   28.69    1.07
   8   1  -2   28.09    1.01
  -8  -1  -2   28.09    0.91
  -8   1   2   27.94    0.98
  -8   1   2   27.28    0.92
  -8   1   2   28.50    0.97
  -8  -1  -2   27.25    1.06
   8   1  -2   28.67    1.01
   8   1  -2   29.07    1.05
   8  -1  -2   29.50    0.98
  -8   1  -2   29.75    1.06
  -8  -1   2   28.49    0.99
   8  -1  -2   28.97    0.98
   8   1   2   29.06    0.99
   8   1   2   29.41    1.04
  -8   1  -2   29.91    0.98
  -8  -1   2   29.02    1.02
  -8  -1   2   29.59    0.89
   8  -1  -2   30.09    1.01
   8   1   2   29.50    1.00
   8   1   2   29.41    1.08
  -8   1  -2   31.27    0.98
   8  -1  -2   28.43    0.99
   8  -1  -2   29.79    1.09
   9   1  -2    8.40    0.41
  -9  -1  -2    8.53    0.48
   9  -1   2    8.21    0.37
  -9  -1  -2    8.14    0.44
  -9  -1  -2    6.42    0.42
  -9  -1  -2    7.38    0.39
   9  -1   2    8.08    0.41
   9  -1   2    8.17    0.36
  -9   1   2    7.58    0.41
   9   1  -2    7.53    0.38
   9  -1   2    7.89    0.37
   9   1  -2    7.49    0.40
  -9  -1  -2    8.42    0.42
   9   1  -2    8.16    0.47
  -9  -1  -2    7.76    0.32
  -9   1   2    7.94    0.34
   9  -1   2    8.02    0.37
   9  -1   2    8.14    0.38
  -9   1   2    7.72    0.44
  -9  -1  -2    7.68    0.37
  -9  -1  -2    8.49    0.40
  -9   1   2    7.30    0.43
   9   1  -2    7.45    0.40
   9  -1   2    7.77    0.30
   9   1  -2    7.81    0.48
   9   1  -2    8.02    0.40
  -9   1   2    6.54    0.37
  -9   1   2    7.75    0.37
   9  -1   2    8.86    0.46
   9  -1  -2    6.94    0.36
   9   1   2    7.51    0.39
   9   1   2    7.76    0.38
   9   1   2    7.61    0.39
   9  -1  -2    7.59    0.46
   9  -1  -2    7.80    0.38
  -9  -1   2    7.44    0.38
  -9  -1   2    7.11    0.39
  -9  -1   2    7.44    0.43
  -9   1  -2    7.68    0.36
  -9  -1   2    7.49    0.37
  -9  -1   2    7.27    0.35
   9  -1  -2    7.59    0.37
  -9   1  -2    7.85    0.37
   9  -1  -2    7.71    0.35
  -9   1  -2    7.76    0.37
  -9   1  -2    7.97    0.48
   9  -1  -2    7.64    0.38
  -9  -1   2    7.90    0.40
   9   1   2    7.60    0.31
   9   1   2    7.56    0.37
   9   1   2    7.66    0.38
   9  -1  -2    8.00    0.38
   9   1   2    7.51    0.42
   9   1   2    8.11    0.43
  -9   1  -2    7.39    0.42
   9  -1  -2    7.13    0.39
   9   1   2    7.70    0.45
 -10  -1  -2   13.63    0.69
  10  -1   2   13.64    0.65
 -10   1   2   13.41    0.67
 -10   1   2   14.17    0.65
  10  -1   2   13.88    0.61
  10   1  -2   13.78    0.60
  10   1  -2   12.91    0.60
  10  -1   2   13.47    0.56
  10   1  -2   13.27    0.68
  10   1  -2   14.43    0.65
 -10   1   2   14.13    0.52
 -10  -1  -2   13.88    0.62
 -10  -1  -2   13.78    0.59
  10   1  -2   13.66    0.60
  10  -1   2   14.05    0.57
  10  -1   2   14.07    0.46
  10  -1   2   13.68    0.56
  10  -1   2   13.44    0.54
  10   1  -2   13.94    0.62
 -10  -1  -2   13.98    0.58
  10  -1   2   14.18    0.68
  10  -1   2   13.82    0.57
 -10  -1  -2   13.14    0.48
 -10   1   2   13.46    0.55
  10   1   2   14.09    0.64
  10  -1  -2   13.68    0.57
 -10   1  -2   12.79    0.54
 -10   1  -2   12.98    0.55
  10   1   2   12.79    0.57
 -10  -1   2   13.06    0.74
  10  -1  -2   13.40    0.68
  10   1   2   12.69    0.66
  10  -1  -2   13.98    0.62
  10  -1  -2   13.00    0.56
  10   1   2   13.32    0.59
 -10  -1   2   12.52    0.56
  10  -1  -2   13.17    0.58
 -10   1  -2   12.46    0.55
  10  -1  -2   13.49    0.58
 -10   1  -2   12.73    0.69
 -10  -1   2   13.01    0.56
 -10   1  -2   13.09    0.75
  10   1   2   13.08    0.48
  10  -1  -2   13.24    0.56
  10   1   2   12.71    0.59
 -10  -1   2   13.03    0.60
 -10  -1   2   12.90    0.54
  10   1   2   13.12    0.63
  10   1   2   12.50    0.57
 -11  -1  -2   45.32    1.61
  11  -1   2   46.83    1.61
 -11  -1  -2   46.50    1.57
  11  -1   2   45.72    1.54
 -11   1   2   47.64    1.67
  11  -1   2   45.31    1.53
 -11  -1  -2   44.84    1.41
  11   1  -2   45.55    1.70
  11  -1   2   45.67    1.68
  11   1  -2   44.54    1.59
 -11   1   2   45.46    1.51
  11  -1   2   44.91    1.53
  11  -1   2   44.84    1.54
 -11   1   2   44.46    1.47
 -11   1   2   47.58    1.70
  11   1  -2   45.48    1.64
 -11  -1  -2   44.76    1.54
  11   1  -2   45.04    1.61
  11  -1   2   46.26    1.66
 -11  -1  -2   42.95    1.51
  11  -1  -2   47.32    1.62
  11   1   2   48.44    1.65
  11  -1  -2   47.19    1.57
  11  -1  -2   47.81    1.55
  11  -1  -2   45.72    1.52
 -11   1  -2   46.48    1.52
 -11   1  -2   45.35    1.47
  11   1   2   47.50    1.66
  11   1   2   45.68    1.58
 -11  -1   2   46.01    1.51
  11   1   2   47.89    1.57
  11   1   2   45.82    1.57
  11  -1  -2   46.41    1.71
  11  -1  -2   47.62    1.58
  11   1   2   47.89    1.71
  11  -1  -2   47.72    1.53
 -11  -1   2   48.16    1.54
  11   1   2   48.79    1.59
  11   1   2   46.18    1.41
  12   1  -2    0.37    0.13
 -12  -1  -2    0.50    0.13
  12  -1   2    0.60    0.15
  12  -1   2    0.61    0.19
  12   1  -2    0.53    0.17
 -12  -1  -2    0.49    0.14
  12  -1   2    0.67    0.14
 -12  -1  -2    0.55    0.18
 -12   1   2    0.45    0.14
 -12  -1  -2    0.57    0.13
  12   1  -2    0.34    0.14
  12   1  -2    0.55    0.14
  12  -1   2    0.67    0.13
  12  -1   2    0.48    0.12
 -12   1   2    0.37    0.09
 -12   1   2    0.56    0.13
  12  -1   2    0.62    0.13
  12   1  -2    0.64    0.16
  12   1  -2    0.53    0.13
 -12   1   2    0.40    0.14
  12   1  -2    0.45    0.12
  12  -1   2    0.61    0.17
  12  -1  -2    0.20    0.11
 -12  -1   2    0.36    0.14
 -12   1  -2    0.37    0.08
  12  -1  -2    0.30    0.10
 -12   1  -2    0.37    0.12
  12  -1  -2    0.21    0.10
 -12   1  -2    0.28    0.14
  12   1   2    0.34    0.10
  12  -1  -2    0.27    0.10
 -12   1  -2    0.31    0.09
  12   1   2    0.34    0.11
  12   1   2    0.31    0.12
  12   1   2    0.33    0.10
 -12  -1   2    0.42    0.13
  12   1   2    0.24    0.10
 -12  -1   2    0.27    0.10
  12   1   2    0.42    0.14
  12  -1  -2    0.27    0.09
  12  -1  -2    0.32    0.12
  12   1   2    0.53    0.16
  12  -1  -2    0.33    0.10
 -12   1  -2    0.20    0.11
 -12  -1   2    0.18    0.09
   0  -2   2   21.33    2.05
   0   2   2   18.23    1.85
   0   2  -2   16.18    0.80
   0  -2   2   16.62    0.82
   0  -2  -2   16.76    0.78
   0  -2  -2   14.50    1.63
   1  -2   2   28.18    1.15
  -1   2   2   28.77    1.09
   1   2  -2   28.97    1.24
   1  -2   2   32.27    2.48
  -1  -2  -2   27.94    1.18
  -1   2   2   26.25    2.17
   1   2  -2   25.98    2.58
  -1  -2  -2   23.66    2.27
   1   2   2   30.44    1.17
  -1  -2   2   28.41    1.25
  -1  -2   2   26.35    2.52
  -1   2  -2   29.11    2.37
   1  -2  -2   29.12    2.16
  -1   2  -2   29.70    1.16
   1   2   2   28.96    2.58
   1  -2  -2   27.37    1.10
  -2   2   2   30.27    1.16
   2   2  -2   31.59    1.39
   2   2  -2   23.77    2.75
  -2  -2  -2   30.42    1.30
  -2  -2  -2   27.17    2.70
  -2   2   2   34.00    2.42
   2  -2   2   28.95    1.17
   2  -2   2   34.43    2.62
   2   2   2   32.26    3.02
  -2  -2   2   27.80    1.35
   2  -2  -2   30.33    1.16
   2  -2  -2   31.58    2.36
  -2   2  -2   31.73    1.22
   2   2   2   32.64    1.30
  -2   2  -2   29.72    2.37
  -2  -2   2   34.29    2.99
   3   2  -2   41.59    3.97
   3  -2   2   49.99    1.76
  -3   2   2   48.55    1.79
   3   2  -2   50.78    2.09
  -3   2   2   51.40    3.11
  -3  -2  -2   51.26    4.11
   3  -2   2   50.29    3.41
  -3  -2  -2   47.95    2.14
   3   2   2   56.70    4.41
  -3  -2   2   51.24    2.10
  -3  -2   2   57.38    4.89
   3   2   2   54.68    2.18
   3  -2  -2   51.23    1.79
   3  -2  -2   48.78    3.24
  -3   2  -2   51.24    3.26
  -3   2  -2   52.29    1.85
   4  -2   2   95.42    5.34
   4   2  -2  106.85    6.69
   4  -2   2   99.25    3.16
  -4   2   2   97.52    4.79
   4   2  -2  100.97    3.62
  -4   2   2   97.43    3.23
  -4  -2  -2   97.64    3.44
   4   2   2   77.86    6.00
  -4  -2   2   96.83    3.58
   4  -2  -2   88.91    5.14
  -4   2  -2   97.63    5.21
   4  -2  -2   98.98    3.20
  -4   2  -2  101.33    3.26
  -4  -2   2   96.43    6.02
   5   2  -2   47.90    2.24
   5   2  -2   46.55    4.79
  -5  -2  -2   48.34    2.09
   5  -2   2   48.01    4.01
  -5   2   2   55.12    3.54
   5  -2   2   48.66    1.83
  -5  -2  -2   46.79    2.25
  -5   2   2   47.82    1.91
   5   2   2   43.73    4.58
   5  -2  -2   51.50    4.06
  -5  -2   2   46.83    2.20
  -5   2  -2   48.66    1.91
   5   2   2   46.40    4.10
  -5  -2   2   58.51    4.72
   5  -2  -2   47.77    1.89
  -6   2   2   12.15    0.53
   6   2  -2   12.76    0.55
   6   2  -2   12.94    0.53
  -6  -2  -2   12.53    0.52
   6  -2   2   13.46    0.54
  -6  -2  -2   12.77    0.50
  -6  -2  -2   12.22    0.51
  -6   2   2   12.42    0.49
  -6   2   2   12.23    0.52
   6  -2   2   12.93    0.53
  -6  -2  -2   11.94    0.49
   6  -2   2   13.00    0.47
   6  -2   2   13.07    0.48
  -6   2   2   13.69    0.50
  -6   2   2   12.53    0.47
   6  -2   2   12.63    0.47
   6   2  -2   12.13    0.52
  -6  -2  -2   12.00    0.51
  -6  -2  -2   12.56    0.50
  -6   2   2   12.97    0.44
  -6  -2  -2   13.01    0.49
  -6   2   2   12.74    0.47
  -6  -2  -2   12.64    0.47
   6   2  -2   12.20    0.52
   6   2  -2   13.39    0.55
   6   2  -2   12.53    0.52
   6  -2   2   12.76    0.46
   6   2  -2   12.45    0.52
   6  -2   2   12.80    0.46
   6  -2   2   12.76    0.54
   6   2  -2   12.43    0.49
  -6  -2  -2   12.35    0.55
   6  -2  -2   14.01    0.48
   6  -2  -2   14.07    0.48
  -6  -2   2   13.99    0.54
   6  -2  -2   14.06    0.48
   6   2   2   13.11    0.52
   6   2   2   13.83    0.52
   6   2   2   13.73    0.52
  -6   2  -2   14.15    0.54
   6  -2  -2   14.18    0.51
   6  -2  -2   13.69    0.46
  -6   2  -2   13.99    0.59
  -6   2  -2   13.68    0.47
   6   2   2   13.93    0.51
  -6  -2   2   14.02    0.53
  -6   2  -2   14.00    0.54
  -6  -2   2   13.89    0.52
   6   2   2   13.41    0.49
  -6   2  -2   13.99    0.48
  -6  -2   2   13.64    0.54
   6  -2  -2   14.75    0.49
   6  -2  -2   14.17    0.49
  -6  -2   2   14.60    0.51
   6   2   2   13.94    0.57
  -6   2  -2   14.21    0.47
   6   2   2   13.79    0.55
  -6   2  -2   13.73    0.48
  -6  -2   2   13.57    0.56
  -6  -2   2   14.00    0.52
  -7   2   2    8.55    0.34
  -7   2   2    7.98    0.30
  -7  -2  -2    7.87    0.41
   7   2  -2    7.73    0.35
   7   2  -2    8.43    0.38
   7   2  -2    7.98    0.38
   7   2  -2    7.84    0.41
   7  -2   2    8.55    0.33
  -7   2   2    8.31    0.40
  -7  -2  -2    7.71    0.38
  -7  -2  -2    7.96    0.35
   7   2  -2    7.72    0.37
   7  -2   2    8.56    0.35
   7  -2   2    8.67    0.41
   7  -2   2    7.89    0.40
   7  -2   2    8.55    0.34
  -7   2   2    8.58    0.31
   7   2  -2    8.45    0.41
  -7  -2  -2    8.57    0.41
  -7  -2  -2    8.27    0.34
  -7   2   2    8.15    0.33
  -7  -2  -2    8.12    0.36
  -7  -2  -2    8.26    0.34
   7   2  -2    8.18    0.38
   7  -2   2    7.87    0.31
   7  -2   2    8.18    0.31
   7   2  -2    8.22    0.39
  -7  -2  -2    7.97    0.33
  -7  -2  -2    8.06    0.36
  -7  -2  -2    8.21    0.37
  -7  -2  -2    8.31    0.39
  -7  -2   2    6.78    0.34
   7  -2  -2    7.39    0.33
   7   2   2    7.37    0.34
   7   2   2    7.25    0.35
  -7  -2   2    7.29    0.31
  -7  -2   2    7.03    0.34
  -7   2  -2    7.43    0.32
   7  -2  -2    7.33    0.40
  -7   2  -2    7.20    0.31
  -7  -2   2    6.96    0.35
  -7  -2   2    6.58    0.37
   7  -2  -2    6.84    0.32
  -7   2  -2    6.96    0.32
  -7  -2   2    7.22    0.37
   7   2   2    7.09    0.35
  -7   2  -2    7.05    0.32
   7  -2  -2    7.36    0.34
   7   2   2    7.07    0.40
  -7   2  -2    7.11    0.37
  -7   2  -2    7.31    0.36
   7   2   2    7.01    0.36
  -7  -2   2    6.46    0.38
   7  -2  -2    7.36    0.33
  -7  -2   2    7.25    0.36
   7  -2  -2    7.32    0.33
  -7  -2   2    7.12    0.34
   7   2   2    6.97    0.38
   7  -2  -2    7.04    0.29
   7   2   2    7.05    0.30
   7   2   2    7.06    0.36
  -7   2  -2    7.78    0.39
   7  -2  -2    7.13    0.32
   7   2   2    7.42    0.37
  -7  -2   2    7.46    0.26
  -8  -2  -2   27.83    0.94
  -8   2   2   27.12    0.91
   8  -2   2   27.72    0.92
   8  -2   2   27.29    0.87
   8   2  -2   27.91    0.98
  -8  -2  -2   27.32    0.94
   8  -2   2   27.86    0.90
  -8  -2  -2   27.42    1.17
   8   2  -2   27.82    0.98
  -8  -2  -2   27.96    0.91
  -8   2   2   26.79    0.92
   8   2  -2   26.57    0.94
   8   2  -2   27.80    1.00
   8   2  -2   28.29    0.99
  -8   2   2   27.27    0.92
   8  -2   2   27.49    1.02
  -8  -2  -2   27.87    0.99
  -8   2   2   27.94    0.88
   8  -2   2   27.34    0.94
   8   2  -2   28.16    1.02
  -8   2  -2   26.65    1.00
   8   2   2   26.37    0.97
  -8   2  -2   27.10    0.90
   8  -2  -2   27.35    0.93
  -8   2  -2   26.81    0.91
   8   2   2   27.75    0.96
   8  -2  -2   27.23    0.94
  -8   2  -2   27.50    0.92
  -8  -2   2   26.16    0.96
   8  -2  -2   27.47    0.93
  -8   2  -2   26.56    0.95
  -8  -2   2   25.97    0.98
   8   2   2   26.82    0.93
   8   2   2   27.49    1.04
   8  -2  -2   27.58    0.94
  -8  -2   2   26.15    0.92
   8   2   2   28.35    1.02
   8  -2  -2   26.36    1.03
  -8  -2   2   30.18    1.36
   9  -2   2    2.14    0.22
  -9  -2  -2    2.08    0.36
   9  -2   2    2.12    0.23
  -9   2   2    2.45    0.24
  -9  -2  -2    2.29    0.24
   9   2  -2    2.40    0.21
   9  -2   2    2.26    0.19
  -9  -2  -2    1.86    0.18
   9  -2   2    2.19    0.17
   9   2  -2    2.27    0.19
  -9  -2  -2    2.05    0.15
   9  -2   2    2.19    0.16
  -9   2   2    2.26    0.14
   9  -2   2    2.15    0.17
  -9   2   2    1.95    0.16
  -9  -2  -2    1.98    0.19
   9  -2   2    2.13    0.13
  -9   2   2    2.19    0.21
  -9  -2  -2    2.26    0.19
   9   2  -2    2.43    0.21
  -9  -2  -2    2.11    0.16
   9  -2   2    1.96    0.15
   9  -2   2    2.03    0.16
  -9  -2  -2    2.26    0.16
  -9  -2  -2    2.06    0.16
   9   2  -2    2.14    0.23
   9   2  -2    2.37    0.21
  -9   2   2    2.38    0.17
  -9  -2  -2    2.46    0.25
   9   2  -2    2.16    0.21
   9   2  -2    2.31    0.22
  -9   2   2    2.29    0.15
  -9   2  -2    1.88    0.15
  -9  -2   2    2.23    0.19
   9   2   2    2.28    0.22
   9  -2  -2    2.38    0.18
  -9  -2   2    2.12    0.18
   9   2   2    1.99    0.19
   9  -2  -2    2.22    0.18
   9   2   2    2.00    0.17
   9  -2  -2    2.33    0.18
  -9  -2   2    2.15    0.19
  -9  -2   2    2.40    0.19
   9   2   2    2.18    0.23
  -9  -2   2    2.18    0.22
  -9   2  -2    2.02    0.18
   9  -2  -2    2.21    0.23
   9   2   2    2.11    0.19
  -9  -2   2    2.22    0.16
  -9   2  -2    1.91    0.23
  -9   2  -2    2.27    0.17
   9  -2  -2    2.28    0.19
   9   2   2    1.86    0.19
   9  -2  -2    2.22    0.16
   9  -2  -2    2.09    0.18
  -9   2  -2    2.62    0.23
   9   2   2    2.10    0.19
  -9  -2   2    2.40    0.14
  -9  -2   2    2.43    0.21
   9   2   2    1.92    0.18
   9  -2  -2    2.25    0.17
   9   2   2    2.23    0.17
  10   2  -2    1.16    0.16
 -10  -2  -2    1.31    0.17
  10  -2   2    1.13    0.13
 -10   2   2    1.16    0.19
 -10  -2  -2    1.30    0.15
  10   2  -2    1.27    0.18
 -10   2   2    1.06    0.16
 -10  -2  -2    1.05    0.21
  10   2  -2    1.22    0.16
 -10   2   2    1.12    0.11
  10  -2   2    0.98    0.18
  10   2  -2    1.30    0.24
  10  -2   2    1.25    0.14
  10  -2   2    1.06    0.12
  10   2  -2    1.13    0.16
  10  -2   2    1.21    0.15
  10  -2   2    1.39    0.14
  10  -2   2    1.09    0.12
  10  -2   2    1.05    0.08
 -10  -2  -2    1.15    0.15
  10   2  -2    1.23    0.17
 -10   2   2    1.07    0.11
 -10   2   2    1.00    0.12
 -10  -2  -2    1.09    0.12
  10  -2   2    0.87    0.17
 -10  -2  -2    1.20    0.10
  10  -2  -2    1.07    0.12
  10  -2  -2    0.97    0.18
 -10  -2   2    1.14    0.15
 -10  -2   2    1.32    0.16
  10   2   2    1.26    0.17
  10   2   2    1.23    0.21
  10   2   2    1.19    0.11
  10  -2  -2    1.24    0.26
 -10   2  -2    1.19    0.13
  10  -2  -2    1.18    0.14
 -10   2  -2    1.17    0.13
  10  -2  -2    1.01    0.13
 -10  -2   2    1.31    0.19
 -10   2  -2    1.14    0.17
 -10  -2   2    1.09    0.08
 -10   2  -2    1.14    0.13
 -10  -2   2    1.20    0.14
 -10  -2   2    1.31    0.19
  10   2   2    1.20    0.16
  10   2   2    1.23    0.17
  10   2   2    1.19    0.15
  10  -2  -2    1.12    0.13
  10   2   2    1.15    0.15
  10   2   2    0.99    0.15
 -10   2  -2    1.36    0.21
 -11  -2  -2    0.85    0.19
  11  -2   2    1.09    0.14
  11  -2   2    1.01    0.15
  11   2  -2    1.07    0.19
  11  -2   2    1.00    0.19
  11   2  -2    1.02    0.19
 -11   2   2    1.03    0.11
  11   2  -2    0.94    0.18
 -11  -2  -2    1.22    0.16
 -11   2   2    1.12    0.22
 -11   2   2    1.14    0.12
  11  -2   2    1.07    0.13
 -11   2   2    1.06    0.21
 -11  -2  -2    1.07    0.12
  11   2  -2    1.32    0.25
 -11  -2  -2    1.13    0.16
  11  -2   2    0.97    0.13
 -11  -2  -2    0.84    0.19
  11  -2   2    1.05    0.14
  11  -2   2    1.00    0.20
 -11   2   2    1.06    0.13
  11  -2   2    1.02    0.15
  11  -2  -2    0.63    0.15
  11  -2  -2    0.79    0.15
 -11   2  -2    0.83    0.12
 -11  -2   2    0.86    0.15
  11  -2  -2    0.74    0.12
 -11  -2   2    0.99    0.15
  11  -2  -2    0.74    0.11
  11   2   2    0.77    0.15
  11  -2  -2    0.65    0.13
  11  -2  -2    0.94    0.21
 -11  -2   2    0.63    0.18
  11   2   2    0.78    0.15
  11  -2  -2    0.69    0.13
 -11   2  -2    0.72    0.21
  11  -2  -2    0.88    0.15
 -11  -2   2    0.98    0.18
  11   2   2    1.05    0.21
 -11   2  -2    0.66    0.12
  11   2   2    0.77    0.15
  11   2   2    1.09    0.23
  11  -2  -2    0.80    0.12
  11   2   2    0.83    0.16
 -11   2  -2    0.87    0.12
  11   2   2    0.86    0.11
  11   2   2    0.83    0.18
   0   3   2    0.24    0.03
   0  -3   2    0.20    0.04
   0  -3   2    0.26    0.04
   0  -3  -2    0.25    0.04
   0  -3  -2    0.21    0.04
   0   3  -2    0.30    0.04
   0  -3  -2    0.25    0.03
   0   3  -2    0.25    0.03
   0  -3  -2    0.22    0.04
   0  -3   2    0.29    0.04
   0  -3  -2    0.31    0.04
   0  -3   2    0.21    0.04
   0  -3   2    0.29    0.05
   0  -3   2    0.23    0.04
   0  -3  -2    0.24    0.03
   0   3  -2    0.24    0.03
   0  -3   2    0.27    0.05
   0  -3   2    0.19    0.04
   0   3  -2    0.25    0.06
   0  -3  -2    0.25    0.03
   0   3   2    0.33    0.05
   0   3  -2    0.31    0.05
   0  -3  -2    0.32    0.07
   0   3  -2    0.28    0.05
   0   3   2    0.23    0.06
   0  -3   2    0.31    0.06
   0   3  -2    0.25    0.04
   0  -3  -2    0.21    0.03
   0   3   2    0.25    0.03
  -1  -3  -2  178.47    7.93
   1  -3   2  179.36    7.36
   1  -3   2  172.34    5.33
  -1   3   2  191.53    7.24
   1   3  -2  175.79    8.20
  -1  -3  -2  179.71    5.39
   1   3  -2  181.71    5.50
  -1   3  -2  171.34    7.43
   1   3   2  166.50    7.83
  -1  -3   2  163.08    7.71
  -1   3  -2  166.98    5.29
   1  -3  -2  169.20    6.82
  -1  -3   2  171.64    5.49
   1   3   2  171.95    5.34
   1  -3  -2  164.31    5.23
   2  -3   2   39.47    1.54
  -2   3   2   43.18    2.76
  -2  -3  -2   39.89    1.69
  -2   3   2   42.30    1.46
  -2  -3  -2   40.03    3.53
   2   3  -2   44.30    1.84
   2   3  -2   49.44    4.08
   2  -3   2   45.18    3.08
  -2   3  -2   44.76    1.58
   2   3   2   43.24    3.76
   2  -3  -2   42.84    2.60
   2   3   2   43.41    1.71
  -2   3  -2   38.86    2.81
   2  -3  -2   43.57    1.51
  -2  -3   2   43.12    1.84
  -2  -3   2   43.64    3.63
   3   3  -2    5.86    0.26
  -3  -3  -2    6.68    0.28
  -3   3   2    6.45    0.27
   3   3  -2    6.14    0.28
  -3   3   2    6.20    0.21
  -3   3   2    6.68    0.21
   3  -3   2    6.75    0.23
   3   3  -2    6.03    0.25
  -3   3   2    6.00    0.33
  -3  -3  -2    7.03    0.27
   3  -3   2    6.32    0.23
  -3   3   2    6.22    0.26
   3   3  -2    6.49    0.28
   3  -3   2    6.47    0.25
  -3   3   2    6.35    0.21
   3   3  -2    6.09    0.28
  -3  -3  -2    6.32    0.28
  -3  -3  -2    6.58    0.27
   3  -3   2    6.12    0.27
   3  -3   2    6.39    0.24
   3   3  -2    6.08    0.28
  -3   3   2    6.01    0.27
  -3  -3  -2    6.34    0.29
   3  -3   2    5.65    0.28
  -3  -3  -2    6.70    0.26
   3   3  -2    6.28    0.32
  -3  -3  -2    5.92    0.28
  -3   3   2    6.18    0.20
   3  -3  -2    5.55    0.26
   3  -3  -2    6.25    0.23
   3  -3  -2    5.63    0.25
  -3  -3   2    6.19    0.25
   3   3   2    6.31    0.25
  -3  -3   2    6.25    0.29
   3   3   2    6.38    0.26
   3   3   2    6.53    0.27
  -3   3  -2    6.17    0.21
  -3  -3   2    5.97    0.27
   3   3   2    6.31    0.30
   3  -3  -2    6.11    0.27
   3   3   2    6.38    0.25
  -3  -3   2    5.96    0.28
  -3   3  -2    6.22    0.23
  -3   3  -2    6.15    0.24
   3  -3  -2    6.23    0.23
  -3  -3   2    6.42    0.26
   3   3   2    6.01    0.27
  -3  -3   2    6.27    0.29
   3  -3  -2    6.21    0.23
   3   3   2    6.35    0.22
   3   3   2    6.66    0.27
  -3  -3   2    6.31    0.27
   3   3   2    6.29    0.28
  -3   3  -2    6.12    0.31
  -3  -3   2    6.34    0.24
   3  -3  -2    6.32    0.23
  -3   3  -2    6.48    0.27
  -3   3  -2    6.29    0.22
  -3   3  -2    6.25    0.30
   3  -3  -2    6.24    0.22
  -3   3  -2    6.44    0.23
  -3  -3   2    5.96    0.25
  -4   3   2   31.91    2.25
  -4  -3  -2   35.98    1.64
  -4  -3  -2   31.87    1.74
   4  -3   2   31.53    2.87
   4  -3   2   33.93    1.27
  -4   3   2   33.62    1.29
   4   3  -2   33.69    1.75
   4   3  -2   37.96    4.33
  -4  -3   2   27.82    3.86
   4   3   2   30.36    3.37
  -4   3  -2   34.08    1.36
   4  -3  -2   33.52    1.27
  -4  -3   2   34.77    1.76
   4   3   2   30.23    4.34
   4  -3  -2   30.30    2.58
  -4   3  -2   38.59    2.83
  -5  -3  -2   12.05    0.47
  -5  -3  -2   11.84    0.50
   5   3  -2   12.53    0.52
  -5   3   2   12.11    0.58
  -5   3   2   11.84    0.46
  -5  -3  -2   12.19    0.56
   5   3  -2   12.02    0.47
   5  -3   2   11.86    0.49
  -5  -3  -2   11.77    0.52
   5   3  -2   11.65    0.49
  -5   3   2   12.13    0.40
   5  -3   2   12.41    0.41
  -5  -3  -2   12.53    0.45
  -5   3   2   12.05    0.41
  -5   3   2   12.40    0.39
   5  -3   2   12.52    0.44
  -5   3   2   12.18    0.42
   5   3  -2   12.02    0.51
   5  -3   2   11.85    0.43
  -5   3   2   12.60    0.51
  -5  -3  -2   12.08    0.50
   5   3  -2   12.25    0.51
   5  -3   2   12.26    0.39
  -5  -3  -2   12.22    0.47
   5   3  -2   12.92    0.51
   5  -3  -2   11.66    0.46
  -5  -3   2   13.39    0.52
  -5  -3   2   13.48    0.52
   5  -3  -2   13.27    0.44
   5   3   2   13.17    0.49
  -5   3  -2   12.96    0.49
   5  -3  -2   12.88    0.52
   5   3   2   11.29    0.43
  -5  -3   2   12.50    0.42
  -5  -3   2   13.34    0.52
  -5  -3   2   13.70    0.50
   5  -3  -2   13.27    0.44
  -5   3  -2   12.90    0.43
  -5  -3   2   13.22    0.52
   5   3   2   12.84    0.53
   5  -3  -2   14.01    0.49
  -5  -3   2   13.59    0.53
   5   3   2   13.31    0.51
  -5   3  -2   12.93    0.42
  -5   3  -2   13.53    0.56
   5   3   2   13.59    0.50
  -5   3  -2   13.63    0.44
   5   3   2   12.84    0.46
   5   3   2   12.87    0.47
   5   3   2   12.92    0.48
   5   3   2   13.27    0.50
   5   3   2   12.69    0.49
   5  -3  -2   13.67    0.43
  -6   3   2   67.60    3.84
   6  -3   2   62.66    4.72
   6  -3   2   63.23    4.07
  -6  -3  -2   64.33    2.68
  -6  -3  -2   59.84    2.84
  -6   3   2   61.57    2.28
   6   3  -2   64.46    6.14
   6   3  -2   65.61    2.94
  -6   3  -2   60.56    2.33
   6  -3  -2   56.22    4.45
   6   3   2   69.62    6.70
  -6  -3   2   62.41    5.38
   6   3   2   46.97    5.06
  -6  -3   2   58.29    2.78
   6  -3  -2   60.54    2.28
  -6   3  -2   57.18    2.28
   7   3  -2   21.72    0.84
   7  -3   2   20.95    0.72
  -7  -3  -2   20.35    0.85
   7  -3   2   21.70    0.74
   7  -3   2   21.80    0.83
   7  -3   2   20.98    0.83
  -7   3   2   21.22    0.72
  -7  -3  -2   20.92    0.83
   7   3  -2   21.70    0.82
   7   3  -2   21.68    0.86
   7   3  -2   21.67    0.83
  -7  -3  -2   21.68    0.83
   7  -3   2   21.90    0.75
   7   3  -2   21.11    0.83
   7   3  -2   20.56    0.78
   7   3  -2   21.43    0.85
  -7   3   2   21.16    0.72
  -7  -3  -2   21.53    0.77
  -7   3   2   21.89    0.77
  -7  -3  -2   20.86    0.81
   7  -3   2   21.17    0.72
   7  -3  -2   23.74    0.87
  -7   3  -2   24.28    0.84
  -7   3  -2   23.98    0.73
  -7   3  -2   23.49    0.83
  -7  -3   2   23.55    0.86
   7   3   2   24.03    0.82
   7   3   2   23.43    0.89
   7   3   2   23.15    0.79
   7  -3  -2   23.73    0.75
  -7   3  -2   23.31    0.73
  -7  -3   2   23.10    0.85
   7  -3  -2   23.19    0.75
  -7  -3   2   23.79    0.83
  -7   3  -2   23.52    0.74
   7  -3  -2   22.92    0.79
  -7  -3   2   23.15    0.85
   7  -3  -2   21.01    0.75
  -7   3  -2   24.21    0.74
  -7  -3   2   22.96    0.82
   7  -3  -2   23.38    0.76
   8   3  -2   27.79    1.06
   8   3  -2   26.43    1.01
   8   3  -2   26.76    1.06
  -8  -3  -2   26.30    1.01
  -8   3   2   26.71    0.87
  -8   3   2   26.87    0.90
   8  -3   2   27.42    0.94
   8   3  -2   27.74    1.02
   8   3  -2   26.59    0.97
  -8  -3  -2   27.33    1.09
   8  -3   2   28.15    1.04
  -8  -3  -2   26.56    0.99
  -8   3   2   26.34    0.90
  -8  -3  -2   26.16    0.98
   8  -3   2   26.95    0.90
   8  -3   2   27.13    0.91
  -8   3   2   27.15    0.87
   8   3  -2   26.18    1.02
   8  -3   2   26.80    1.03
  -8  -3  -2   25.90    0.94
   8  -3   2   26.89    0.91
  -8   3   2   26.63    0.94
   8  -3   2   27.23    0.91
  -8  -3  -2   27.48    0.98
   8   3   2   28.00    1.07
   8  -3  -2   30.61    1.08
  -8  -3   2   30.15    0.99
  -8   3  -2   29.37    0.91
   8  -3  -2   30.13    0.95
   8   3   2   28.87    0.97
   8  -3  -2   27.12    0.91
   8  -3  -2   28.89    0.94
  -8   3  -2   29.11    0.92
   8  -3  -2   29.74    0.93
  -8  -3   2   29.07    1.06
  -8   3  -2   27.42    1.00
  -8  -3   2   29.63    1.00
   8  -3  -2   30.26    0.94
  -8  -3   2   29.89    1.07
   8  -3  -2   30.61    0.98
  -8  -3   2   30.03    1.02
   8   3   2   29.44    0.93
  -8  -3   2   28.94    1.04
  -8   3  -2   29.10    1.03
  -8   3  -2   29.71    0.92
   8   3   2   29.88    1.11
   8   3   2   29.96    1.01
   8   3   2   28.93    1.01
   9  -3   2   25.45    0.88
  -9  -3  -2   24.87    0.99
   9   3  -2   24.20    0.95
  -9  -3  -2   25.68    0.92
  -9   3   2   24.33    0.95
  -9  -3  -2   24.31    0.95
  -9  -3  -2   25.39    0.90
   9  -3   2   25.25    0.85
  -9   3   2   24.95    0.79
  -9  -3  -2   25.07    0.90
   9  -3   2   24.83    0.83
  -9  -3  -2   24.67    0.90
  -9   3   2   25.57    1.00
  -9   3   2   24.03    0.85
   9   3  -2   24.72    1.00
   9  -3   2   25.33    0.84
  -9   3   2   25.18    0.78
   9  -3   2   25.52    0.84
  -9  -3  -2   26.28    0.86
   9   3  -2   25.58    0.94
   9  -3   2   25.81    0.98
  -9  -3  -2   25.38    0.86
  -9  -3  -2   25.59    0.86
  -9   3   2   24.13    0.81
   9  -3   2   25.10    0.83
   9  -3   2   25.44    0.79
   9   3  -2   25.35    0.95
   9   3  -2   25.53    0.95
   9  -3   2   25.18    0.97
   9   3  -2   24.85    0.98
  -9  -3   2   21.67    0.93
  -9   3  -2   23.84    0.83
  -9   3  -2   24.41    1.08
   9   3   2   23.64    0.92
   9   3   2   25.36    1.01
   9  -3  -2   23.73    0.81
   9  -3  -2   23.52    0.83
  -9   3  -2   22.75    1.01
   9   3   2   24.82    0.97
   9   3   2   24.66    0.92
   9  -3  -2   23.98    0.87
   9   3   2   23.73    0.83
   9   3   2   25.10    0.93
   9  -3  -2   24.45    0.85
  -9  -3   2   24.68    0.91
   9   3   2   24.04    0.91
   9  -3  -2   23.99    0.87
  -9   3  -2   23.87    0.81
  -9  -3   2   23.92    0.88
  -9  -3   2   23.79    0.91
  -9  -3   2   24.49    0.83
   9  -3  -2   23.47    0.98
  -9  -3   2   24.22    0.89
  -9   3  -2   22.78    0.81
  -9  -3   2   23.56    0.76
  -9  -3   2   23.11    0.87
  -9   3  -2   23.94    0.97
  -9   3  -2   23.61    0.89
   9   3   2   21.29    1.12
   9  -3  -2   24.09    0.85
 -10   3   2   28.85    1.11
  10  -3   2   28.09    0.98
  10  -3   2   28.72    1.13
 -10   3   2   30.18    1.17
  10  -3   2   28.64    0.98
 -10  -3  -2   28.11    0.98
 -10  -3  -2   28.42    1.15
  10  -3   2   28.82    0.98
  10   3  -2   29.70    1.09
  10   3  -2   29.61    1.09
  10   3  -2   28.50    1.10
 -10  -3  -2   29.29    0.97
 -10   3   2   29.32    0.98
 -10   3   2   29.04    0.93
 -10  -3  -2   28.38    0.98
  10  -3   2   28.14    1.12
  10   3  -2   27.77    1.10
  10  -3   2   27.59    0.96
 -10  -3  -2   27.79    1.00
  10  -3   2   29.46    1.07
 -10  -3  -2   28.14    1.04
  10  -3   2   29.44    0.98
 -10  -3  -2   28.06    1.04
  10  -3   2   28.55    0.89
  10   3  -2   29.69    1.17
 -10  -3  -2   28.87    1.06
  10   3  -2   29.76    1.13
 -10   3   2   29.34    0.91
 -10  -3  -2   28.76    0.99
 -10  -3   2   28.41    0.98
  10  -3  -2   28.69    1.00
  10   3   2   28.36    1.16
 -10   3  -2   27.43    1.19
  10  -3  -2   27.33    0.96
  10  -3  -2   28.84    1.15
  10   3   2   28.60    0.96
 -10  -3   2   28.20    1.02
  10   3   2   27.80    1.08
  10   3   2   29.79    1.10
  10  -3  -2   28.37    1.12
 -10  -3   2   29.04    0.95
 -10  -3   2   28.10    1.04
 -10   3  -2   28.83    1.03
  10   3   2   30.36    1.16
  10   3   2   29.10    1.12
  10  -3  -2   27.61    0.96
  10  -3  -2   29.02    0.99
 -10   3  -2   28.53    0.96
  10   3   2   28.13    1.05
  10  -3  -2   27.99    0.96
  10  -3  -2   27.85    1.00
 -10  -3   2   28.62    1.04
  10   3   2   29.21    1.08
  10  -3  -2   29.63    1.04
 -10   3  -2   28.29    1.12
 -10  -3   2   28.25    1.12
  11   3  -2   10.78    0.60
 -11   3   2   11.16    0.43
  11  -3   2   11.72    0.62
 -11   3   2   11.13    0.44
 -11  -3  -2   11.60    0.49
 -11  -3  -2   10.90    0.46
  11  -3   2   11.77    0.50
  11  -3   2   11.89    0.49
  11   3  -2   11.48    0.65
 -11  -3  -2   11.57    0.56
  11  -3   2   10.97    0.61
 -11  -3  -2   10.35    0.63
  11  -3   2   11.58    0.50
  11   3  -2   11.00    0.59
  11   3  -2   11.04    0.61
 -11   3   2   11.01    0.48
  11  -3   2   11.27    0.49
  11  -3   2   12.38    0.56
  11  -3   2   11.01    0.49
 -11   3   2   11.80    0.62
 -11  -3  -2   11.49    0.57
 -11   3   2   11.91    0.66
 -11  -3   2   11.41    0.55
 -11  -3   2   11.56    0.63
 -11   3  -2   11.14    0.47
 -11  -3   2   11.13    0.42
  11   3   2   11.31    0.61
  11  -3  -2   11.18    0.61
 -11   3  -2   10.95    0.46
  11   3   2   11.08    0.64
  11   3   2   11.54    0.57
  11  -3  -2   11.40    0.55
  11  -3  -2   11.23    0.47
  11   3   2   11.61    0.56
  11  -3  -2   11.74    0.65
  11  -3  -2   11.04    0.50
  11   3   2   12.09    0.60
  11  -3  -2   10.36    0.47
 -11  -3   2   10.66    0.43
  11   3   2   11.54    0.59
 -11  -3   2   12.01    0.56
  11  -3  -2   11.11    0.50
  11   3   2   11.63    0.58
 -11   3  -2   11.80    0.69
  11  -3  -2   10.87    0.48
 -11   3  -2   12.01    0.63
  11   3   2   11.42    0.46
 -11   3  -2   11.51    0.51
 -11  -3   2   10.66    0.52
  11  -3  -2   11.23    0.51
   0   4   2  110.95    5.79
   0  -4   2  118.35    5.89
   0   4  -2  113.97    6.21
   0  -4   2  112.90    3.77
   0   4   2  112.75    3.60
   0   4  -2  114.16    3.74
   0  -4  -2  112.28    5.77
   0  -4  -2  108.10    3.63
   1  -4   2   12.98    0.46
   1  -4  -2   13.32    0.49
   2   4  -2  102.69    3.64
   2  -4   2   98.07    3.25
   2   4  -2   97.15    6.46
   2  -4   2  105.52    4.97
  -2  -4  -2  101.81    3.49
  -2   4   2  103.64    4.71
  -2   4   2  101.09    3.08
  -2  -4   2   95.88    6.01
   2   4   2  107.88    6.51
   2  -4  -2  106.20    4.51
   2  -4  -2   96.56    3.16
  -2   4  -2  101.50    3.23
  -2   4  -2  100.01    5.08
  -2  -4   2   99.45    3.64
  -3  -4  -2   46.55    2.11
  -3   4   2   43.95    2.41
   3  -4   2   43.33    1.55
   3   4  -2   48.92    4.77
  -3   4   2   45.76    1.42
   3  -4   2   47.95    3.10
  -3  -4  -2   41.08    1.87
   3   4  -2   42.88    2.04
   3   4   2   35.59    3.46
  -3  -4   2   44.05    2.05
  -3   4  -2   42.82    1.57
  -3   4  -2   47.21    2.95
   3  -4  -2   44.65    1.47
   3  -4  -2   46.68    2.42
  -3  -4   2   38.71    4.01
   3   4   2   38.88    4.10
  -4   4   2   10.40    0.42
  -4  -4  -2   10.05    0.46
  -4   4   2   10.39    0.51
  -4  -4  -2   10.33    0.44
   4  -4   2   10.32    0.37
  -4  -4  -2   10.24    0.45
   4  -4   2   10.64    0.36
   4  -4   2   10.68    0.43
  -4  -4  -2   10.90    0.42
   4  -4   2   10.57    0.36
   4   4  -2    9.99    0.44
   4   4  -2   10.18    0.44
   4   4  -2   10.51    0.44
  -4  -4  -2   10.21    0.41
  -4   4   2    9.94    0.43
   4  -4   2   10.78    0.37
  -4   4   2   10.22    0.43
  -4  -4  -2   10.42    0.43
   4   4  -2   10.12    0.44
   4   4  -2    9.97    0.42
   4   4  -2   10.14    0.44
   4  -4   2   10.39    0.40
  -4  -4   2   10.67    0.46
   4   4   2   11.28    0.44
  -4  -4   2   10.88    0.46
  -4   4  -2   11.17    0.33
  -4   4  -2   11.33    0.35
   4   4   2   11.16    0.45
  -4  -4   2   10.92    0.46
   4   4   2   10.96    0.43
   4  -4  -2   11.38    0.35
   4   4   2   10.89    0.42
   4  -4  -2   11.56    0.35
   4  -4  -2   11.31    0.43
  -4  -4   2   11.22    0.44
   4   4   2   10.86    0.41
  -4  -4   2   11.28    0.42
  -4   4  -2   11.02    0.34
  -4  -4   2   12.13    0.49
   4   4   2   10.84    0.43
  -4  -4   2   10.71    0.44
   4  -4  -2   11.10    0.35
   4   4   2   10.86    0.43
   4  -4  -2   11.55    0.46
   4  -4  -2   11.63    0.36
   4   4   2   11.40    0.47
  -4  -4   2   10.89    0.46
   4   4   2   10.59    0.35
  -4   4  -2   11.20    0.34
  -4   4  -2   11.09    0.47
  -4  -4   2   10.36    0.40
  -5  -4  -2   46.04    2.10
   5   4  -2   44.19    2.28
  -5   4   2   43.38    1.50
   5   4  -2   43.19    5.98
  -5  -4  -2   44.17    2.29
   5  -4   2   42.51    3.39
  -5  -4   2   44.25    2.27
   5   4   2   42.25    4.43
  -5   4  -2   42.00    1.63
   5  -4  -2   43.42    2.81
   5   4   2   34.15    5.31
   5  -4  -2   43.15    1.52
  -5  -4   2   50.53    4.95
  -6   4   2   43.73    1.62
   6   4  -2   43.07    2.40
   6  -4   2   45.04    3.13
  -6  -4  -2   44.42    2.42
  -6   4   2   44.33    1.52
  -6  -4  -2   42.42    2.14
   6   4  -2   42.32    6.51
   6  -4   2   39.55    3.72
  -6   4  -2   45.94    1.72
   6  -4  -2   43.11    3.08
  -6  -4   2   46.76    2.44
  -6  -4   2   43.08    5.09
   6   4   2   44.57    4.94
   6   4   2   40.95    6.19
   6  -4  -2   45.59    4.01
   7   4  -2   24.59    0.91
   7   4  -2   24.37    0.92
   7   4  -2   25.01    0.92
   7   4  -2   23.37    0.92
  -7   4   2   23.46    0.92
  -7  -4  -2   24.68    0.87
   7  -4   2   24.06    0.77
   7  -4   2   24.20    0.79
  -7  -4  -2   23.93    0.91
  -7  -4  -2   24.54    0.92
   7   4  -2   23.91    0.93
   7  -4   2   24.45    0.73
  -7  -4  -2   24.07    0.95
  -7  -4  -2   24.63    0.91
   7  -4   2   24.65    0.90
   7  -4   2   24.73    0.83
  -7  -4  -2   24.31    0.88
   7   4   2   24.00    0.91
   7  -4  -2   24.23    0.79
  -7  -4   2   25.17    0.91
   7  -4  -2   25.11    0.93
   7   4   2   25.34    0.89
  -7  -4   2   23.48    0.92
  -7   4  -2   24.22    0.98
   7  -4  -2   25.93    0.87
  -7  -4   2   23.51    0.92
   7   4   2   24.93    0.89
   7  -4  -2   24.63    0.79
  -7  -4   2   22.52    0.76
   7   4   2   23.55    0.89
   7  -4  -2   24.30    0.77
  -7  -4   2   24.44    0.93
  -7  -4   2   25.44    0.89
  -7  -4   2   25.39    0.92
  -7   4  -2   24.90    0.88
  -7   4  -2   24.91    0.76
   7   4   2   24.92    0.84
  -7   4  -2   24.94    0.75
  -7   4  -2   25.33    0.77
   7   4   2   23.50    0.94
  -7   4  -2   25.87    0.75
  -8   4   2   14.18    0.66
  -8  -4  -2   14.74    0.64
  -8  -4  -2   15.77    0.60
  -8  -4  -2   14.34    0.59
  -8  -4  -2   14.55    0.65
   8  -4   2   14.95    0.55
   8  -4   2   14.33    0.74
   8  -4   2   14.93    0.64
   8   4  -2   14.51    0.74
   8   4  -2   15.22    0.67
   8  -4   2   14.38    0.52
   8   4  -2   14.44    0.64
   8   4  -2   14.60    0.64
  -8  -4  -2   15.01    0.62
  -8  -4  -2   14.35    0.60
   8   4  -2   15.26    0.65
  -8   4   2   14.58    0.64
   8   4  -2   12.91    0.73
   8   4  -2   15.20    0.66
   8  -4   2   15.08    0.52
   8  -4   2   15.13    0.54
  -8  -4  -2   14.31    0.65
  -8  -4  -2   15.23    0.58
   8  -4   2   14.76    0.52
  -8   4   2   15.07    0.48
   8  -4   2   14.96    0.55
  -8  -4  -2   14.65    0.66
  -8  -4   2   14.95    0.60
  -8  -4   2   15.52    0.52
   8  -4  -2   15.29    0.55
  -8  -4   2   14.80    0.64
   8   4   2   15.54    0.62
  -8  -4   2   15.26    0.64
   8  -4  -2   14.61    0.67
  -8   4  -2   15.31    0.51
   8   4   2   15.81    0.63
  -8  -4   2   16.08    0.58
  -8   4  -2   14.50    0.71
   8   4   2   15.56    0.64
  -8   4  -2   14.57    0.63
   8  -4  -2   14.85    0.50
  -8   4  -2   15.09    0.49
   8   4   2   14.72    0.64
   8   4   2   14.28    0.62
  -8  -4   2   14.58    0.61
  -8   4  -2   14.40    0.49
   8  -4  -2   14.95    0.53
   8   4   2   15.03    0.69
   8   4   2   15.09    0.57
  -8  -4   2   14.28    0.65
  -8  -4   2   14.72    0.67
  -8   4  -2   14.67    0.50
  -8  -4   2   15.05    0.58
   8  -4  -2   15.29    0.59
   8  -4  -2   15.76    0.53
   8   4   2   15.78    0.67
  -8  -4   2   14.35    0.66
   8  -4  -2   14.86    0.54
  -8   4  -2   15.23    0.63
   9   4  -2    6.73    0.42
   9   4  -2    7.17    0.41
   9  -4   2    6.45    0.30
   9   4  -2    6.51    0.41
  -9  -4  -2    6.96    0.35
  -9  -4  -2    6.54    0.33
   9  -4   2    6.81    0.41
   9  -4   2    6.61    0.30
   9  -4   2    6.73    0.33
   9  -4   2    6.53    0.30
  -9  -4  -2    6.30    0.36
   9  -4   2    6.69    0.41
   9  -4   2    6.88    0.31
   9   4  -2    6.75    0.43
   9   4  -2    6.35    0.40
  -9   4   2    6.76    0.43
   9  -4   2    6.85    0.30
  -9  -4  -2    6.83    0.38
  -9  -4  -2    6.88    0.42
   9  -4   2    6.49    0.31
  -9  -4  -2    6.55    0.35
  -9   4   2    6.67    0.27
   9   4  -2    6.25    0.39
   9  -4  -2    7.09    0.32
  -9  -4   2    6.54    0.38
   9   4   2    6.63    0.43
  -9  -4   2    6.47    0.43
  -9   4  -2    6.37    0.44
   9   4   2    6.74    0.40
  -9  -4   2    7.51    0.30
  -9  -4   2    6.96    0.33
  -9  -4   2    7.42    0.38
   9   4   2    6.79    0.39
   9   4   2    6.64    0.39
  -9   4  -2    6.70    0.27
   9  -4  -2    7.16    0.35
   9   4   2    6.89    0.34
   9   4   2    6.76    0.39
   9  -4  -2    7.11    0.30
   9  -4  -2    7.19    0.34
  -9   4  -2    7.69    0.40
  -9  -4   2    7.06    0.56
   9  -4  -2    7.15    0.30
   9   4   2    7.23    0.42
  -9   4  -2    6.93    0.50
  -9  -4   2    7.42    0.39
  -9   4  -2    7.16    0.54
  -9   4  -2    6.84    0.28
  -9   4  -2    6.92    0.29
   9  -4  -2    6.84    0.29
   9  -4  -2    7.90    0.46
  -9  -4   2    7.26    0.47
  -9  -4   2    6.84    0.35
  10   4  -2   56.99    1.95
  10   4  -2   55.05    1.92
  10  -4   2   57.90    1.93
  10   4  -2   59.76    1.99
  10   4  -2   56.23    1.91
 -10  -4  -2   57.34    1.81
 -10  -4  -2   59.07    1.88
  10  -4   2   58.68    1.94
  10  -4   2   55.21    1.74
  10   4   2   54.37    1.96
  10  -4  -2   55.65    1.92
  10  -4  -2   55.56    1.75
  10  -4  -2   57.41    1.80
 -10   4  -2   56.11    1.74
  10  -4  -2   55.44    1.80
 -10  -4   2   53.59    1.95
  10  -4  -2   57.14    1.97
  10   4   2   56.36    1.93
 -10  -4   2   56.13    1.83
  10  -4  -2   55.77    1.76
  10   4   2   53.91    1.89
 -10  -4   2   57.17    1.86
 -10   4  -2   53.94    1.67
  10   4   2   55.78    1.88
 -11  -4  -2    5.80    0.40
  11  -4   2    6.27    0.33
 -11  -4  -2    6.00    0.33
 -11  -4  -2    5.94    0.38
  11   4  -2    5.32    0.50
  11  -4   2    6.12    0.32
  11  -4   2    6.42    0.44
 -11   4   2    6.65    0.48
  11   4  -2    5.67    0.42
 -11   4   2    5.83    0.43
 -11  -4  -2    6.11    0.33
  11  -4   2    6.07    0.25
  11  -4   2    6.48    0.33
  11   4  -2    6.57    0.55
  11  -4   2    6.56    0.33
 -11  -4  -2    6.21    0.35
 -11  -4  -2    5.70    0.45
  11  -4   2    6.66    0.61
 -11  -4  -2    5.77    0.31
  11  -4   2    5.95    0.36
  11   4   2    6.57    0.44
  11  -4  -2    7.04    0.32
 -11  -4   2    7.22    0.45
 -11  -4   2    6.68    0.40
  11  -4  -2    7.01    0.34
  11   4   2    7.41    0.43
  11  -4  -2    6.55    0.33
 -11   4  -2    6.74    0.28
  11  -4  -2    7.08    0.35
 -11   4  -2    6.92    0.47
 -11   4  -2    7.12    0.38
 -11   4  -2    7.67    0.54
  11  -4  -2    7.17    0.32
  11  -4  -2    7.08    0.36
  11   4   2    7.18    0.43
  11   4   2    6.88    0.34
 -11  -4   2    7.04    0.47
  11   4   2    7.06    0.43
 -11  -4   2    6.88    0.39
 -11  -4   2    7.17    0.33
  11  -4  -2    7.21    0.48
  11   4   2    6.84    0.55
  11  -4  -2    7.31    0.39
  11   4   2    6.96    0.43
  11   4   2    5.90    0.51
  11  -4  -2    7.36    0.50
   0  -5  -2   91.35    3.11
   0  -5   2   90.14    5.28
   0   5   2   91.90    5.57
   0   5   2   93.30    4.91
   0   5  -2   88.90    5.72
   0   5  -2   94.72    3.23
   0  -5   2   89.64    3.25
  -1  -5  -2   66.17    2.44
   1  -5   2   66.82    2.40
  -1   5   2   63.89    4.07
   1  -5   2   65.52    4.10
  -1  -5  -2   65.76    2.59
   1   5  -2   67.21    2.59
   1   5   2   62.65    4.29
   1  -5  -2   64.44    2.28
  -1   5  -2   66.34    2.36
  -1   5  -2   66.53    4.60
   1   5   2   73.46    5.17
  -1  -5   2   60.96    4.53
  -1  -5   2   61.86    2.55
  -2  -5  -2   11.22    0.44
   2   5  -2   10.72    0.44
   2  -5   2   11.59    0.39
   2   5  -2   11.38    0.40
   2   5  -2   10.05    0.52
   2  -5   2   11.80    0.40
  -2   5   2   11.12    0.35
   2  -5   2   11.26    0.42
   2   5  -2   11.25    0.42
   2   5  -2   11.49    0.44
   2  -5   2   11.30    0.39
   2   5  -2   10.84    0.41
   2  -5   2   11.72    0.37
  -2   5   2    9.97    0.49
  -2  -5  -2   11.26    0.45
   2   5  -2   11.04    0.45
  -2  -5  -2   11.23    0.44
  -2  -5  -2   10.99    0.44
   2  -5   2   11.74    0.39
  -2  -5  -2   11.11    0.42
  -2   5   2   10.68    0.43
  -2   5   2   11.42    0.36
   2  -5   2   10.50    0.42
  -2   5   2   11.37    0.35
  -2   5   2   11.16    0.35
   2   5  -2   11.04    0.44
  -2  -5   2   10.98    0.41
  -2  -5   2   11.78    0.47
   2  -5  -2   11.67    0.45
   2   5   2   11.45    0.42
   2   5   2   10.77    0.44
  -2  -5   2   11.56    0.43
  -2   5  -2   11.93    0.50
   2  -5  -2   11.84    0.38
  -2  -5   2   11.17    0.45
  -2   5  -2   11.17    0.38
   2   5   2   11.12    0.40
  -2  -5   2   11.67    0.45
  -2   5  -2   11.70    0.37
  -2  -5   2   11.40    0.46
  -2   5  -2   11.60    0.41
  -2   5  -2   11.92    0.44
  -2   5  -2   11.99    0.37
  -2   5  -2   11.35    0.37
   2   5   2   11.33    0.43
   3  -5   2   37.37    2.61
  -3  -5  -2   39.12    1.78
   3   5  -2   31.93    4.68
  -3   5   2   32.67    1.93
  -3   5   2   36.46    1.73
   3   5  -2   34.78    1.88
  -3  -5  -2   34.85    1.89
   3  -5   2   36.66    1.36
   3   5   2   43.92    4.79
  -3  -5   2   39.48    1.95
   3  -5  -2   38.74    1.24
  -3   5  -2   41.12    2.77
  -3   5  -2   37.24    1.35
   3   5   2   40.35    4.10
  -3  -5   2   35.48    3.93
   4   5  -2   13.53    0.49
   4  -5   2   13.80    0.43
   4  -5   2   13.02    0.48
   4   5  -2   13.21    0.52
   4   5  -2   12.88    0.54
   4   5  -2   13.66    0.60
   4   5  -2   13.10    0.53
  -4  -5  -2   12.72    0.53
  -4   5   2   13.34    0.62
   4  -5   2   13.28    0.43
  -4  -5  -2   12.94    0.50
   4   5  -2   13.73    0.54
   4   5  -2   12.97    0.53
   4  -5   2   13.48    0.44
   4  -5   2   13.54    0.52
   4   5  -2   12.97    0.51
  -4  -5  -2   12.93    0.53
  -4  -5  -2   12.98    0.55
   4  -5   2   13.56    0.44
  -4   5   2   12.47    0.53
  -4  -5  -2   13.20    0.55
   4   5   2   13.72    0.53
  -4  -5   2   13.59    0.50
  -4  -5   2   12.70    0.55
  -4  -5   2   13.39    0.56
  -4  -5   2   13.33    0.52
  -4   5  -2   13.24    0.58
   4   5   2   13.30    0.53
   4  -5  -2   13.69    0.41
   4  -5  -2   13.57    0.54
  -4  -5   2   13.38    0.55
   4   5   2   13.28    0.55
   4   5   2   13.11    0.51
   4   5   2   14.02    0.53
   4   5   2   12.89    0.51
   4   5   2   13.97    0.47
  -4  -5   2   13.82    0.55
  -4   5  -2   14.09    0.57
   4   5   2   13.26    0.51
   4  -5  -2   13.72    0.41
  -4  -5   2   13.46    0.50
  -4  -5   2   14.00    0.52
   4   5   2   13.45    0.49
   4  -5  -2   13.13    0.52
  -5  -5   2   31.98    1.08
  -5  -5   2   31.13    1.10
  -5  -5   2   31.47    1.10
   6  -5   2   83.43    3.78
   6  -5   2   82.42    4.33
  -6  -5  -2   85.95    3.48
   6   5  -2   85.73    8.38
  -6  -5  -2   91.54    3.84
   6   5  -2   81.76    3.74
   6   5   2   80.44    7.66
  -6  -5   2   84.45    7.18
   6   5   2   67.12    6.87
  -6   5  -2   80.11    2.59
  -6  -5   2   80.60    3.69
  -6   5  -2   79.68    2.61
  -7  -5  -2   18.15    0.68
  -7  -5  -2   18.23    0.75
  -7  -5  -2   16.32    0.75
   7  -5   2   18.24    0.73
   7  -5   2   17.87    0.58
   7  -5   2   17.92    0.59
   7  -5   2   18.00    0.58
   7  -5   2   18.02    0.58
  -7  -5  -2   17.73    0.71
   7   5  -2   17.29    0.74
   7  -5   2   17.75    0.60
  -7  -5  -2   18.32    0.67
  -7  -5  -2   17.66    0.75
   7  -5   2   17.74    0.58
   7   5  -2   18.39    0.74
   7   5  -2   17.24    0.74
   7   5  -2   19.12    0.75
   7  -5   2   17.73    0.58
  -7  -5  -2   18.36    0.71
   7   5  -2   17.96    0.75
  -7   5   2   17.82    0.85
  -7   5   2   18.63    0.76
   7  -5   2   18.67    0.71
   7   5  -2   17.26    0.72
  -7  -5  -2   17.75    0.69
  -7  -5  -2   18.11    0.74
  -7  -5   2   17.66    0.64
  -7  -5   2   18.15    0.67
  -7  -5   2   17.48    0.82
  -7  -5   2   17.52    0.74
  -7  -5   2   18.82    0.63
   7  -5  -2   18.65    0.68
   7  -5  -2   18.68    0.58
   7   5   2   18.46    0.77
   7   5   2   17.88    0.68
   7   5   2   18.45    0.74
   7   5   2   18.78    0.73
  -7  -5   2   17.41    0.73
   7  -5  -2   17.95    0.74
   7  -5  -2   17.96    0.58
   7   5   2   17.89    0.72
  -7  -5   2   16.57    0.62
   7   5   2   17.33    0.70
   7   5   2   18.38    0.71
  -7   5  -2   18.32    0.75
   7   5   2   17.64    0.67
  -7  -5   2   17.55    0.75
  -7  -5   2   18.27    0.71
   7  -5  -2   18.28    0.56
  -7   5  -2   18.64    0.75
  -7   5  -2   17.88    0.80
  -7  -5   2   18.65    0.76
   7  -5  -2   18.39    0.58
  -7  -5   2   19.19    0.70
   8  -5   2   32.13    1.01
   8   5  -2   31.42    1.19
   8  -5   2   32.71    1.03
   8  -5   2   31.88    1.07
   8  -5   2   31.76    1.15
   8  -5   2   32.40    1.00
   8   5  -2   31.68    1.17
  -8  -5  -2   31.96    1.19
   8   5  -2   32.32    1.20
   8  -5   2   32.84    1.02
   8  -5   2   32.50    1.00
   8  -5   2   32.37    0.97
  -8  -5  -2   30.63    1.12
   8  -5   2   32.45    1.02
  -8  -5  -2   30.30    1.18
   8   5  -2   31.64    1.18
   8  -5   2   32.14    1.18
   8   5  -2   33.34    1.21
  -8  -5  -2   30.78    1.14
   8   5  -2   32.98    1.18
  -8  -5  -2   32.88    1.14
   8   5   2   32.41    1.17
   8  -5  -2   34.30    1.11
   8   5   2   33.68    1.19
   8  -5  -2   32.80    1.12
   8   5   2   31.80    1.16
   8   5   2   31.19    1.21
  -8  -5   2   30.74    1.32
   8   5   2   31.81    1.10
  -8   5  -2   33.36    1.27
  -8  -5   2   32.11    1.20
  -8  -5   2   34.01    1.14
   8   5   2   34.58    1.16
  -8  -5   2   34.43    1.33
  -8  -5   2   32.68    1.21
   8  -5  -2   32.47    1.26
   8  -5  -2   33.75    1.01
   8   5   2   32.55    1.16
   9   5  -2   15.34    0.68
   9  -5   2   14.90    0.53
   9  -5   2   14.51    0.56
   9   5  -2   14.51    0.68
   9   5  -2   15.33    0.71
   9  -5   2   15.14    0.57
  -9   5   2   14.97    0.69
  -9  -5  -2   14.89    0.63
   9  -5   2   14.53    0.53
   9  -5   2   15.57    0.68
   9  -5   2   15.39    0.52
   9   5  -2   14.79    0.67
   9   5  -2   14.63    0.69
  -9   5   2   15.58    0.72
  -9  -5  -2   16.04    0.66
  -9  -5  -2   15.67    0.60
  -9  -5  -2   15.91    0.65
   9   5  -2   14.71    0.70
   9  -5   2   15.11    0.53
   9  -5   2   15.21    0.54
  -9  -5  -2   14.90    0.70
   9  -5   2   15.09    0.69
   9  -5  -2   14.78    0.56
  -9  -5   2   13.98    0.53
   9   5   2   14.52    0.68
   9   5   2   14.25    0.68
   9  -5  -2   14.06    0.50
  -9   5  -2   14.30    0.70
   9   5   2   14.12    0.64
  -9   5  -2   14.94    0.76
   9   5   2   14.23    0.68
  -9   5  -2   14.46    0.65
   9   5   2   15.39    0.73
  -9  -5   2   14.42    0.59
   9  -5  -2   14.71    0.50
  -9  -5   2   14.71    0.64
  -9  -5   2   14.10    0.62
   9   5   2   15.29    0.67
   9  -5  -2   14.22    0.52
   9  -5  -2   13.48    0.66
   9  -5  -2   14.51    0.52
  -9  -5   2   14.65    0.60
   9   5   2   14.77    0.66
   9  -5  -2   14.71    0.60
   9  -5  -2   14.31    0.50
  -9  -5   2   13.67    0.68
   9  -5  -2   14.66    0.70
   9   5   2   14.26    0.59
  10  -5   2    8.41    0.49
 -10  -5  -2    8.33    0.50
  10  -5   2    7.86    0.34
 -10  -5  -2    8.10    0.41
  10  -5   2    8.17    0.34
  10  -5   2    8.49    0.34
 -10  -5  -2    8.50    0.40
  10  -5   2    8.35    0.34
  10   5  -2    8.81    0.51
  10  -5   2    8.32    0.35
 -10  -5  -2    8.02    0.42
 -10   5   2    8.82    0.53
  10   5  -2    8.61    0.48
  10   5  -2    8.01    0.49
  10   5  -2    8.32    0.51
  10   5  -2    8.75    0.50
 -10  -5  -2    8.17    0.44
  10  -5   2    8.43    0.48
 -10   5   2    9.01    0.51
  10  -5   2    8.14    0.35
 -10  -5  -2    7.96    0.45
  10  -5   2    8.19    0.39
  10   5  -2    9.01    0.49
 -10  -5   2    7.22    0.32
  10   5   2    7.58    0.47
  10  -5  -2    7.50    0.33
  10  -5  -2    7.16    0.31
 -10  -5   2    7.57    0.39
 -10   5  -2    7.47    0.53
  10  -5  -2    7.32    0.46
 -10  -5   2    7.23    0.46
  10   5   2    6.99    0.38
  10  -5  -2    7.50    0.38
  10  -5  -2    7.53    0.33
 -10  -5   2    7.32    0.43
  10   5   2    7.44    0.44
 -10   5  -2    7.54    0.43
  10  -5  -2    7.49    0.37
  10   5   2    7.71    0.50
  10  -5  -2    7.50    0.31
 -10   5  -2    6.89    0.47
  10   5   2    7.00    0.42
 -10  -5   2    7.24    0.42
  10  -5  -2    6.50    0.46
  10  -5  -2    7.07    0.32
  10   5   2    7.04    0.44
  10   5   2    6.69    0.43
  11  -5   2    3.75    0.19
  11  -5   2    4.34    0.35
  11   5  -2    3.80    0.31
  11   5  -2    3.54    0.34
 -11  -5  -2    4.00    0.26
  11  -5   2    3.95    0.23
  11  -5   2    3.91    0.27
  11  -5   2    3.76    0.20
 -11   5   2    4.13    0.37
 -11  -5  -2    3.86    0.31
  11  -5   2    4.00    0.35
 -11  -5  -2    4.02    0.25
 -11   5   2    4.13    0.35
 -11  -5  -2    2.85    0.41
 -11  -5  -2    3.92    0.27
  11   5  -2    4.16    0.33
  11   5  -2    3.75    0.34
  11   5  -2    3.74    0.35
  11  -5   2    3.84    0.22
 -11  -5  -2    4.14    0.35
  11  -5   2    3.72    0.23
  11  -5   2    3.86    0.22
 -11  -5  -2    3.47    0.35
  11   5   2    4.08    0.35
 -11  -5   2    4.27    0.31
  11   5   2    4.25    0.33
  11  -5  -2    4.21    0.21
  11  -5  -2    3.89    0.21
 -11  -5   2    4.12    0.20
  11   5   2    4.57    0.33
 -11  -5   2    4.53    0.35
  11  -5  -2    4.24    0.23
  11   5   2    4.53    0.43
  11   5   2    4.59    0.39
  11  -5  -2    3.80    0.22
  11  -5  -2    3.49    0.32
 -11   5  -2    4.16    0.40
 -11  -5   2    4.21    0.36
  11  -5  -2    3.97    0.27
  11  -5  -2    4.05    0.26
 -11  -5   2    3.88    0.31
  11  -5  -2    3.66    0.36
  11  -5  -2    3.94    0.23
 -11   5  -2    4.36    0.30
   0   6  -2   50.70    2.11
   0  -6  -2   51.64    2.00
   0   6  -2   50.99    4.67
   0   6   2   46.00    4.21
   0  -6   2   50.28    2.13
   0   6   2   53.36    3.86
   0  -6   2   46.74    3.87
   0  -6  -2   50.43    2.10
   1   6  -2    7.44    0.32
  -1  -6  -2    7.48    0.34
  -1  -6  -2    7.21    0.35
  -1  -6  -2    7.50    0.33
   1   6  -2    7.32    0.33
   1  -6   2    7.81    0.30
  -1  -6  -2    7.41    0.33
   1   6  -2    7.61    0.30
   1  -6   2    7.25    0.32
  -1   6   2    7.87    0.30
  -1   6   2    7.71    0.41
  -1   6   2    7.52    0.29
   1   6  -2    7.67    0.38
   1  -6   2    7.49    0.31
  -1  -6  -2    7.39    0.31
  -1   6   2    7.37    0.35
  -1  -6  -2    7.62    0.34
   1   6  -2    7.37    0.34
   1  -6   2    7.52    0.30
   1  -6   2    7.96    0.28
  -1   6   2    7.78    0.30
  -1   6   2    8.04    0.30
  -1   6   2    7.41    0.28
   1   6  -2    7.52    0.34
   1  -6   2    7.52    0.32
   1  -6   2    7.94    0.31
  -1  -6  -2    7.29    0.32
   1  -6   2    7.87    0.30
  -1  -6  -2    7.55    0.31
  -1   6  -2    9.02    0.31
  -1  -6   2    8.74    0.35
   1  -6  -2    8.72    0.28
  -1  -6   2    8.11    0.35
   1  -6  -2    8.64    0.31
  -1  -6   2    8.90    0.36
   1  -6  -2    8.46    0.29
  -1  -6   2    8.65    0.39
  -1  -6   2    8.85    0.37
  -1  -6   2    8.19    0.37
  -1  -6   2    8.82    0.34
   1  -6  -2    8.38    0.27
   1  -6  -2    8.77    0.35
   1   6   2    8.74    0.33
  -1   6  -2    8.61    0.32
  -1  -6   2    8.96    0.34
  -1   6  -2    8.75    0.31
   1  -6  -2    8.88    0.31
   1  -6  -2    8.36    0.29
  -1   6  -2    8.90    0.33
   1   6   2    8.57    0.33
  -1   6  -2    8.76    0.31
   1  -6  -2    8.86    0.27
  -1   6  -2    8.55    0.35
   1  -6  -2    8.62    0.30
  -1  -6   2    8.60    0.31
  -1   6  -2    8.96    0.42
   1   6   2    8.20    0.40
   1   6   2    8.58    0.34
   1  -6  -2    8.59    0.31
   2  -6   2    1.48    0.08
   2   6  -2    1.37    0.14
   2   6  -2    1.47    0.10
  -2  -6  -2    1.18    0.16
  -2  -6  -2    1.51    0.13
  -2  -6  -2    1.50    0.12
  -2   6   2    1.29    0.16
   2   6  -2    1.52    0.10
   2   6  -2    1.51    0.13
   2  -6   2    1.46    0.07
   2  -6   2    1.47    0.11
   2   6  -2    1.40    0.11
   2  -6   2    1.43    0.10
  -2   6   2    1.48    0.07
   2  -6   2    1.49    0.09
  -2  -6  -2    1.57    0.12
  -2  -6  -2    1.50    0.11
   2   6  -2    1.45    0.13
  -2  -6  -2    1.32    0.12
  -2   6   2    1.50    0.11
   2   6  -2    1.58    0.13
  -2  -6  -2    1.48    0.12
   2  -6   2    1.49    0.10
  -2  -6  -2    1.47    0.13
   2   6  -2    1.58    0.13
   2  -6   2    1.28    0.11
   2   6  -2    1.46    0.10
  -2  -6   2    0.98    0.11
   2   6   2    1.21    0.11
  -2   6  -2    1.13    0.12
  -2  -6   2    1.66    0.15
   2  -6  -2    1.14    0.08
  -2  -6   2    1.04    0.12
   2  -6  -2    1.15    0.08
  -2   6  -2    1.14    0.10
   2  -6  -2    1.12    0.08
  -2   6  -2    1.14    0.08
   2   6   2    1.15    0.09
  -2  -6   2    1.08    0.10
  -2  -6   2    1.22    0.13
   2  -6  -2    1.09    0.08
   2   6   2    1.06    0.12
   2  -6  -2    1.07    0.11
  -2  -6   2    0.98    0.11
   2  -6  -2    1.00    0.11
  -2  -6   2    0.97    0.11
   2   6   2    1.04    0.13
   2   6   2    1.17    0.11
   2  -6  -2    1.15    0.08
  -3  -6  -2   34.10    1.90
  -3  -6  -2   34.60    1.73
   3  -6   2   34.53    2.45
   3   6  -2   30.06    5.05
  -3   6   2   37.07    1.69
  -3   6   2   32.91    1.74
   3  -6   2   34.15    1.29
   3   6  -2   36.10    1.93
   3   6   2   36.91    5.35
   3   6   2   36.95    4.27
  -3  -6   2   32.63    3.76
  -3  -6   2   32.97    1.87
   3  -6  -2   32.12    1.10
  -3   6  -2   38.89    2.83
  -3   6  -2   33.03    1.26
   3  -6  -2   31.87    1.11
   4   6  -2   22.23    0.81
   4   6  -2   22.24    0.79
  -4  -6  -2   22.19    0.83
  -4  -6  -2   21.06    0.82
   4   6  -2   21.41    0.77
  -4  -6  -2   21.96    0.81
   4   6  -2   21.70    0.80
  -4   6   2   21.54    0.90
  -4  -6  -2   20.87    0.80
   4   6  -2   21.20    0.81
   4  -6   2   21.73    0.73
  -4  -6   2   22.67    0.79
  -4  -6   2   23.29    0.84
  -4  -6   2   22.70    0.83
  -4  -6   2   22.72    0.84
   4   6   2   22.61    0.80
   4  -6  -2   23.26    0.80
  -4  -6   2   22.96    0.84
   5  -6   2   16.91    0.56
   5  -6   2   16.73    0.49
   5   6  -2   17.06    0.66
   5   6  -2   16.45    0.66
  -5  -6  -2   16.73    0.61
   5  -6   2   16.56    0.50
   5  -6   2   16.89    0.50
  -5  -6  -2   16.07    0.61
   5  -6   2   16.54    0.49
  -5  -6  -2   16.28    0.66
   5   6  -2   16.97    0.66
   5   6  -2   16.44    0.62
  -5  -6  -2   16.27    0.63
   5  -6   2   17.08    0.60
   5   6  -2   16.46    0.65
  -5   6   2   17.22    0.77
   5   6  -2   16.25    0.58
  -5  -6  -2   16.05    0.67
  -5  -6  -2   16.63    0.66
   5   6  -2   16.82    0.65
   5  -6   2   17.15    0.63
   5   6  -2   16.44    0.64
  -5  -6  -2   16.24    0.67
  -5  -6  -2   16.16    0.61
  -5   6   2   16.62    0.65
  -5  -6   2   15.48    0.67
  -5   6  -2   15.66    0.68
  -5  -6   2   15.37    0.63
   5   6   2   15.99    0.63
  -5  -6   2   15.35    0.66
   5   6   2   15.61    0.56
   5   6   2   16.01    0.66
  -5  -6   2   14.93    0.65
  -5   6  -2   15.11    0.69
   5   6   2   14.95    0.62
  -5  -6   2   15.03    0.66
   5  -6  -2   15.75    0.56
   5  -6  -2   15.78    0.64
  -5  -6   2   15.10    0.53
  -5  -6   2   15.26    0.60
  -5  -6   2   15.61    0.60
   5   6   2   14.86    0.62
  -5  -6   2   15.02    0.63
   5   6   2   15.04    0.59
   5  -6  -2   15.63    0.62
  -5  -6   2   16.50    0.63
   5   6   2   15.15    0.62
   5   6   2   15.34    0.62
  -6   6   2   10.98    0.51
   6   6  -2   10.83    0.52
   6  -6   2   10.70    0.37
   6  -6   2   10.68    0.50
  -6  -6  -2    9.96    0.53
   6   6  -2   11.21    0.52
   6  -6   2   11.18    0.48
  -6  -6  -2   10.64    0.48
   6   6  -2   10.49    0.52
   6   6  -2   10.79    0.52
  -6  -6  -2   10.23    0.50
  -6  -6  -2   10.60    0.53
   6  -6   2   10.40    0.41
  -6  -6  -2   10.75    0.47
  -6  -6  -2   10.72    0.48
  -6   6   2   11.05    0.62
  -6  -6  -2   11.03    0.50
   6  -6   2   10.95    0.36
  -6  -6  -2   10.66    0.52
   6   6  -2   11.42    0.53
  -6   6   2   11.65    0.54
   6   6  -2   10.72    0.52
   6   6  -2   10.48    0.49
   6   6   2   11.85    0.52
  -6  -6   2   11.66    0.51
  -6  -6   2   12.23    0.47
   6   6   2   11.70    0.50
   6   6   2   12.21    0.56
  -6   6  -2   11.60    0.58
   6  -6  -2   11.96    0.43
   6   6   2   12.46    0.52
  -6  -6   2   12.39    0.51
   6   6   2   11.95    0.51
  -6  -6   2   12.08    0.55
   6  -6  -2   12.13    0.50
   6  -6  -2   12.12    0.51
  -6  -6   2   12.22    0.56
  -6  -6   2   12.50    0.49
   6   6   2   12.16    0.52
   6   6   2   11.88    0.52
  -6  -6   2   12.62    0.54
  -6  -6   2   11.31    0.54
  -6  -6   2   11.97    0.43
   6   6   2   11.79    0.48
   6  -6  -2   12.15    0.54
  -6   6  -2   12.10    0.56
   6   6   2   12.75    0.46
   7  -6   2   15.04    0.48
   7   6  -2   14.87    0.68
  -7  -6  -2   15.03    0.68
  -7  -6  -2   15.75    0.68
   7   6  -2   15.83    0.68
   7   6  -2   13.07    0.62
  -7  -6  -2   16.21    0.69
   7  -6   2   15.60    0.66
  -7  -6  -2   15.15    0.69
   7  -6   2   15.72    0.48
  -7   6   2   16.23    0.69
   7  -6   2   15.49    0.49
   7   6  -2   14.95    0.66
  -7  -6  -2   15.38    0.64
   7   6  -2   16.78    0.80
  -7  -6  -2   15.92    0.65
   7  -6   2   16.56    0.63
   7   6  -2   16.73    0.68
  -7   6   2   16.55    0.80
   7  -6   2   15.23    0.52
  -7  -6  -2   16.10    0.63
   7  -6   2   15.81    0.48
  -7   6   2   16.01    0.67
   7   6  -2   16.11    0.68
  -7  -6  -2   15.82    0.63
  -7  -6  -2   16.48    0.61
  -7  -6   2   13.45    0.67
  -7  -6   2   14.66    0.55
   7   6   2   14.70    0.68
  -7   6  -2   14.66    0.67
  -7  -6   2   17.12    0.92
   7   6   2   14.78    0.65
  -7  -6   2   14.82    0.57
  -7  -6   2   13.69    0.66
  -7  -6   2   14.36    0.62
   7   6   2   14.38    0.61
   7  -6  -2   15.12    0.52
   7  -6  -2   15.30    0.64
  -7  -6   2   13.55    0.66
   7   6   2   14.56    0.58
   7   6   2   14.34    0.64
  -7   6  -2   13.97    0.71
  -7  -6   2   14.28    0.63
   7   6   2   14.92    0.66
   7  -6  -2   15.65    0.62
   7  -6  -2   14.59    0.66
   7   6   2   15.01    0.65
   7   6   2   14.99    0.63
   8  -6   2    4.61    0.28
   8  -6   2    4.52    0.32
  -8  -6  -2    4.46    0.27
  -8  -6  -2    4.94    0.32
   8   6  -2    4.73    0.34
   8   6  -2    5.09    0.34
  -8  -6  -2    3.96    0.35
   8  -6   2    4.61    0.19
  -8  -6  -2    4.48    0.30
   8   6  -2    4.14    0.39
   8  -6   2    4.79    0.31
   8   6  -2    4.03    0.32
  -8  -6  -2    5.28    0.31
   8  -6   2    4.66    0.19
   8  -6   2    4.38    0.21
  -8   6   2    4.50    0.34
  -8  -6  -2    4.68    0.34
   8  -6   2    4.81    0.19
   8  -6   2    4.63    0.20
   8  -6   2    4.63    0.20
   8   6  -2    4.26    0.33
   8   6  -2    4.42    0.33
  -8   6   2    4.40    0.33
   8  -6   2    4.66    0.22
   8   6   2    5.32    0.34
   8   6   2    4.81    0.28
  -8  -6   2    4.94    0.32
   8   6   2    4.96    0.33
  -8   6  -2    5.13    0.42
  -8  -6   2    5.80    0.47
   8  -6  -2    4.73    0.32
   8  -6  -2    4.70    0.34
   8   6   2    5.05    0.32
   8   6   2    5.21    0.33
   8   6   2    4.72    0.35
  -8  -6   2    4.75    0.25
  -8  -6   2    4.88    0.29
  -8  -6   2    5.03    0.26
  -8   6  -2    4.97    0.34
   8   6   2    4.91    0.30
   8  -6  -2    4.75    0.29
   8   6   2    5.18    0.34
  -8  -6   2    5.00    0.31
   8  -6  -2    5.05    0.21
  -8  -6   2    4.60    0.35
   9  -6   2   13.08    0.43
   9   6  -2   13.19    0.65
  -9  -6  -2   13.13    0.55
  -9  -6  -2   12.57    0.63
   9   6  -2   13.37    0.63
  -9  -6  -2   13.34    0.76
   9   6  -2   12.89    0.65
  -9  -6  -2   13.13    0.59
   9   6  -2   11.76    0.67
   9   6  -2   13.96    0.64
  -9  -6  -2   13.46    0.58
  -9   6   2   13.10    0.66
   9   6  -2   12.11    0.64
  -9   6   2   13.28    0.64
   9  -6   2   12.77    0.49
   9  -6   2   13.46    0.43
   9  -6   2   12.75    0.44
   9  -6   2   13.39    0.45
   9  -6   2   13.24    0.52
   9  -6   2   12.14    0.67
   9  -6   2   13.26    0.64
   9  -6   2   12.16    0.51
   9  -6   2   12.42    0.46
  -9  -6   2   12.92    0.50
   9   6   2   12.63    0.66
   9  -6  -2   12.13    0.47
  -9   6  -2   12.76    0.61
   9   6   2   12.04    0.62
   9   6   2   11.71    0.55
  -9  -6   2   12.51    0.54
  -9   6  -2   12.78    0.70
   9   6   2   12.81    0.60
   9  -6  -2   12.58    0.64
   9  -6  -2   12.10    0.54
  -9  -6   2   11.88    0.51
   9   6   2   12.38    0.56
   9  -6  -2   11.74    0.43
  -9  -6   2   12.43    0.58
   9   6   2   13.06    0.62
  -9  -6   2   12.50    0.60
   9  -6  -2   12.11    0.61
   9   6   2   13.40    0.63
  10  -6   2    9.91    0.37
  10  -6   2    9.90    0.36
 -10  -6  -2   10.44    0.58
  10   6  -2    9.33    0.55
  10  -6   2    9.39    0.39
 -10  -6  -2   10.16    0.49
 -10  -6  -2   10.53    0.47
 -10  -6  -2    9.31    0.50
  10  -6   2    9.91    0.36
  10   6  -2    9.74    0.57
  10  -6   2    9.90    0.43
  10  -6   2   10.18    0.56
  10   6  -2    9.15    0.55
  10  -6   2    9.23    0.52
  10  -6   2    9.89    0.36
  10  -6   2    9.24    0.41
 -10  -6  -2    9.58    0.52
 -10   6   2    9.83    0.58
  10  -6   2    9.53    0.41
 -10   6   2   10.55    0.57
 -10  -6   2    9.70    0.41
  10  -6  -2    9.38    0.45
  10  -6  -2    9.56    0.42
  10   6   2    9.47    0.53
 -10  -6   2    9.17    0.44
  10  -6  -2    9.97    0.55
 -10   6  -2    9.91    0.63
 -10  -6   2    9.48    0.50
 -10  -6   2    9.55    0.51
  10   6   2    9.63    0.58
 -10  -6   2    9.65    0.46
  10   6   2    9.21    0.51
  10  -6  -2    9.93    0.57
  10   6   2    8.57    0.51
  10   6   2    9.66    0.49
 -10   6  -2   10.30    0.53
  10   6   2    9.56    0.54
   0  -7  -2    4.23    0.20
   0  -7   2    4.40    0.21
   0  -7  -2    4.03    0.21
   0   7   2    4.26    0.21
   0   7   2    4.17    0.29
   0  -7   2    4.40    0.19
   0   7   2    4.35    0.21
   0  -7  -2    4.36    0.22
   0   7  -2    4.22    0.23
   0  -7   2    4.38    0.23
   0   7   2    4.37    0.26
   0  -7  -2    4.02    0.22
   0   7   2    4.21    0.20
   0  -7  -2    4.46    0.25
   0   7  -2    4.23    0.23
   0  -7   2    3.97    0.22
   0  -7  -2    4.10    0.24
   0   7  -2    4.39    0.22
   0   7  -2    4.25    0.28
   0  -7   2    4.41    0.24
   0   7   2    3.96    0.20
   0   7  -2    4.53    0.19
   0  -7  -2    4.09    0.21
   0  -7  -2    4.24    0.19
   0  -7   2    4.24    0.26
   0  -7   2    4.54    0.22
   0  -7   2    4.26    0.22
   0   7  -2    4.33    0.21
   0  -7   2    4.54    0.19
  -1  -7  -2   13.44    0.49
  -1  -7  -2   13.14    0.51
   1   7  -2   13.28    0.52
   1  -7   2   13.55    0.56
   1   7  -2   12.91    0.51
  -1  -7  -2   12.92    0.51
   1   7  -2   13.55    0.45
  -1   7   2   13.81    0.46
  -1   7   2   12.52    0.60
  -1  -7  -2   13.59    0.53
   1   7  -2   12.55    0.52
   1  -7   2   13.85    0.49
   1  -7   2   13.99    0.48
   1   7  -2   13.47    0.51
   1  -7   2   14.20    0.45
   1  -7   2   13.68    0.47
  -1   7   2   13.96    0.47
  -1   7   2   13.26    0.46
  -1  -7  -2   13.91    0.54
   1   7  -2   13.81    0.59
  -1  -7  -2   13.60    0.50
   1  -7   2   13.76    0.47
  -1   7   2   13.78    0.46
   1  -7   2   13.90    0.50
  -1  -7  -2   13.78    0.52
  -1   7   2   13.13    0.45
   1  -7   2   14.06    0.50
  -1  -7   2   13.70    0.54
  -1   7  -2   13.53    0.49
   1   7   2   13.31    0.49
   1  -7  -2   13.61    0.47
  -1  -7   2   13.06    0.50
  -1  -7   2   13.08    0.53
  -1  -7   2   11.95    0.45
   1  -7  -2   13.08    0.48
   1  -7  -2   13.28    0.45
   1   7   2   13.51    0.49
   1  -7  -2   13.59    0.53
  -1  -7   2   14.36    0.69
  -1   7  -2   13.53    0.46
  -1   7  -2   13.29    0.52
  -1   7  -2   13.87    0.47
   1  -7  -2   13.33    0.46
   1   7   2   12.85    0.49
   1  -7  -2   13.69    0.47
  -1   7  -2   13.10    0.59
  -1   7  -2   13.61    0.48
   1   7   2   13.40    0.55
   1  -7  -2   13.74    0.48
   1   7   2   13.69    0.60
  -1  -7   2   13.45    0.47
  -1  -7   2   13.49    0.55
  -1  -7   2   13.45    0.50
   1   7   2   13.69    0.50
  -1   7  -2   13.24    0.46
  -1  -7   2   13.62    0.51
  -1  -7   2   13.36    0.56
   2   7  -2   48.55    2.32
  -2  -7  -2   46.41    2.10
  -2   7   2   42.71    3.57
   2  -7   2   43.76    3.27
   2  -7   2   41.30    2.00
  -2   7   2   43.63    3.14
  -2  -7  -2   48.35    2.34
  -2   7  -2   43.78    3.99
  -2  -7   2   45.35    4.62
   2  -7  -2   47.53    1.76
   2  -7  -2   45.93    1.90
   2   7   2   53.01    5.45
  -2  -7   2   48.10    2.32
   3   7  -2   33.33    1.13
  -3  -7  -2   32.07    1.12
   3   7  -2   32.67    1.11
  -3  -7   2   32.60    1.15
  -3  -7   2   32.55    1.14
  -4  -7  -2   14.29    0.54
  -4  -7  -2   14.19    0.59
   4   7  -2   13.65    0.49
  -4  -7  -2   14.70    0.55
   4   7  -2   13.84    0.58
   4  -7   2   14.14    0.44
   4   7  -2   14.22    0.58
  -4  -7  -2   13.82    0.59
  -4  -7  -2   14.45    0.60
   4   7  -2   14.12    0.55
   4   7  -2   14.01    0.53
   4  -7   2   13.93    0.43
  -4  -7  -2   14.76    0.56
   4  -7   2   14.17    0.43
   4   7  -2   14.12    0.58
   4  -7   2   13.44    0.53
  -4  -7  -2   13.71    0.58
   4  -7   2   14.04    0.44
  -4  -7  -2   13.86    0.55
  -4   7   2   14.15    0.67
   4   7  -2   13.68    0.59
   4   7  -2   14.57    0.55
  -4   7   2   14.36    0.55
   4  -7   2   14.34    0.50
   4   7   2   13.36    0.52
  -4  -7   2   13.28    0.59
   4   7   2   13.49    0.57
  -4  -7   2   13.38    0.55
   4   7   2   12.99    0.44
  -4  -7   2   12.88    0.53
   4   7   2   13.59    0.55
  -4  -7   2   12.25    0.44
   4   7   2   13.66    0.61
  -4  -7   2   13.38    0.55
  -4  -7   2   12.93    0.59
  -4   7  -2   13.51    0.60
   4  -7  -2   13.64    0.52
   4   7   2   13.52    0.58
  -4   7  -2   12.91    0.61
  -4  -7   2   13.42    0.56
   4   7   2   12.60    0.54
  -4  -7   2   12.97    0.60
   4  -7  -2   13.22    0.56
  -4  -7   2   13.00    0.58
   4   7   2   13.23    0.56
   4  -7  -2   13.66    0.51
   4   7   2   12.93    0.50
  -4  -7   2   13.06    0.54
  -4   7  -2   12.70    0.61
  -5  -7  -2   45.95    1.53
  -5  -7  -2   43.73    1.53
  -5  -7   2   45.29    1.55
  -5  -7   2   45.76    1.56
  -6  -7  -2   24.73    0.96
  -6  -7  -2   24.15    1.01
   6   7  -2   23.99    0.95
   6   7  -2   24.52    0.96
  -6   7   2   25.05    0.95
   6   7  -2   25.88    0.94
  -6   7   2   24.87    0.93
  -6   7   2   24.57    1.07
   6   7  -2   25.89    0.94
   6   7  -2   24.53    0.91
   6  -7   2   25.58    0.83
  -6  -7  -2   25.20    0.92
   6   7  -2   25.50    0.95
  -6  -7  -2   24.17    0.97
   6  -7   2   26.77    0.88
  -6  -7  -2   26.25    0.98
   6   7  -2   25.12    0.94
   6   7  -2   25.54    0.86
  -6  -7  -2   26.68    0.92
   6  -7   2   25.44    0.92
  -6  -7  -2   26.16    0.90
   6   7   2   25.42    0.92
   6  -7  -2   24.69    0.83
  -6  -7   2   24.65    0.87
   6  -7  -2   24.94    0.89
   6  -7  -2   24.41    0.90
   6   7   2   26.10    0.94
   6   7   2   23.58    0.87
   6   7   2   24.17    0.91
   6   7   2   23.85    0.91
  -6  -7   2   23.11    0.79
  -6  -7   2   24.22    0.92
  -6   7  -2   24.94    0.99
   6  -7  -2   25.13    0.94
   6   7   2   25.15    0.83
   6   7   2   24.05    1.05
  -6  -7   2   24.59    0.88
   6   7   2   23.61    0.93
  -6  -7   2   24.33    0.93
  -6  -7   2   23.66    0.96
  -6   7  -2   24.03    1.00
  -6  -7   2   24.51    0.98
  -6  -7   2   25.43    0.91
   7   7  -2    0.26    0.09
  -7   7   2    0.13    0.08
   7  -7   2    0.21    0.07
   7  -7   2    0.21    0.08
  -7  -7  -2    0.22    0.10
   7   7  -2    0.09    0.06
  -7  -7  -2    0.15    0.07
  -7  -7  -2    0.15    0.07
  -7   7   2    0.24    0.09
   7  -7   2    0.16    0.08
   7   7  -2    0.18    0.08
   7   7  -2    0.30    0.12
   7   7  -2    0.21    0.07
  -7  -7  -2    0.11    0.08
  -7  -7  -2    0.13    0.06
   7   7  -2    0.20    0.10
   7  -7   2    0.18    0.06
  -7   7   2    0.19    0.11
   7   7  -2    0.12    0.07
   7   7   2    0.30    0.09
  -7   7  -2    0.24    0.09
  -7   7  -2    0.27    0.11
  -7  -7   2    0.24    0.07
  -7  -7   2    0.33    0.07
   7   7   2    0.34    0.09
  -7  -7   2    0.21    0.10
   7   7   2    0.28    0.10
   7   7   2    0.33    0.10
   7   7   2    0.34    0.08
   7   7   2    0.26    0.11
  -7  -7   2    0.27    0.09
  -7  -7   2    0.31    0.13
   7  -7  -2    0.32    0.10
   7  -7  -2    0.32    0.09
  -7  -7   2    0.28    0.08
  -7  -7   2    0.31    0.09
   7   7   2    0.30    0.11
   7  -7  -2    0.42    0.07
  -7  -7   2    0.35    0.11
   7  -7  -2    0.26    0.10
   7   7   2    0.30    0.10
   8  -7   2   11.74    0.54
  -8  -7  -2   10.72    0.65
  -8  -7  -2   10.80    0.60
   8   7  -2   11.93    0.59
   8   7  -2   11.89    0.60
  -8   7   2   11.84    0.61
   8   7  -2   11.48    0.51
  -8  -7  -2   11.10    0.56
   8  -7   2   11.79    0.51
   8  -7   2   10.44    0.43
   8   7  -2   11.56    0.58
  -8  -7  -2   11.71    0.54
   8  -7   2   11.53    0.57
  -8  -7  -2   11.89    0.55
  -8  -7  -2   11.13    0.51
  -8   7   2   11.86    0.59
   8   7  -2   11.87    0.60
   8   7  -2   11.19    0.57
   8  -7   2   11.87    0.44
   8  -7  -2   12.05    0.44
  -8   7  -2   12.48    0.61
  -8   7  -2   12.59    0.67
  -8  -7   2   13.66    0.87
  -8  -7   2   11.86    0.46
   8   7   2   11.35    0.56
   8  -7  -2   12.12    0.53
   8   7   2   11.94    0.58
   8   7   2   12.45    0.59
   8  -7  -2   11.19    0.55
  -8  -7   2   12.54    0.54
   8   7   2   11.64    0.55
   8  -7  -2   12.44    0.60
  -8  -7   2   12.06    0.55
   8   7   2   12.58    0.63
   8   7   2   12.13    0.51
  -8  -7   2   11.81    0.62
  -8  -7   2   12.24    0.57
  -8  -7   2   12.48    0.50
  -9  -7  -2   13.14    0.66
   9  -7   2   13.03    0.54
   9  -7   2   12.17    0.46
   9  -7   2   12.65    0.55
  -9   7   2   12.63    0.65
   9   7  -2   13.31    0.65
   9   7  -2   12.44    0.65
   9  -7   2   12.76    0.44
  -9   7   2   13.06    0.68
   9  -7   2   13.37    0.65
   9   7  -2   13.96    0.66
  -9  -7  -2   13.09    0.59
  -9  -7  -2   13.20    0.57
   9  -7   2   13.04    0.48
  -9  -7  -2   12.91    0.62
   9   7   2   13.40    0.65
  -9  -7   2   13.31    0.62
  -9  -7   2   13.88    0.54
   9  -7  -2   12.60    0.43
  -9   7  -2   13.26    0.72
   9  -7  -2   12.18    0.62
   9   7   2   13.43    0.63
   9  -7  -2   13.22    0.66
  -9  -7   2   12.31    0.57
   9   7   2   12.59    0.68
   9  -7  -2   13.37    0.46
   9   7   2   13.31    0.64
   9  -7  -2   13.52    0.58
  -9  -7   2   13.55    0.63
  -9   7  -2   13.52    0.66
   9   7   2   12.75    0.57
  -9  -7   2   12.91    0.52
  10  -7   2    2.86    0.20
 -10  -7  -2    2.81    0.30
  10  -7   2    2.75    0.28
 -10  -7  -2    2.85    0.28
  10   7  -2    2.68    0.25
  10  -7   2    2.78    0.20
 -10   7   2    2.64    0.28
 -10  -7  -2    2.83    0.23
  10   7  -2    2.76    0.27
  10  -7   2    2.93    0.21
  10  -7   2    2.69    0.21
  10  -7   2    2.47    0.25
  10   7  -2    2.84    0.30
 -10  -7  -2    2.89    0.27
 -10   7   2    3.03    0.31
 -10  -7  -2    2.79    0.25
 -10  -7   2    3.25    0.22
  10  -7  -2    3.54    0.32
  10  -7  -2    3.22    0.24
 -10  -7   2    3.46    0.22
  10   7   2    3.23    0.26
 -10   7  -2    3.22    0.29
 -10  -7   2    3.57    0.26
  10   7   2    3.33    0.29
 -10   7  -2    3.30    0.35
  10  -7  -2    3.05    0.16
 -10  -7   2    3.55    0.30
  10  -7  -2    3.43    0.20
  10   7   2    3.32    0.30
 -10  -7   2    3.13    0.27
  10  -7  -2    3.31    0.30
  10   7   2    3.06    0.32
   0  -8  -2    4.48    0.26
   0  -8  -2    4.53    0.22
   0   8   2    4.66    0.22
   0  -8   2    4.63    0.29
   0   8   2    4.47    0.23
   0  -8   2    4.75    0.19
   0   8   2    4.71    0.22
   0  -8  -2    4.56    0.25
   0   8  -2    4.57    0.24
   0  -8   2    4.72    0.26
   0   8  -2    4.61    0.19
   0  -8   2    4.44    0.26
   0  -8  -2    4.64    0.24
   0  -8   2    4.72    0.24
   0  -8   2    4.83    0.26
   0  -8   2    4.77    0.23
   0  -8   2    5.10    0.24
   0   8  -2    4.58    0.26
   0   8  -2    4.45    0.25
   0   8   2    4.50    0.32
   0  -8  -2    4.89    0.24
   0   8  -2    4.54    0.23
   0  -8  -2    4.60    0.27
   0  -8   2    4.69    0.21
   0   8  -2    4.70    0.32
   0  -8  -2    4.31    0.22
   0  -8  -2    4.68    0.25
   0   8  -2    4.71    0.23
   1   8  -2   37.99    1.20
  -1  -8   2   33.59    1.09
   1  -8  -2   34.54    1.08
  -1  -8   2   38.12    1.26
   2  -8   2   44.70    1.92
  -2  -8  -2   47.70    2.20
   2  -8   2   47.57    3.51
  -2  -8  -2   47.96    2.40
  -2   8   2   50.20    3.72
   2   8  -2   29.47    5.64
   2   8  -2   45.58    2.38
  -2   8   2   42.13    3.90
  -2  -8   2   47.48    2.42
  -2   8  -2   53.19    4.70
   2  -8  -2   49.77    1.84
   2   8   2   44.32    5.73
   2   8   2   53.57    5.87
  -2  -8   2   37.55    4.51
   2  -8  -2   45.89    1.80
   3   8  -2   16.19    0.64
  -3  -8  -2   16.65    0.67
   3   8  -2   16.93    0.72
   3  -8   2   16.16    0.55
   3  -8   2   16.60    0.53
   3  -8   2   16.38    0.67
  -3   8   2   16.15    0.61
  -3  -8  -2   16.22    0.63
   3  -8   2   16.92    0.60
   3   8  -2   16.75    0.70
   3   8  -2   16.33    0.55
   3  -8   2   16.51    0.53
   3  -8   2   16.51    0.52
  -3  -8  -2   16.23    0.67
  -3  -8  -2   15.69    0.61
  -3  -8  -2   17.04    0.67
   3   8  -2   16.73    0.56
  -3  -8  -2   16.24    0.67
  -3   8   2   16.52    0.76
   3   8  -2   16.58    0.56
   3   8  -2   16.06    0.64
   3  -8   2   16.67    0.53
   3  -8   2   16.49    0.56
   3   8  -2   15.72    0.63
   3   8  -2   17.11    0.61
  -3  -8  -2   16.09    0.64
  -3  -8  -2   16.83    0.62
   3   8   2   15.58    0.54
   3  -8  -2   16.25    0.55
   3  -8  -2   16.97    0.53
  -3  -8   2   17.09    0.64
   3   8   2   16.42    0.63
   3   8   2   16.30    0.54
  -3  -8   2   16.14    0.52
  -3  -8   2   15.94    0.68
   3  -8  -2   16.97    0.53
   3  -8  -2   17.03    0.63
  -3  -8   2   15.77    0.67
   3   8   2   15.82    0.62
   3  -8  -2   17.19    0.53
  -3  -8   2   17.05    0.65
   3  -8  -2   16.09    0.66
  -3  -8   2   17.07    0.66
  -3  -8   2   16.41    0.62
  -3   8  -2   16.31    0.73
   3  -8  -2   17.42    0.53
  -3   8  -2   16.09    0.67
  -3  -8   2   15.65    0.68
   3   8   2   15.48    0.71
   4  -8   2    5.96    0.21
  -4  -8  -2    5.94    0.32
   4  -8   2    5.70    0.22
  -4  -8  -2    5.35    0.34
   4   8  -2    5.69    0.33
  -4  -8  -2    5.50    0.42
  -4   8   2    5.97    0.42
   4   8  -2    5.59    0.34
  -4  -8  -2    5.99    0.31
   4   8  -2    5.29    0.34
   4  -8   2    6.08    0.21
   4   8  -2    5.56    0.34
   4  -8   2    5.89    0.30
   4   8  -2    5.84    0.31
  -4   8   2    5.60    0.31
  -4  -8  -2    5.78    0.35
   4   8  -2    5.40    0.25
   4   8  -2    5.63    0.28
   4   8  -2    5.29    0.28
   4  -8   2    5.69    0.20
   4  -8   2    5.75    0.33
  -4  -8  -2    5.66    0.32
   4  -8   2    5.96    0.26
  -4  -8  -2    5.08    0.33
  -4  -8   2    5.72    0.36
   4  -8  -2    6.09    0.28
   4   8   2    6.03    0.28
  -4  -8   2    5.73    0.32
  -4   8  -2    6.37    0.37
   4  -8  -2    5.84    0.33
   4   8   2    5.69    0.27
   4   8   2    6.14    0.32
  -4  -8   2    5.64    0.21
  -4   8  -2    6.46    0.40
   4   8   2    5.49    0.32
   4  -8  -2    5.96    0.30
   4   8   2    5.68    0.33
   4   8   2    5.96    0.37
  -4  -8   2    6.13    0.32
   4   8   2    5.10    0.33
  -4  -8   2    6.14    0.33
  -4  -8   2    5.66    0.35
   4   8   2    6.35    0.39
  -4  -8   2    6.34    0.36
  -4  -8   2    5.60    0.31
  -5  -8  -2   23.45    0.92
  -5  -8  -2   23.20    0.91
  -5   8   2   23.92    1.03
   5   8  -2   22.62    0.90
   5   8  -2   22.80    0.91
  -5  -8  -2   24.34    0.86
   5  -8   2   24.08    0.85
  -5  -8  -2   23.58    0.86
   5  -8   2   24.74    0.88
  -5  -8  -2   22.97    0.91
   5   8  -2   24.61    0.90
   5   8  -2   23.40    0.87
   5   8  -2   23.12    0.83
   5  -8   2   23.85    0.80
   5   8  -2   24.42    0.90
  -5  -8  -2   23.69    0.87
  -5  -8  -2   23.86    0.85
   5   8  -2   24.09    0.85
   5  -8   2   24.32    0.82
   5   8  -2   23.71    0.79
  -5  -8  -2   21.94    0.91
  -5  -8   2   23.08    0.87
  -5   8  -2   22.94    0.95
   5  -8  -2   23.36    0.82
  -5   8  -2   24.28    0.97
   5   8   2   20.46    0.86
   5   8   2   23.36    0.72
   5  -8  -2   22.83    0.88
   5   8   2   22.66    0.81
  -5  -8   2   22.88    0.84
   5   8   2   23.49    0.88
  -5  -8   2   22.54    0.92
  -5  -8   2   23.46    0.86
   5   8   2   22.88    0.87
   5   8   2   21.77    0.88
   5  -8  -2   22.75    0.81
   5   8   2   23.14    0.91
   5  -8  -2   23.59    0.87
   5   8   2   24.15    0.83
   5   8   2   23.36    0.86
  -5  -8   2   23.60    0.92
  -5  -8   2   21.39    0.71
  -5  -8   2   23.09    0.86
  -5  -8   2   20.89    0.91
  -5  -8   2   22.39    0.96
  -5  -8   2   21.90    0.86
   6   8  -2   18.71    0.75
   6   8  -2   17.44    0.78
  -6  -8  -2   18.54    0.75
  -6  -8  -2   17.88    0.81
   6  -8   2   19.74    0.70
   6  -8   2   18.87    0.74
  -6   8   2   19.90    0.77
  -6   8   2   18.32    0.90
  -6  -8  -2   18.50    0.80
  -6  -8  -2   18.17    0.80
   6  -8   2   18.98    0.68
  -6   8   2   18.19    0.78
  -6  -8  -2   17.21    0.81
   6   8  -2   19.17    0.68
   6   8  -2   19.09    0.78
   6  -8   2   18.23    0.74
  -6  -8  -2   18.77    0.73
   6   8  -2   18.06    0.77
   6   8  -2   19.32    0.77
  -6  -8  -2   18.25    0.73
   6   8   2   19.79    0.64
  -6  -8   2   17.80    0.80
   6  -8  -2   18.65    0.72
   6  -8  -2   20.22    0.79
   6  -8  -2   19.09    0.68
   6   8   2   17.63    0.75
  -6   8  -2   19.18    0.83
  -6  -8   2   18.89    0.61
   6  -8  -2   18.92    0.74
  -6  -8   2   18.40    0.81
   6   8   2   17.48    0.77
   6   8   2   19.50    0.78
   6   8   2   18.87    0.75
  -6  -8   2   20.09    0.77
  -6  -8   2   18.23    0.76
  -6  -8   2   19.15    0.73
   6   8   2   19.27    0.73
   6   8   2   19.25    0.80
  -6   8  -2   18.54    0.84
  -6  -8   2   18.94    0.79
   7   8  -2   26.07    1.03
   7  -8   2   27.00    1.00
   7   8  -2   25.86    1.03
  -7  -8  -2   26.47    1.00
  -7   8   2   26.81    1.05
   7  -8   2   25.77    0.95
   7   8  -2   25.75    1.03
  -7   8   2   26.48    1.03
  -7  -8  -2   28.83    1.45
  -7  -8  -2   25.91    0.97
  -7  -8  -2   25.98    0.98
  -7   8   2   25.98    1.19
   7   8  -2   26.80    1.01
  -7  -8  -2   27.38    1.02
   7  -8   2   27.07    0.91
   7  -8   2   25.72    0.96
  -7  -8  -2   25.17    1.05
   7   8  -2   26.36    0.93
   7  -8  -2   27.90    0.99
   7  -8  -2   27.38    1.03
  -7  -8   2   27.17    1.02
   7   8   2   27.38    1.01
  -7  -8   2   26.94    1.00
  -7   8  -2   27.07    1.09
  -7  -8   2   25.24    1.02
   7  -8  -2   27.10    0.91
  -7  -8   2   26.61    1.08
   7   8   2   27.80    1.04
   7   8   2   26.94    0.90
   7   8   2   28.69    1.08
   7  -8  -2   27.99    1.00
   7   8   2   27.32    1.00
  -7  -8   2   28.48    0.97
  -7  -8   2   27.67    0.98
  -7  -8   2   25.89    0.85
  -7  -8   2   26.59    1.09
  -7   8  -2   28.15    1.13
  -8  -8  -2    2.38    0.23
  -8  -8  -2    2.19    0.20
   8  -8   2    2.24    0.16
   8  -8   2    2.28    0.23
  -8   8   2    2.34    0.31
   8   8  -2    2.21    0.24
   8  -8   2    2.11    0.20
   8   8  -2    2.17    0.19
  -8  -8  -2    2.14    0.21
  -8   8   2    2.36    0.24
  -8   8   2    2.01    0.24
   8   8  -2    2.26    0.23
  -8  -8  -2    2.43    0.24
   8  -8   2    2.15    0.19
   8   8  -2    2.11    0.23
  -8  -8  -2    2.38    0.26
   8   8   2    2.31    0.24
  -8   8  -2    2.23    0.28
  -8  -8   2    2.03    0.22
  -8  -8   2    1.97    0.18
   8  -8  -2    2.05    0.20
   8   8   2    2.41    0.26
   8  -8  -2    2.02    0.15
   8  -8  -2    2.25    0.21
  -8  -8   2    1.97    0.14
   8   8   2    2.27    0.22
  -8  -8   2    2.24    0.21
  -8   8  -2    2.09    0.24
  -8  -8   2    1.87    0.24
   8   8   2    2.29    0.23
   8   8   2    2.17    0.17
  -8  -8   2    2.10    0.21
   8  -8  -2    2.18    0.23
   9  -8   2   18.54    0.64
   9  -8   2   18.32    0.63
   9   8  -2   19.68    0.77
   9  -8   2   19.16    0.73
   9  -8   2   19.04    0.69
  -9  -8  -2   19.36    0.77
  -9  -8  -2   19.34    0.80
   9  -8   2   18.85    0.83
   9   8  -2   18.88    0.84
   9   8  -2   19.45    0.87
  -9  -8  -2   18.78    0.83
  -9  -8  -2   18.90    0.81
   9   8  -2   19.53    0.84
   9   8  -2   18.91    0.76
  -9   8   2   19.08    0.86
  -9   8   2   19.66    0.88
   9  -8   2   20.03    0.81
   9  -8   2   18.45    0.76
   9   8   2   19.80    0.84
  -9   8  -2   18.65    0.93
  -9  -8   2   20.15    0.79
  -9  -8   2   18.61    0.73
  -9  -8   2   18.78    0.67
   9  -8  -2   18.23    0.81
   9  -8  -2   19.02    0.85
   9   8   2   19.63    0.83
   9  -8  -2   18.21    0.76
  -9  -8   2   18.87    0.81
   9  -8  -2   18.47    0.65
   9   8   2   18.55    0.92
   9   8   2   20.00    0.86
  -9   8  -2   19.98    0.87
  -9  -8   2   19.14    0.83
   9   8   2   19.04    0.73
   0  -9  -2   12.67    0.51
   0  -9   2   13.18    0.49
   0   9   2   11.79    0.61
   0  -9   2   12.12    0.52
   0   9  -2   12.42    0.62
   0   9   2   12.55    0.48
   0  -9   2   13.99    0.53
   0   9  -2   12.94    0.54
   0  -9   2   12.64    0.49
   0  -9   2   12.94    0.45
   0  -9  -2   12.35    0.48
   0  -9  -2   12.22    0.53
   0  -9   2   13.09    0.53
   0  -9  -2   12.27    0.50
   0  -9  -2   11.89    0.50
   0  -9   2   10.97    0.70
   0   9   2   12.37    0.47
   0   9  -2   12.56    0.51
   0  -9  -2   13.00    0.47
   0   9   2   10.74    0.54
  -1  -9  -2   52.39    1.63
  -1  -9   2   48.33    1.48
   1  -9  -2   48.22    1.47
   2  -9   2   10.58    0.37
  -2  -9  -2   10.50    0.42
  -2  -9  -2   10.06    0.47
   2  -9   2   10.10    0.41
   2  -9   2    9.95    0.38
   2  -9   2   10.63    0.41
   2  -9   2   10.43    0.40
  -2  -9  -2   10.10    0.43
  -2  -9  -2   10.35    0.47
  -2  -9  -2    9.90    0.46
  -2  -9  -2    9.85    0.46
  -2  -9  -2    9.98    0.42
   2   9  -2   10.45    0.44
   2  -9   2   10.13    0.36
  -2  -9  -2   10.08    0.48
   2   9  -2   10.09    0.45
   2  -9   2   10.04    0.35
   2  -9   2   10.56    0.39
   2   9  -2   10.30    0.32
   2   9  -2   10.13    0.52
  -2   9   2   10.65    0.57
   2  -9   2   10.05    0.40
  -2  -9   2    9.72    0.42
  -2   9  -2    9.21    0.32
  -2  -9   2    8.62    0.46
  -2  -9   2    9.45    0.47
   2  -9  -2    9.56    0.38
   2  -9  -2    9.12    0.36
  -2  -9   2    9.59    0.43
  -2  -9   2    9.41    0.42
   2  -9  -2    9.80    0.45
  -2  -9   2    9.83    0.48
  -2  -9   2    9.22    0.46
  -2  -9   2    9.20    0.50
   2  -9  -2    9.20    0.39
   2   9   2    9.13    0.42
  -2   9  -2    9.01    0.46
  -2   9  -2    9.26    0.33
  -2   9  -2    9.08    0.52
   2  -9  -2    9.75    0.37
   2  -9  -2    9.83    0.35
   2  -9  -2    9.50    0.44
  -2   9  -2    9.04    0.34
   2  -9  -2    9.33    0.37
   2   9   2    9.70    0.52
  -2  -9   2    9.47    0.40
  -2   9  -2    9.39    0.33
   3  -9   2    0.35    0.05
   3  -9   2    0.53    0.08
   3  -9   2    0.37    0.06
  -3  -9  -2    0.45    0.10
   3  -9   2    0.40    0.06
  -3  -9  -2    0.48    0.10
   3   9  -2    0.42    0.05
  -3   9   2    0.54    0.16
   3  -9   2    0.34    0.05
   3  -9   2    0.45    0.07
   3  -9   2    0.43    0.14
  -3  -9  -2    0.30    0.09
   3   9  -2    0.52    0.11
  -3  -9  -2    0.41    0.09
   3  -9   2    0.36    0.06
  -3  -9  -2    0.27    0.08
  -3   9   2    0.52    0.10
  -3  -9  -2    0.30    0.13
   3   9  -2    0.40    0.10
   3  -9   2    0.50    0.08
   3   9  -2    0.37    0.10
   3   9  -2    0.38    0.10
   3  -9   2    0.35    0.06
  -3  -9  -2    0.38    0.11
  -3  -9  -2    0.27    0.09
  -3  -9   2    0.70    0.14
   3   9   2    0.67    0.15
  -3  -9   2    0.65    0.13
   3   9   2    0.60    0.11
   3  -9  -2    0.45    0.09
   3   9   2    0.62    0.12
  -3  -9   2    0.65    0.10
   3  -9  -2    0.67    0.12
  -3  -9   2    0.72    0.12
  -3   9  -2    0.64    0.16
  -3  -9   2    0.46    0.09
  -3  -9   2    0.69    0.14
   3  -9  -2    0.55    0.05
   3   9   2    0.66    0.12
  -4  -9  -2    4.41    0.27
   4   9  -2    4.53    0.27
   4  -9   2    4.02    0.21
  -4   9   2    4.89    0.39
  -4  -9  -2    4.09    0.30
   4   9  -2    4.48    0.20
   4  -9   2    4.15    0.24
  -4  -9  -2    4.40    0.28
  -4  -9  -2    3.69    0.29
  -4  -9  -2    3.91    0.30
   4   9  -2    4.68    0.30
  -4  -9  -2    4.08    0.30
  -4   9   2    4.27    0.27
   4   9  -2    4.43    0.29
   4  -9   2    4.33    0.29
   4  -9   2    4.42    0.17
   4   9  -2    4.77    0.23
  -4  -9  -2    4.54    0.27
   4  -9   2    4.14    0.16
  -4  -9  -2    4.56    0.28
   4   9  -2    4.26    0.28
   4   9  -2    4.34    0.22
  -4  -9   2    4.25    0.28
  -4   9  -2    3.88    0.33
  -4  -9   2    3.94    0.30
  -4  -9   2    3.68    0.37
  -4  -9   2    4.19    0.27
   4  -9  -2    4.07    0.22
  -4  -9   2    4.21    0.27
  -4  -9   2    4.32    0.27
  -4  -9   2    4.17    0.33
   4   9   2    3.89    0.20
   4   9   2    4.21    0.28
   4   9   2    4.01    0.33
   4   9   2    3.92    0.26
   4  -9  -2    4.25    0.34
  -4   9  -2    4.06    0.30
  -4  -9   2    3.78    0.27
   4  -9  -2    4.19    0.26
  -5   9   2    3.55    0.35
   5   9  -2    3.33    0.26
   5   9  -2    3.69    0.25
   5   9  -2    3.41    0.26
  -5   9   2    3.33    0.25
  -5  -9  -2    3.08    0.27
   5  -9   2    3.23    0.23
  -5  -9  -2    3.25    0.27
  -5  -9  -2    3.47    0.25
   5   9  -2    3.32    0.21
   5  -9   2    3.32    0.22
   5   9  -2    3.49    0.18
  -5  -9  -2    3.51    0.25
  -5  -9  -2    3.34    0.28
  -5  -9  -2    3.18    0.25
   5   9  -2    3.74    0.22
  -5  -9  -2    3.26    0.23
   5  -9   2    3.33    0.20
   5  -9   2    3.18    0.25
  -5  -9   2    3.09    0.24
   5   9   2    3.03    0.24
  -5  -9   2    3.15    0.25
   5   9   2    2.95    0.20
   5   9   2    2.88    0.24
   5   9   2    2.77    0.19
  -5   9  -2    2.81    0.32
   5  -9  -2    3.04    0.22
  -5  -9   2    2.88    0.27
   5  -9  -2    2.59    0.27
   5  -9  -2    2.88    0.24
   5   9   2    2.76    0.28
  -5  -9   2    3.02    0.27
  -5  -9   2    3.04    0.24
  -5  -9   2    3.08    0.23
   5  -9  -2    3.03    0.20
  -5  -9   2    2.92    0.23
   6   9  -2   14.09    0.66
   6   9  -2   13.71    0.54
  -6  -9  -2   14.51    0.63
   6   9  -2   14.60    0.64
  -6  -9  -2   14.64    0.65
  -6  -9  -2   13.99    0.69
   6  -9   2   14.00    0.58
  -6   9   2   14.24    0.64
   6  -9   2   14.36    0.57
  -6  -9  -2   14.45    0.63
  -6  -9  -2   14.00    0.62
  -6  -9  -2   14.49    0.69
   6   9  -2   14.05    0.60
   6  -9   2   14.14    0.62
   6  -9   2   14.36    0.63
  -6   9  -2   15.28    0.74
  -6  -9   2   14.84    0.65
  -6  -9   2   14.58    0.70
   6  -9  -2   15.33    0.60
   6   9   2   15.44    0.67
   6   9   2   14.86    0.64
   6  -9  -2   14.74    0.58
   6   9   2   15.28    0.48
   6   9   2   14.51    0.60
  -6  -9   2   14.73    0.65
  -6  -9   2   15.49    0.63
   6  -9  -2   14.80    0.68
  -6   9  -2   15.34    0.74
   6  -9  -2   14.81    0.64
   6   9   2   15.05    0.48
  -6  -9   2   14.52    0.62
  -6  -9   2   15.03    0.64
  -6  -9   2   14.72    0.72
   7  -9   2   16.83    0.68
  -7  -9  -2   16.99    0.78
  -7  -9  -2   16.18    0.70
  -7  -9  -2   16.66    0.69
   7   9  -2   16.54    0.73
  -7  -9  -2   16.09    0.77
  -7  -9  -2   17.20    0.70
  -7   9   2   16.85    0.75
   7   9  -2   16.81    0.63
   7  -9   2   16.68    0.63
   7  -9   2   16.81    0.70
  -7   9   2   16.60    0.73
  -7  -9  -2   16.26    0.72
  -7   9   2   16.78    0.88
   7   9  -2   16.79    0.70
   7  -9   2   16.87    0.65
  -7   9  -2   16.71    0.81
   7   9   2   15.41    0.56
   7   9   2   15.73    0.71
   7  -9  -2   15.54    0.62
   7   9   2   16.17    0.73
   7  -9  -2   16.08    0.72
  -7  -9   2   15.92    0.67
   7   9   2   15.81    0.82
   7  -9  -2   15.47    0.69
  -7  -9   2   15.48    0.77
  -7  -9   2   16.40    0.69
   7   9   2   16.46    0.57
  -7   9  -2   16.11    0.79
  -7  -9   2   16.56    0.70
   7  -9  -2   15.97    0.67
  -7  -9   2   15.51    0.78
  -7  -9   2   15.36    0.71
   7   9   2   15.61    0.75
   8  -9   2    9.56    0.51
   8  -9   2    9.41    0.42
   8   9  -2    9.77    0.53
   8   9  -2    9.70    0.54
   8   9  -2    9.67    0.44
  -8  -9  -2    9.10    0.56
  -8   9   2    9.74    0.66
   8   9  -2   10.44    0.53
  -8  -9  -2   10.26    0.50
  -8  -9  -2   10.17    0.54
   8  -9   2   10.04    0.48
  -8   9   2   10.59    0.56
   8   9  -2   10.28    0.46
  -8   9   2   10.15    0.56
   8  -9   2    9.74    0.47
  -8  -9  -2    9.56    0.51
   8  -9  -2    9.56    0.41
  -8  -9   2    9.07    0.57
   8   9   2    9.39    0.52
   8   9   2    9.45    0.56
   8  -9  -2    9.67    0.49
   8   9   2    9.51    0.50
   8  -9  -2    9.80    0.50
  -8  -9   2    9.75    0.51
   8   9   2    9.46    0.41
   8  -9  -2   10.03    0.54
  -8  -9   2    9.44    0.46
  -8   9  -2    9.61    0.57
   8   9   2    9.34    0.53
  -8  -9   2    9.76    0.53
  -8   9  -2    9.36    0.60
   0  10   2    1.51    0.13
   0 -10   2    1.34    0.13
   0 -10   2    1.28    0.15
   0 -10   2    1.44    0.17
   0  10   2    1.27    0.12
   0 -10   2    1.46    0.16
   0  10  -2    1.29    0.20
   0 -10  -2    1.39    0.13
   0  10  -2    1.42    0.16
   0  10  -2    1.29    0.11
   0  10  -2    1.35    0.12
   0  10  -2    1.35    0.16
   0 -10   2    1.21    0.13
   0 -10  -2    1.37    0.15
   0 -10  -2    1.61    0.14
   0 -10  -2    1.40    0.15
   0  10   2    1.35    0.12
   0 -10   2    1.23    0.12
   0  10   2    1.16    0.19
   0 -10   2    1.42    0.15
   0 -10  -2    1.17    0.14
   0 -10   2    1.35    0.11
   0 -10  -2    1.41    0.14
   0 -10  -2    1.51    0.16
   0 -10  -2    1.30    0.12
   1 -10   2    6.19    0.33
  -1  10   2    6.21    0.44
   1  10  -2    6.44    0.36
  -1 -10  -2    6.24    0.36
   1 -10   2    6.55    0.30
  -1 -10  -2    6.65    0.37
   1 -10   2    6.60    0.31
   1 -10   2    6.47    0.24
   1 -10   2    6.61    0.34
  -1 -10  -2    6.70    0.32
  -1 -10  -2    6.69    0.32
   1  10  -2    6.28    0.43
  -1 -10  -2    6.49    0.33
  -1  10   2    6.50    0.27
  -1  10   2    6.13    0.27
   1 -10   2    6.57    0.29
   1 -10   2    6.41    0.34
  -1  10   2    6.44    0.28
   1 -10   2    6.38    0.27
  -1 -10  -2    6.16    0.35
  -1 -10  -2    6.65    0.36
  -1 -10  -2    6.39    0.35
   1 -10   2    6.48    0.38
   1  10  -2    6.65    0.32
  -1 -10   2    6.21    0.36
   1 -10  -2    6.64    0.37
   1 -10  -2    6.90    0.33
   1  10   2    6.51    0.44
   1 -10  -2    6.65    0.32
  -1 -10   2    6.71    0.39
  -1 -10   2    6.92    0.33
   1 -10  -2    6.55    0.31
  -1  10  -2    6.88    0.38
  -1 -10   2    7.00    0.37
   1 -10  -2    6.85    0.32
  -1  10  -2    6.77    0.28
  -1 -10   2    6.61    0.36
  -1  10  -2    6.97    0.46
   1 -10  -2    6.68    0.30
   1 -10  -2    6.92    0.29
  -1  10  -2    7.00    0.32
  -1 -10   2    6.60    0.30
  -1 -10   2    6.62    0.33
   1 -10  -2    6.51    0.36
  -1 -10   2    6.08    0.25
  -1 -10   2    6.67    0.38
  -1  10  -2    6.94    0.31
   1  10   2    6.93    0.33
   1  10   2    6.64    0.32
  -2  10   2   12.04    0.66
   2 -10   2   12.62    0.58
   2 -10   2   11.71    0.57
   2 -10   2   11.47    0.49
   2 -10   2   12.23    0.43
  -2 -10  -2   12.49    0.57
   2 -10   2   12.18    0.50
  -2 -10  -2   11.42    0.60
   2 -10   2   12.29    0.45
  -2 -10  -2   12.72    0.52
   2  10  -2   11.73    0.51
  -2 -10  -2   11.94    0.52
   2 -10   2   12.19    0.43
   2 -10   2   12.24    0.45
  -2 -10  -2   12.17    0.56
   2 -10   2   11.97    0.45
  -2 -10  -2   12.17    0.57
  -2 -10  -2   12.73    0.52
   2  10  -2   12.28    0.63
   2 -10   2   12.29    0.48
  -2 -10  -2   11.69    0.58
   2  10  -2   11.57    0.54
   2 -10  -2   12.69    0.46
   2 -10  -2   12.82    0.47
  -2 -10   2   12.77    0.52
   2 -10  -2   13.15    0.56
   2 -10  -2   13.22    0.56
  -2 -10   2   13.19    0.58
   2  10   2   12.56    0.53
  -2 -10   2   13.11    0.59
  -2  10  -2   12.79    0.42
  -2 -10   2   13.09    0.59
   2  10   2   12.85    0.65
   2 -10  -2   13.22    0.45
  -2  10  -2   14.14    0.87
  -2 -10   2   12.67    0.59
   2 -10  -2   13.01    0.47
  -2 -10   2   13.62    0.54
  -2  10  -2   13.60    0.43
  -2 -10   2   13.49    0.54
  -2  10  -2   13.50    0.59
   2 -10  -2   12.52    0.47
   2 -10  -2   12.59    0.48
   3  10  -2    3.87    0.27
   3 -10   2    4.13    0.20
  -3 -10  -2    4.32    0.27
   3 -10   2    3.87    0.21
  -3  10   2    4.10    0.36
   3 -10   2    4.17    0.20
  -3 -10  -2    4.05    0.25
   3 -10   2    4.19    0.21
   3 -10   2    4.03    0.17
  -3 -10  -2    3.95    0.31
  -3 -10  -2    4.24    0.29
   3 -10   2    3.89    0.18
  -3 -10  -2    4.09    0.29
   3 -10   2    4.14    0.18
  -3 -10  -2    3.99    0.25
  -3 -10  -2    4.12    0.29
   3 -10   2    4.12    0.19
  -3 -10  -2    3.99    0.28
   3 -10   2    4.01    0.21
   3 -10   2    4.08    0.29
   3  10   2    3.28    0.23
  -3 -10   2    3.21    0.26
   3 -10  -2    3.30    0.17
   3  10   2    3.38    0.31
  -3  10  -2    3.33    0.27
  -3 -10   2    3.24    0.23
   3 -10  -2    3.42    0.27
  -3  10  -2    3.13    0.31
   3  10   2    3.34    0.24
   3 -10  -2    3.38    0.17
   3 -10  -2    3.40    0.17
  -3 -10   2    3.04    0.22
  -3 -10   2    3.03    0.23
   3 -10  -2    3.30    0.17
   3 -10  -2    3.15    0.24
  -3 -10   2    3.13    0.23
   3 -10  -2    3.46    0.17
  -3 -10   2    2.92    0.27
   3 -10  -2    3.39    0.18
  -4 -10  -2    5.33    0.43
  -4 -10  -2    5.41    0.32
  -4 -10  -2    5.89    0.34
   4 -10   2    5.53    0.25
   4 -10   2    5.50    0.29
   4 -10   2    5.79    0.25
   4 -10   2    5.60    0.25
   4  10  -2    5.15    0.34
   4 -10   2    5.57    0.35
  -4 -10  -2    5.55    0.34
   4 -10   2    5.91    0.26
  -4 -10  -2    5.51    0.37
  -4 -10  -2    5.18    0.36
  -4 -10  -2    5.29    0.34
  -4  10   2    5.69    0.45
  -4 -10   2    5.76    0.38
   4 -10  -2    6.13    0.35
   4  10   2    5.84    0.34
   4  10   2    5.91    0.42
  -4 -10   2    5.99    0.39
  -4 -10   2    6.04    0.33
  -4 -10   2    6.10    0.36
  -4 -10   2    6.06    0.34
   4 -10  -2    5.66    0.36
   4  10   2    5.90    0.34
   4 -10  -2    6.01    0.22
  -4  10  -2    5.88    0.43
   4 -10  -2    6.28    0.34
  -4 -10   2    6.15    0.34
  -4  10  -2    6.06    0.39
  -4 -10   2    6.18    0.35
   4 -10  -2    5.96    0.22
   5 -10   2    3.58    0.17
  -5  10   2    3.88    0.38
  -5 -10  -2    3.33    0.25
   5 -10   2    3.50    0.24
   5  10  -2    3.53    0.17
   5 -10   2    3.82    0.21
   5  10  -2    3.65    0.17
   5 -10   2    3.73    0.25
  -5 -10  -2    3.84    0.28
  -5 -10  -2    3.61    0.26
   5 -10   2    4.14    0.29
  -5 -10  -2    3.61    0.27
   5  10  -2    3.60    0.27
   5  10  -2    3.71    0.29
   5  10  -2    3.52    0.21
   5  10  -2    3.51    0.20
  -5  10   2    3.66    0.27
  -5 -10  -2    3.32    0.29
  -5 -10  -2    3.79    0.31
   5  10   2    3.23    0.26
   5  10   2    3.06    0.47
   5 -10  -2    3.74    0.25
  -5 -10   2    3.56    0.26
   5 -10  -2    3.15    0.27
  -5 -10   2    3.74    0.27
   5  10   2    3.35    0.19
   5  10   2    3.61    0.20
  -5  10  -2    3.68    0.34
  -5 -10   2    3.68    0.28
  -5 -10   2    3.18    0.33
   5 -10  -2    3.57    0.21
  -5 -10   2    3.18    0.25
   5 -10  -2    3.47    0.27
  -5 -10   2    3.40    0.31
  -5 -10   2    3.64    0.26
   5  10   2    3.39    0.26
  -6 -10  -2   13.47    0.63
   6 -10   2   14.58    0.64
   6 -10   2   14.77    0.56
  -6 -10  -2   15.21    0.65
  -6  10   2   15.17    0.67
   6 -10   2   14.10    0.60
  -6  10   2   14.84    0.82
  -6 -10  -2   14.34    0.70
   6 -10   2   14.31    0.61
  -6 -10  -2   14.34    0.71
   6  10  -2   14.22    0.64
   6  10  -2   14.36    0.51
   6  10  -2   14.91    0.59
  -6 -10  -2   14.95    0.64
   6  10  -2   14.16    0.65
   6  10  -2   15.65    0.69
   6  10  -2   14.02    0.52
  -6 -10  -2   13.98    0.65
   6 -10  -2   15.05    0.67
  -6 -10   2   14.28    0.63
  -6 -10   2   14.78    0.66
   6  10   2   13.97    0.66
  -6 -10   2   13.00    0.63
   6  10   2   13.88    0.57
   6 -10  -2   14.58    0.58
  -6  10  -2   15.00    0.76
   6 -10  -2   14.45    0.60
  -6 -10   2   14.37    0.63
   6 -10  -2   14.22    0.65
  -6 -10   2   14.24    0.71
  -6 -10   2   14.62    0.64
   6  10   2   13.92    0.64
   6  10   2   14.36    0.75
  -6 -10   2   13.97    0.72
  -7 -10  -2    0.74    0.16
  -7 -10  -2    0.93    0.20
   7  10  -2    0.96    0.18
   7  10  -2    0.98    0.19
  -7 -10  -2    0.77    0.15
  -7 -10  -2    1.09    0.21
  -7  10   2    0.98    0.19
   7  10  -2    0.90    0.11
   7 -10   2    0.94    0.12
   7  10  -2    0.80    0.10
   7  10  -2    0.73    0.16
  -7  10   2    1.02    0.24
   7 -10   2    1.02    0.13
   7 -10   2    0.98    0.15
  -7 -10  -2    1.01    0.18
   7  10  -2    1.03    0.19
  -7 -10  -2    0.70    0.15
   7 -10   2    0.74    0.15
   7  10   2    0.58    0.17
   7  10   2    0.65    0.13
  -7  10  -2    0.55    0.16
   7 -10  -2    0.80    0.16
  -7 -10   2    0.78    0.16
   7  10   2    0.62    0.15
  -7 -10   2    0.62    0.18
   7 -10  -2    0.77    0.16
  -7 -10   2    0.58    0.16
  -7 -10   2    0.70    0.14
  -7 -10   2    0.79    0.15
  -7 -10   2    0.79    0.16
   7  10   2    0.63    0.15
   7 -10  -2    0.69    0.12
   0 -11   2   23.02    0.82
   0 -11  -2   22.66    0.89
   0  11  -2   23.56    1.01
   0  11  -2   23.02    0.89
   0 -11  -2   23.76    0.81
   0  11   2   23.89    1.02
   0 -11   2   22.53    0.86
   0 -11   2   22.99    0.81
   0  11  -2   22.66    0.77
   0 -11  -2   23.22    0.85
   0 -11   2   21.25    0.87
   0  11  -2   22.62    0.78
   0 -11  -2   22.49    0.81
   0 -11   2   22.78    0.91
   0 -11   2   22.95    0.75
   0 -11   2   23.18    0.80
   0 -11  -2   22.56    0.84
   0  11   2   23.00    0.79
   0 -11  -2   22.90    0.80
   0 -11  -2   21.79    0.86
   0 -11   2   21.89    0.86
   0 -11  -2   22.81    0.89
   1 -11   2   12.09    0.55
  -1 -11  -2   12.63    0.53
   1  11  -2   12.98    0.58
   1  11  -2   12.72    0.50
  -1 -11  -2   12.57    0.52
   1 -11   2   12.55    0.60
  -1 -11  -2   11.69    0.57
   1 -11   2   12.89    0.48
   1 -11   2   12.45    0.51
  -1 -11  -2   12.20    0.58
  -1  11   2   12.54    0.69
  -1 -11  -2   12.40    0.77
   1 -11   2   12.40    0.54
   1  11  -2   13.39    0.69
  -1 -11  -2   11.91    0.58
   1  11  -2   13.07    0.53
  -1  11   2   12.68    0.44
   1 -11   2   12.87    0.49
  -1 -11  -2   12.49    0.56
  -1 -11  -2   12.80    0.52
   1 -11   2   12.20    0.53
   1  11   2   12.12    0.52
   1 -11  -2   12.24    0.51
   1 -11  -2   12.77    0.49
   1 -11  -2   12.48    0.56
  -1 -11   2   12.39    0.53
   1  11   2   12.27    0.51
  -1 -11   2   12.12    0.59
   1 -11  -2   12.29    0.58
  -1  11  -2   12.67    0.68
  -1  11  -2   13.22    0.59
   1  11   2   12.69    0.68
   1 -11  -2   13.05    0.60
  -1  11  -2   12.53    0.44
  -1 -11   2   12.76    0.58
   1 -11  -2   11.89    0.53
  -1 -11   2   12.86    0.59
  -1 -11   2   12.75    0.53
  -1 -11   2   12.23    0.51
  -1  11  -2   12.46    0.45
   1 -11  -2   13.29    0.49
   1 -11  -2   12.77    0.50
  -1 -11   2   13.05    0.61
  -1 -11   2   12.93    0.49
   2 -11   2   25.05    0.79
  -2  11   2   27.06    1.13
   2  11  -2   24.85    0.90
   2 -11   2   25.97    0.87
   2  11  -2   25.51    0.97
  -2 -11  -2   25.90    0.92
  -2 -11  -2   26.08    0.92
   2  11  -2   26.06    0.92
   2 -11   2   26.16    0.89
  -2 -11  -2   24.80    0.98
  -2 -11  -2   26.39    0.94
   2 -11   2   26.03    0.84
   2 -11   2   26.15    0.83
   2 -11   2   24.81    0.91
  -2 -11  -2   26.35    0.98
  -2 -11  -2   26.21    0.98
  -2 -11  -2   24.80    0.97
   2 -11   2   25.53    0.89
   2 -11   2   25.07    0.99
   2 -11  -2   26.20    0.97
   2 -11  -2   25.75    1.01
  -2 -11   2   25.60    0.91
  -2 -11   2   25.09    0.88
  -2 -11   2   24.38    0.99
   2  11   2   24.91    0.92
   2 -11  -2   26.41    0.86
  -2  11  -2   25.43    1.11
  -2 -11   2   24.25    0.92
   2 -11  -2   27.38    0.97
   2 -11  -2   25.62    0.85
  -2 -11   2   25.77    0.92
   2 -11  -2   24.89    0.88
  -2 -11   2   25.67    1.00
   2 -11  -2   24.81    0.95
   2  11   2   24.34    1.07
  -2  11  -2   24.94    0.99
   2  11   2   24.73    0.90
  -2 -11   2   24.65    1.02
   2 -11  -2   25.48    0.84
   2 -11  -2   24.87    0.84
   3  11  -2    2.81    0.25
  -3 -11  -2    3.09    0.26
   3 -11   2    3.07    0.18
   3 -11   2    3.10    0.19
   3 -11   2    3.10    0.18
  -3 -11  -2    3.00    0.25
  -3 -11  -2    2.90    0.23
  -3 -11  -2    2.73    0.25
  -3 -11  -2    3.21    0.31
   3 -11   2    3.18    0.15
  -3 -11  -2    2.85    0.22
   3 -11   2    3.20    0.18
   3 -11   2    3.32    0.15
  -3 -11  -2    3.03    0.23
   3  11  -2    2.72    0.23
   3 -11   2    3.17    0.26
  -3 -11   2    2.66    0.25
   3 -11  -2    2.95    0.24
   3 -11  -2    2.87    0.15
   3 -11  -2    2.89    0.15
   3 -11  -2    2.95    0.16
  -3 -11   2    2.60    0.26
  -3 -11   2    2.81    0.23
   3  11   2    3.06    0.34
   3 -11  -2    2.60    0.17
   3 -11  -2    2.97    0.16
  -3 -11   2    3.05    0.23
  -3 -11   2    2.69    0.26
   3 -11  -2    3.01    0.26
  -3  11  -2    3.11    0.27
   3 -11  -2    3.01    0.15
  -3 -11   2    2.92    0.23
   3  11   2    2.71    0.22
  -3  11  -2    2.72    0.30
  -3 -11   2    2.76    0.21
  -4 -11  -2    2.17    0.22
   4 -11   2    2.17    0.13
  -4 -11  -2    1.86    0.23
   4  11  -2    2.39    0.21
  -4  11   2    2.02    0.28
  -4 -11  -2    2.02    0.20
   4 -11   2    2.09    0.16
  -4 -11  -2    2.31    0.21
   4  11  -2    2.18    0.22
   4  11  -2    1.81    0.22
   4 -11   2    2.24    0.15
   4 -11   2    2.11    0.16
  -4 -11  -2    2.13    0.21
   4 -11   2    2.17    0.22
  -4 -11  -2    2.15    0.23
  -4 -11   2    2.21    0.19
   4 -11  -2    2.25    0.23
   4  11   2    1.95    0.26
  -4 -11   2    2.09    0.21
  -4 -11   2    1.95    0.20
   4 -11  -2    1.90    0.19
  -4 -11   2    2.17    0.20
   4  11   2    2.07    0.20
  -4  11  -2    1.98    0.27
  -4 -11   2    2.18    0.20
   4  11   2    2.10    0.21
   4 -11  -2    2.22    0.12
   4 -11  -2    2.23    0.25
  -4 -11   2    2.06    0.24
   4 -11  -2    2.04    0.13
  -4  11  -2    2.13    0.24
   4 -11  -2    2.20    0.12
   4 -11  -2    2.21    0.12
  -4 -11   2    2.11    0.24
   5  11  -2    0.30    0.11
   5 -11   2    0.17    0.09
  -5 -11  -2    0.14    0.07
   5  11  -2    0.20    0.09
  -5  11   2    0.27    0.14
   5 -11   2    0.22    0.05
  -5 -11  -2    0.21    0.11
   5 -11   2    0.26    0.06
   5 -11   2    0.23    0.08
   5  11  -2    0.19    0.08
   5 -11   2    0.22    0.08
  -5 -11  -2    0.16    0.09
  -5 -11  -2    0.12    0.07
   5 -11   2    0.25    0.06
  -5 -11   2    0.26    0.12
   5  11   2    0.23    0.10
  -5  11  -2    0.16    0.10
   5 -11  -2    0.14    0.08
  -5 -11   2    0.20    0.11
  -5 -11   2    0.24    0.09
   5 -11  -2    0.20    0.06
  -5 -11   2    0.17    0.08
   5 -11  -2    0.18    0.09
   5  11   2    0.12    0.10
   5  11   2    0.08    0.07
   5 -11  -2    0.17    0.07
  -5 -11   2    0.34    0.11
   0  12   2    1.44    0.23
   0 -12   2    1.52    0.18
   0 -12  -2    1.52    0.18
   0 -12   2    1.61    0.15
   0  12   2    1.23    0.12
   0 -12  -2    1.32    0.16
   0 -12   2    1.57    0.15
   0  12   2    1.39    0.13
   0 -12  -2    1.52    0.15
   0 -12  -2    1.37    0.18
   0  12  -2    1.52    0.24
   0 -12   2    1.46    0.19
   0 -12  -2    1.31    0.16
   0 -12   2    1.44    0.11
   0  12  -2    1.51    0.12
   0 -12  -2    1.55    0.18
   0 -12   2    1.33    0.15
   0  12  -2    1.35    0.13
   0  12  -2    1.90    0.20
   0 -12   2    1.68    0.18
   0 -12   2    1.54    0.21
   0 -12  -2    1.47    0.15
   0 -12  -2    1.52    0.15
   1 -12   2   11.23    0.50
   1  12  -2   11.67    0.56
   1 -12   2   11.29    0.46
  -1 -12  -2   11.26    0.54
  -1 -12  -2   10.82    0.53
  -1  12   2   11.12    0.40
  -1 -12  -2   11.56    0.50
   1 -12   2   11.27    0.59
   1  12  -2   10.96    0.46
   1 -12   2   10.92    0.50
   1 -12   2   11.91    0.45
  -1 -12  -2   11.86    0.51
   1 -12   2   11.80    0.49
   1  12  -2   10.98    0.47
  -1 -12  -2   10.89    0.55
  -1  12   2   12.21    0.68
  -1 -12   2   10.71    0.57
  -1 -12   2   11.08    0.55
   1  12   2   11.29    0.66
   1  12   2   11.58    0.49
   1 -12  -2   11.32    0.47
  -1  12  -2   10.80    0.40
  -1 -12   2   10.84    0.44
   1 -12  -2   10.69    0.48
  -1  12  -2   11.11    0.55
  -1 -12   2   11.13    0.50
  -1 -12   2   12.22    0.80
   1 -12  -2   10.65    0.55
   1  12   2   10.48    0.47
   1 -12  -2   10.61    0.46
   1 -12  -2   11.64    0.49
   1 -12  -2   10.97    0.47
  -1 -12   2   11.29    0.50
   1 -12  -2   10.53    0.52
   1 -12  -2   10.29    0.51
  -1  12  -2   10.78    0.65
  -2 -12  -2   27.00    0.96
  -2 -12  -2   26.02    1.01
  -2 -12  -2   26.33    1.00
   2  12  -2   27.29    1.02
  -2 -12  -2   27.17    1.08
   2 -12   2   26.64    0.92
   2 -12   2   26.03    0.94
   2 -12   2   26.41    1.06
  -2 -12  -2   26.21    1.13
  -2  12   2   26.93    1.18
   2 -12   2   26.44    0.91
   2 -12   2   27.09    0.86
   2  12  -2   25.38    0.93
   2 -12   2   24.49    0.96
  -2 -12  -2   24.08    1.00
   2 -12   2   26.50    0.86
  -2 -12   2   25.01    1.10
  -2 -12   2   25.83    0.90
  -2 -12   2   26.85    1.04
   2  12   2   26.67    1.14
  -2 -12   2   23.94    0.99
   2 -12  -2   26.72    0.88
   2 -12  -2   26.73    1.02
   2 -12  -2   26.11    0.89
   2  12   2   25.53    0.94
   2 -12  -2   26.81    0.88
  -2 -12   2   26.74    0.97
   2 -12  -2   27.33    1.07
   2 -12  -2   27.33    0.97
  -2 -12   2   30.08    1.16
  -2 -12   2   25.38    1.04
  -2  12  -2   26.36    1.16
   2 -12  -2   26.22    0.89
  -2  12  -2   27.05    1.03
   2 -12  -2   24.59    0.98
   2 -12  -2   24.34    0.93
  -3 -12  -2    9.77    0.52
   3 -12   2    9.18    0.38
  -3  12   2   10.30    0.65
  -3 -12  -2    9.18    0.52
   3 -12   2    9.32    0.35
   3  12  -2   10.12    0.52
   3 -12   2    9.43    0.38
  -3 -12  -2    9.44    0.52
   3  12  -2    9.71    0.48
   3 -12   2    9.44    0.35
   3 -12   2    9.38    0.47
   3 -12   2    8.87    0.44
   3 -12   2    9.71    0.70
  -3 -12  -2   10.01    0.50
  -3 -12  -2   10.16    0.48
  -3 -12  -2    9.66    0.53
   3 -12  -2    9.20    0.42
  -3 -12   2    9.34    0.54
   3 -12  -2    9.73    0.35
  -3  12  -2    9.23    0.52
  -3 -12   2   10.20    0.55
   3  12   2    9.59    0.60
  -3  12  -2   10.33    0.63
   3  12   2    9.34    0.48
  -3 -12   2   10.24    0.49
  -3 -12   2   10.07    0.58
   3 -12  -2   10.16    0.39
  -3 -12   2    9.99    0.47
   3 -12  -2   10.06    0.51
  -3 -12   2    9.20    0.43
   3  12   2    8.95    0.46
   3 -12  -2    9.32    0.53
  -3 -12   2   10.15    0.54
   3 -12  -2    9.38    0.48
   0   0  -3    0.07    0.02
   0   0  -3    0.02    0.02
   0   0   3    0.02    0.02
   0   0   3    0.03    0.02
   0   0   3    0.02    0.02
   0   0  -3    0.05    0.02
   0   0   3    0.06    0.02
   0   0  -3    0.02    0.02
   0   0  -3    0.02    0.02
   0   0  -3    0.01    0.02
   0   0   3    0.00    0.01
   0   0  -3    0.04    0.02
   0   0   3    0.02    0.01
   0   0   3    0.02    0.02
   0   0  -3    0.02    0.02
   0   0  -3    0.01    0.01
   0   0   3    0.00    0.01
   1   0  -3  154.68    7.29
  -1   0  -3  146.81    7.01
   1   0   3  146.14    4.73
  -1   0   3  153.64    4.79
  -1   0   3  147.48    7.21
   1   0  -3  143.51    4.75
   1   0   3  150.20    7.22
  -1   0  -3  156.30    4.80
   2   0  -3  196.90    9.07
  -2   0   3  208.46    9.05
  -2   0  -3  201.33    6.30
   2   0  -3  196.88    6.25
   2   0   3  203.74    6.21
  -2   0   3  198.70    6.28
   2   0   3  198.57    8.97
  -2   0  -3  208.11    8.88
   3   0  -3   68.93    5.02
  -3   0   3   79.65    5.08
  -3   0  -3   75.91    2.73
   3   0   3   68.69    4.86
   3   0   3   70.91    2.61
  -3   0   3   76.32    2.76
   3   0  -3   77.13    2.74
  -3   0  -3   74.89    4.96
   4   0  -3  147.00    8.22
  -4   0   3  150.94    7.81
   4   0  -3  148.68    5.00
  -4   0  -3  150.35    4.99
   4   0   3  154.12    8.26
  -4   0  -3  156.59    8.07
   4   0   3  153.19    4.90
  -5   0  -3   51.16    4.76
   5   0  -3   57.75    5.18
   5   0   3   55.68    2.20
  -5   0  -3   53.72    2.27
   5   0   3   47.57    4.79
  -5   0   3   57.85    4.60
   5   0  -3   54.19    2.30
   6   0  -3   93.14    7.02
  -6   0  -3   87.10    3.36
   6   0   3   78.06    6.53
   6   0  -3   90.01    3.44
  -6   0   3   87.35    6.06
   7   0  -3    1.81    0.16
   7   0  -3    1.70    0.18
   7   0   3    2.13    0.16
  -7   0   3    1.83    0.16
   7   0  -3    2.03    0.17
  -7   0   3    1.86    0.15
  -7   0   3    1.82    0.17
   7   0  -3    1.99    0.17
  -7   0   3    1.73    0.16
  -7   0  -3    1.72    0.15
   7   0  -3    1.72    0.14
  -7   0  -3    2.12    0.10
  -7   0  -3    2.10    0.20
   7   0  -3    2.10    0.17
   7   0   3    1.96    0.15
   7   0   3    1.90    0.18
  -7   0   3    1.85    0.18
  -7   0  -3    1.91    0.16
   7   0  -3    1.89    0.17
  -7   0   3    1.99    0.17
   7   0  -3    1.55    0.15
  -7   0  -3    1.80    0.15
   7   0   3    2.04    0.15
  -7   0  -3    2.03    0.17
   7   0   3    1.99    0.16
  -7   0   3    1.94    0.16
  -7   0  -3    1.75    0.15
   7   0   3    1.97    0.15
  -7   0   3    1.91    0.14
   7   0   3    2.39    0.19
   7   0   3    1.98    0.17
  -7   0  -3    1.99    0.10
  -7   0  -3    2.03    0.19
   8   0   3    7.37    0.38
   8   0  -3    7.55    0.39
   8   0   3    6.90    0.40
   8   0   3    7.40    0.36
   8   0  -3    7.02    0.33
  -8   0   3    7.61    0.34
   8   0   3    7.21    0.35
   8   0  -3    7.33    0.37
  -8   0  -3    7.06    0.36
  -8   0  -3    7.38    0.35
   8   0  -3    7.36    0.38
  -8   0  -3    6.98    0.42
   8   0  -3    7.06    0.37
   8   0  -3    7.09    0.36
  -8   0   3    7.55    0.37
   8   0   3    6.93    0.33
   8   0   3    7.09    0.34
   8   0   3    6.80    0.35
  -8   0  -3    6.81    0.40
   8   0   3    6.80    0.32
  -8   0   3    7.16    0.39
   8   0   3    7.69    0.40
   8   0  -3    7.06    0.36
   8   0  -3    7.43    0.42
  -8   0  -3    7.33    0.37
  -8   0   3    7.36    0.37
   9   0   3   19.15    0.71
  -9   0  -3   18.65    0.73
   9   0   3   19.57    0.86
   9   0  -3   19.04    0.74
  -9   0   3   18.42    0.69
   9   0   3   18.99    0.81
   9   0  -3   19.26    0.76
   9   0   3   18.34    0.72
   9   0   3   18.65    0.72
   9   0  -3   18.55    0.74
  -9   0   3   18.15    0.75
   9   0  -3   19.23    0.74
   9   0  -3   18.72    0.82
   9   0  -3   20.40    0.92
   9   0   3   18.86    0.76
   9   0   3   18.70    0.78
  -9   0   3   21.16    0.81
   9   0  -3   17.96    0.70
   9   0  -3   18.02    0.73
  -9   0  -3   18.64    0.72
  -9   0  -3   19.01    0.84
  -9   0   3   18.50    0.73
  -9   0  -3   19.20    0.74
   9   0   3   17.57    0.63
   9   0   3   18.54    0.72
  10   0   3   13.40    0.58
  10   0   3   13.17    0.60
  10   0  -3   14.25    0.61
  10   0   3   14.02    0.64
  10   0   3   13.61    0.60
  10   0  -3   14.02    0.61
 -10   0   3   14.32    0.67
  10   0   3   14.31    0.67
  10   0  -3   14.41    0.63
  10   0   3   13.94    0.60
  10   0   3   14.57    0.51
  10   0   3   14.32    0.69
 -10   0   3   13.33    0.59
 -10   0  -3   14.72    0.62
  10   0  -3   14.29    0.66
 -10   0  -3   14.19    0.72
 -10   0   3   13.93    0.57
 -10   0  -3   15.63    0.61
  10   0  -3   13.65    0.60
  10   0  -3   13.98    0.70
 -10   0   3   13.97    0.56
  10   0  -3   12.67    0.57
 -10   0   3   14.52    0.68
  10   0  -3   14.11    0.63
  11   0  -3   10.81    0.55
 -11   0   3   11.65    0.63
  11   0  -3   10.64    0.56
  11   0   3   11.93    0.60
 -11   0  -3   11.45    0.51
  11   0   3   11.33    0.43
 -11   0   3   12.04    0.59
  11   0  -3   11.10    0.59
 -11   0   3   11.45    0.51
  11   0   3   11.70    0.55
  11   0  -3   11.02    0.64
  11   0  -3   11.70    0.55
 -11   0  -3   11.43    0.55
  11   0  -3   11.15    0.54
 -11   0  -3   11.91    0.68
  11   0   3   12.11    0.64
 -11   0   3   11.68    0.58
  11   0   3   11.88    0.61
  11   0   3   11.81    0.55
  11   0   3   11.78    0.54
 -11   0  -3   11.29    0.53
  11   0   3   11.06    0.55
   0  -1  -3   55.06    3.72
   0   1   3   53.99    1.98
   0  -1   3   50.76    1.99
   0   1  -3   47.40    3.73
   0   1   3   55.48    3.84
   0  -1  -3   54.73    2.01
   0  -1   3   56.67    4.00
   0   1  -3   52.87    2.01
  -1   1   3   27.44    1.20
   1   1  -3   20.36    2.92
  -1  -1  -3   30.89    2.70
   1   1  -3   27.51    1.23
  -1   1   3   26.71    2.67
   1  -1   3   26.13    2.67
  -1  -1  -3   25.20    1.18
   1  -1  -3   21.45    2.43
  -1   1  -3   23.42    1.29
   1   1   3   27.40    1.18
  -1   1  -3   22.34    2.42
   1  -1  -3   25.60    1.16
  -1  -1   3   27.64    2.84
   1   1   3   24.69    2.58
  -1  -1   3   23.51    1.19
  -2   1   3  224.61    9.33
  -2  -1  -3  225.10    6.73
   2   1  -3  220.38    6.74
   2  -1   3  218.89    6.61
  -2  -1  -3  219.39    9.54
   2   1  -3  220.37    9.94
   2  -1   3  225.20    9.55
  -2  -1   3  225.55    9.73
  -2  -1   3  209.42    6.74
   2   1   3  210.03    9.56
   2  -1  -3  196.43    9.08
   2   1   3  212.29    6.62
  -2   1  -3  213.19    6.66
   2  -1  -3  204.80    6.60
  -3   1   3    8.54    0.33
   3   1  -3    7.90    0.33
  -3  -1  -3    7.74    0.31
   3  -1   3    8.19    0.30
   3   1  -3    8.40    0.33
  -3  -1  -3    8.23    0.31
   3  -1   3    7.88    0.30
  -3  -1  -3    8.17    0.33
  -3  -1  -3    8.21    0.32
   3  -1   3    7.80    0.31
  -3  -1  -3    8.34    0.32
   3   1  -3    8.00    0.33
   3   1  -3    8.36    0.33
   3   1  -3    8.16    0.33
   3   1  -3    7.97    0.33
  -3   1   3    8.59    0.32
  -3  -1  -3    8.24    0.32
   3   1  -3    8.40    0.33
  -3   1   3    8.54    0.31
   3  -1   3    7.78    0.30
   3  -1   3    7.76    0.32
   3   1  -3    7.68    0.34
   3   1  -3    7.98    0.27
  -3  -1  -3    8.37    0.31
   3  -1   3    8.22    0.31
   3   1   3    7.22    0.30
  -3   1  -3    7.53    0.31
   3  -1  -3    7.96    0.33
  -3  -1   3    7.93    0.33
   3   1   3    7.60    0.31
   3  -1  -3    7.83    0.30
  -3   1  -3    7.88    0.28
  -3   1  -3    7.92    0.31
   3   1   3    7.93    0.30
  -3   1  -3    7.68    0.34
   3  -1  -3    7.94    0.34
  -3   1  -3    7.60    0.29
   3   1   3    7.84    0.33
   3  -1  -3    7.89    0.31
   3  -1  -3    7.69    0.31
  -3   1  -3    7.52    0.27
   3   1   3    7.78    0.32
  -3  -1   3    7.66    0.32
   3  -1  -3    7.86    0.31
  -3  -1   3    7.67    0.33
  -3   1  -3    6.87    0.30
  -3   1  -3    7.44    0.29
   3   1   3    7.59    0.32
  -3   1  -3    6.97    0.33
  -4  -1  -3   16.85    0.62
   5  -1   3    2.41    0.17
  -5  -1  -3    2.64    0.20
   5   1  -3    2.21    0.16
   5   1  -3    2.34    0.16
   5  -1   3    2.32    0.15
  -5   1   3    2.36    0.13
  -5  -1  -3    2.47    0.16
   5   1  -3    2.21    0.16
  -5  -1  -3    2.25    0.11
  -5   1   3    2.35    0.14
  -5  -1  -3    2.45    0.15
   5   1  -3    2.23    0.16
   5   1  -3    2.51    0.18
  -5   1   3    2.15    0.14
  -5  -1  -3    2.28    0.15
   5  -1   3    2.10    0.14
   5  -1   3    2.29    0.15
  -5   1   3    2.31    0.15
  -5  -1  -3    2.42    0.15
   5  -1   3    2.34    0.14
   5   1  -3    2.20    0.16
  -5   1   3    2.19    0.15
   5  -1   3    2.28    0.13
  -5   1   3    2.34    0.16
  -5  -1  -3    2.10    0.17
  -5   1   3    2.45    0.16
  -5   1   3    2.14    0.20
   5  -1   3    2.25    0.14
  -5  -1  -3    2.25    0.16
  -5  -1  -3    2.28    0.17
   5  -1   3    2.16    0.13
   5   1  -3    2.30    0.17
  -5  -1  -3    2.31    0.15
   5  -1  -3    1.81    0.15
   5   1   3    2.05    0.15
  -5   1  -3    1.96    0.17
   5  -1  -3    2.02    0.15
   5   1   3    1.98    0.14
   5  -1  -3    2.04    0.12
  -5  -1   3    2.00    0.09
   5  -1  -3    1.86    0.14
  -5  -1   3    1.89    0.15
   5   1   3    2.08    0.16
   5   1   3    2.32    0.18
   5  -1  -3    2.06    0.15
  -5  -1   3    1.92    0.14
   5   1   3    2.12    0.14
   5   1   3    2.19    0.15
   5  -1  -3    1.88    0.09
   5   1   3    2.11    0.14
  -5  -1   3    2.07    0.16
  -5   1  -3    1.93    0.15
  -5   1  -3    2.01    0.16
  -5  -1   3    2.13    0.12
  -5  -1   3    2.16    0.14
  -5  -1   3    2.06    0.16
   5  -1  -3    1.82    0.14
  -5  -1   3    1.90    0.14
  -5  -1   3    1.81    0.15
   5  -1  -3    1.91    0.14
  -5   1  -3    2.05    0.14
  -5  -1   3    1.99    0.14
   5   1   3    2.14    0.13
   6  -1   3   36.73    4.23
  -6  -1  -3   31.27    1.66
   6   1  -3   30.87    1.76
   6   1  -3   30.70    5.02
  -6   1   3   31.68    1.66
  -6   1   3   33.44    3.51
   6  -1   3   31.43    1.52
  -6   1  -3   32.91    4.53
  -6  -1   3   31.31    4.25
   6  -1  -3   28.10    4.19
  -6   1  -3   33.01    1.64
   6  -1  -3   31.48    1.63
   6   1   3   31.85    4.97
  -6  -1   3   32.00    1.78
  -7  -1  -3   23.03    0.82
  -7   1   3   21.57    0.80
  -7   1   3   22.40    0.80
   7  -1   3   24.10    0.86
   7  -1   3   22.28    0.85
   7   1  -3   23.08    0.85
   7   1  -3   22.92    0.88
  -7  -1  -3   23.35    0.72
  -7  -1  -3   23.04    0.78
   7   1  -3   22.94    0.84
   7   1  -3   22.85    0.83
   7   1  -3   22.56    0.83
   7   1  -3   22.89    0.83
  -7  -1  -3   22.64    0.82
  -7  -1  -3   22.60    0.87
   7   1  -3   22.84    0.83
  -7  -1  -3   21.91    0.87
  -7   1   3   22.66    0.80
  -7   1  -3   23.35    0.79
   7  -1  -3   23.59    0.89
   7  -1  -3   23.01    0.80
  -7  -1   3   21.75    0.82
  -7  -1   3   22.17    0.86
  -7  -1   3   22.32    0.79
  -7   1  -3   23.94    0.81
  -7   1  -3   22.47    0.85
   7   1   3   22.96    0.81
  -7   1  -3   22.91    0.79
  -7  -1   3   22.37    0.84
   7  -1  -3   23.71    0.82
  -7  -1   3   23.21    0.75
  -7  -1   3   23.25    0.83
   7   1   3   23.24    0.88
  -8   1   3  128.71    4.81
  -8   1   3  135.52    7.95
   8  -1   3  122.76    7.92
   8   1  -3  128.95    5.05
  -8  -1  -3  129.74    5.06
  -8  -1  -3  128.82    4.84
   8  -1   3  118.52    9.43
  -8  -1   3  124.76    4.98
  -8   1  -3  131.74    4.87
  -8   1  -3  130.35    4.74
   8   1   3  129.84   10.17
  -8  -1   3  119.47    8.46
   8  -1  -3  125.49    4.79
   8   1   3  141.10    9.21
  -9   1   3    3.90    0.22
   9   1  -3    3.94    0.27
  -9  -1  -3    4.20    0.27
  -9   1   3    3.86    0.30
   9  -1   3    3.69    0.29
  -9  -1  -3    4.13    0.27
   9   1  -3    3.88    0.28
  -9   1   3    3.60    0.25
   9   1  -3    4.12    0.28
  -9  -1  -3    3.86    0.17
  -9  -1  -3    3.93    0.26
   9  -1   3    4.73    0.26
   9  -1   3    3.97    0.25
   9  -1   3    3.83    0.25
   9  -1   3    4.33    0.40
  -9   1   3    4.16    0.30
   9   1  -3    4.04    0.28
  -9   1   3    3.89    0.28
  -9  -1  -3    4.07    0.32
   9   1  -3    4.01    0.32
  -9  -1  -3    3.96    0.18
   9  -1   3    3.98    0.25
   9   1  -3    3.68    0.27
   9  -1   3    4.11    0.28
   9   1  -3    3.62    0.25
  -9  -1  -3    3.95    0.32
   9  -1   3    4.10    0.25
   9   1  -3    3.56    0.28
   9  -1   3    3.82    0.23
  -9  -1   3    3.68    0.26
  -9   1  -3    4.76    0.32
   9   1   3    4.05    0.27
   9   1   3    4.17    0.26
   9  -1  -3    4.05    0.24
  -9  -1   3    4.05    0.27
   9  -1  -3    4.18    0.32
   9  -1  -3    3.98    0.26
   9   1   3    4.48    0.33
   9   1   3    3.86    0.26
   9   1   3    4.15    0.21
  -9  -1   3    3.93    0.29
   9   1   3    4.23    0.30
  -9   1  -3    4.16    0.26
   9  -1  -3    4.11    0.28
   9  -1  -3    4.01    0.26
   9  -1  -3    4.04    0.26
   9  -1  -3    4.22    0.27
   9   1   3    4.24    0.27
   9  -1  -3    4.21    0.26
  -9  -1   3    3.97    0.24
  -9   1  -3    4.27    0.34
   9   1   3    4.01    0.25
   9   1   3    4.40    0.30
  -9  -1   3    4.07    0.25
  -9   1  -3    4.01    0.27
  10  -1   3    6.09    0.35
  10   1  -3    7.34    0.39
 -10   1   3    6.51    0.39
 -10   1   3    6.20    0.34
  10  -1   3    6.21    0.37
  10  -1   3    6.54    0.28
 -10  -1  -3    6.10    0.34
  10  -1   3    6.28    0.33
  10   1  -3    6.10    0.38
  10   1  -3    6.49    0.37
 -10   1   3    6.16    0.30
  10   1  -3    6.17    0.39
  10   1  -3    6.18    0.43
  10   1  -3    6.12    0.40
 -10  -1  -3    6.23    0.44
 -10  -1  -3    6.28    0.25
 -10   1   3    6.27    0.41
 -10  -1  -3    6.51    0.36
  10  -1   3    6.29    0.34
  10  -1   3    6.37    0.34
 -10  -1  -3    6.24    0.37
  10  -1   3    6.17    0.34
  10  -1   3    6.28    0.40
  10  -1   3    5.85    0.40
  10   1  -3    6.63    0.38
  10  -1  -3    5.87    0.42
 -10   1  -3    6.02    0.33
  10   1   3    5.88    0.35
 -10   1  -3    6.19    0.35
  10  -1  -3    6.24    0.34
  10   1   3    5.92    0.36
 -10   1  -3    6.10    0.35
  10   1   3    6.26    0.36
 -10  -1   3    6.16    0.33
  10   1   3    6.84    0.44
  10  -1  -3    6.60    0.39
  10   1   3    6.32    0.36
  10   1   3    6.44    0.40
  10  -1  -3    5.98    0.35
  10   1   3    6.06    0.28
 -10   1  -3    6.10    0.45
  10  -1  -3    6.43    0.36
  10  -1  -3    5.50    0.31
 -10  -1   3    6.72    0.45
  10  -1  -3    6.27    0.37
  10   1   3    6.32    0.40
 -10  -1   3    6.24    0.34
 -10  -1   3    6.38    0.53
 -10  -1   3    6.23    0.42
  10  -1  -3    6.08    0.34
  11  -1   3    0.35    0.13
 -11   1   3    0.34    0.12
  11   1  -3    0.46    0.12
  11   1  -3    0.34    0.12
 -11   1   3    0.42    0.09
 -11  -1  -3    0.14    0.07
  11  -1   3    0.22    0.11
 -11  -1  -3    0.24    0.12
  11  -1   3    0.38    0.11
 -11   1   3    0.30    0.13
 -11   1   3    0.37    0.10
 -11  -1  -3    0.30    0.10
  11  -1   3    0.22    0.09
  11   1  -3    0.39    0.11
  11  -1   3    0.24    0.09
  11   1  -3    0.32    0.11
 -11  -1  -3    0.23    0.08
  11  -1   3    0.28    0.09
  11   1  -3    0.30    0.13
  11  -1   3    0.35    0.10
  11   1  -3    0.38    0.12
  11  -1  -3    0.20    0.08
  11  -1  -3    0.23    0.08
  11  -1  -3    0.31    0.10
  11   1   3    0.14    0.08
  11   1   3    0.19    0.09
 -11   1  -3    0.16    0.07
 -11  -1   3    0.15    0.07
  11  -1  -3    0.21    0.07
  11   1   3    0.18    0.11
  11   1   3    0.17    0.08
 -11   1  -3    0.18    0.07
 -11  -1   3    0.18    0.09
 -11   1  -3    0.16    0.11
 -11   1  -3    0.24    0.08
 -11  -1   3    0.14    0.07
  11   1   3    0.13    0.08
  11   1   3    0.12    0.05
  11  -1  -3    0.24    0.11
  11  -1  -3    0.12    0.08
 -11  -1   3    0.27    0.09
  11   1   3    0.11    0.07
  11  -1  -3    0.23    0.09
 -11  -1   3    0.21    0.11
   0  -2   3   18.78    2.74
   0  -2  -3   15.31    2.28
   0   2   3   15.13    2.43
   0   2  -3   17.67    2.82
   0   2   3   17.91    0.88
   0  -2   3   16.44    0.93
   0  -2  -3   16.96    0.91
   0   2  -3   18.03    0.95
   1  -2   3   11.96    0.44
   1  -2  -3   10.81    0.43
  -2   2   3   26.22    1.16
   2  -2   3   24.35    1.15
  -2   2   3   23.81    2.48
  -2  -2  -3   27.61    1.29
  -2  -2  -3   23.35    3.64
   2   2  -3   30.05    3.36
   2  -2   3   22.71    3.02
   2   2  -3   23.76    1.26
  -2   2  -3   26.54    2.62
   2   2   3   20.03    3.52
  -2   2  -3   25.66    1.20
   2  -2  -3   24.37    1.14
   2   2   3   26.60    1.21
   2  -2  -3   29.19    2.67
  -2  -2   3   26.97    3.09
  -2  -2   3   26.24    1.33
   3   2  -3   13.84    0.52
  -3  -2   3   14.71    0.47
  -4  -2  -3  125.61    7.75
  -4  -2  -3  123.30    4.29
   4   2  -3  126.55    4.42
   4  -2   3  122.47    4.01
  -4   2   3  124.62    4.12
   4  -2   3  116.40    6.78
   4   2  -3  134.11    8.12
  -4   2   3  120.06    6.26
   4   2   3  124.66    4.24
  -4  -2   3  114.74    7.20
  -4  -2   3  129.25    4.47
   4  -2  -3  114.52    6.54
  -4   2  -3  122.16    6.50
   4   2   3  125.58    7.82
   4  -2  -3  122.36    4.06
  -4   2  -3  127.13    4.16
   5   2  -3   38.69    2.00
   5  -2   3   39.82    3.90
   5   2  -3   34.64    5.07
  -5  -2  -3   45.66    4.91
  -5  -2  -3   38.26    1.88
   5  -2   3   41.90    1.67
  -5   2   3   34.31    3.30
  -5   2   3   39.80    1.75
  -5   2  -3   41.64    1.80
  -5   2  -3   38.20    3.64
   5   2   3   44.18    1.94
  -5  -2   3   39.08    2.02
   5  -2  -3   39.75    1.72
   5  -2  -3   39.42    3.92
   5   2   3   48.91    5.26
  -5  -2   3   42.41    4.20
   6  -2   3    4.58    0.24
   6   2  -3    4.46    0.27
  -6  -2  -3    4.50    0.29
  -6   2   3    4.19    0.26
   6  -2   3    4.43    0.22
  -6  -2  -3    4.37    0.25
   6   2  -3    4.16    0.27
  -6   2   3    4.10    0.24
  -6  -2  -3    5.13    0.27
   6  -2   3    4.54    0.22
   6  -2   3    4.56    0.23
  -6  -2  -3    5.04    0.27
   6  -2   3    4.30    0.26
   6   2  -3    4.31    0.26
  -6   2   3    4.53    0.21
  -6   2   3    4.64    0.27
  -6  -2  -3    4.45    0.22
  -6   2   3    4.45    0.23
   6  -2   3    4.53    0.24
   6   2  -3    4.35    0.27
   6  -2   3    4.79    0.28
   6  -2   3    4.39    0.22
  -6   2   3    4.52    0.23
  -6  -2  -3    4.54    0.24
   6   2  -3    4.72    0.29
  -6  -2  -3    4.21    0.24
  -6  -2  -3    4.48    0.26
   6   2  -3    4.68    0.28
   6  -2   3    4.30    0.23
  -6   2   3    4.45    0.21
  -6   2   3    4.59    0.33
  -6  -2  -3    4.66    0.26
   6   2  -3    4.77    0.28
  -6   2  -3    5.37    0.24
  -6  -2   3    5.25    0.28
   6  -2  -3    5.30    0.27
   6  -2  -3    4.98    0.25
   6  -2  -3    4.75    0.20
   6   2   3    5.32    0.25
   6  -2  -3    5.33    0.25
  -6   2  -3    5.10    0.29
   6   2   3    5.11    0.26
   6   2   3    5.32    0.28
   6   2   3    5.12    0.26
  -6  -2   3    5.05    0.19
  -6  -2   3    4.45    0.27
   6   2   3    5.35    0.24
   6   2   3    5.30    0.27
  -6  -2   3    5.01    0.28
  -6  -2   3    5.61    0.28
   6  -2  -3    5.00    0.21
  -6  -2   3    5.37    0.23
   6  -2  -3    5.39    0.25
  -6  -2   3    5.17    0.27
  -6   2  -3    5.32    0.33
  -6  -2   3    5.12    0.25
  -6  -2   3    5.64    0.27
  -6  -2   3    4.86    0.29
  -6   2  -3    5.18    0.23
   6   2   3    5.29    0.31
   6  -2  -3    5.60    0.31
   6  -2  -3    5.40    0.25
  -6   2  -3    5.09    0.24
   6   2   3    5.18    0.29
   6   2   3    5.14    0.27
  -6   2  -3    5.33    0.28
   7   2  -3   41.67    6.52
  -7  -2  -3   44.61    2.40
   7   2  -3   42.17    2.34
  -7   2   3   43.36    3.90
  -7  -2  -3   43.52    2.20
   7  -2   3   44.36    4.81
   7  -2   3   49.00    4.36
  -7   2   3   45.03    2.07
  -7   2  -3   46.40    2.09
   7  -2  -3   33.38    4.98
   7   2   3   44.84    5.15
  -7  -2   3   49.17    4.95
   7  -2  -3   43.74    2.05
   7   2   3   38.21    6.30
  -7   2  -3   44.78    2.11
  -7  -2   3   41.62    2.31
   8   2  -3    3.55    0.25
  -8  -2  -3    3.28    0.27
  -8  -2  -3    3.32    0.30
   8  -2   3    3.71    0.22
  -8   2   3    3.50    0.25
   8   2  -3    3.60    0.26
   8   2  -3    3.39    0.23
  -8  -2  -3    3.64    0.30
  -8  -2  -3    3.86    0.22
  -8  -2  -3    3.68    0.23
   8  -2   3    3.37    0.20
  -8   2   3    3.31    0.22
   8   2  -3    3.33    0.25
  -8   2   3    3.35    0.26
  -8   2   3    3.39    0.18
  -8   2   3    3.34    0.21
  -8  -2  -3    3.65    0.19
   8  -2   3    3.47    0.21
  -8  -2  -3    3.77    0.26
  -8  -2  -3    3.68    0.22
   8  -2   3    3.65    0.21
   8  -2   3    3.68    0.23
   8  -2   3    3.48    0.26
   8   2  -3    3.75    0.28
   8   2  -3    3.75    0.26
  -8   2   3    3.47    0.22
   8  -2   3    3.51    0.26
   8  -2   3    3.64    0.22
  -8  -2  -3    3.59    0.25
   8   2  -3    4.12    0.27
  -8  -2  -3    3.76    0.24
   8   2  -3    3.24    0.27
   8  -2  -3    3.45    0.21
   8  -2  -3    3.71    0.22
  -8   2  -3    3.08    0.22
   8   2   3    3.74    0.25
  -8  -2   3    3.04    0.25
   8   2   3    3.33    0.27
  -8   2  -3    3.38    0.25
   8  -2  -3    3.72    0.23
   8   2   3    3.47    0.23
  -8  -2   3    3.30    0.27
  -8  -2   3    3.49    0.25
  -8  -2   3    3.38    0.21
   8  -2  -3    3.06    0.27
   8   2   3    3.43    0.26
  -8  -2   3    3.23    0.25
   8  -2  -3    3.24    0.22
  -8  -2   3    3.28    0.23
   8   2   3    3.64    0.20
   8   2   3    3.56    0.25
  -8   2  -3    3.13    0.25
   8  -2  -3    3.23    0.19
   8   2   3    3.34    0.24
  -8  -2   3    3.33    0.23
   8  -2  -3    3.30    0.23
  -8   2  -3    3.37    0.21
  -8  -2   3    3.18    0.22
  -8   2  -3    3.13    0.21
   8   2   3    3.22    0.23
  -8  -2   3    3.45    0.18
   8  -2  -3    3.60    0.23
  -8   2  -3    3.44    0.30
   9  -2   3   16.93    0.67
   9   2  -3   16.52    0.72
  -9  -2  -3   15.88    0.65
  -9   2   3   16.31    0.57
  -9   2   3   16.53    0.70
   9   2  -3   17.01    0.69
  -9  -2  -3   16.15    0.61
   9  -2   3   17.19    0.63
   9  -2   3   16.52    0.75
  -9  -2  -3   17.18    0.88
  -9  -2  -3   17.30    0.68
   9   2  -3   16.12    0.68
  -9  -2  -3   16.89    0.60
   9  -2   3   16.67    0.61
   9  -2   3   16.11    0.71
   9   2  -3   16.11    0.69
   9  -2   3   16.22    0.60
   9   2  -3   16.22    0.70
  -9  -2  -3   16.89    0.63
   9  -2   3   17.38    0.58
   9   2  -3   15.52    0.64
  -9  -2  -3   17.31    0.58
  -9   2   3   16.81    0.64
   9  -2   3   17.41    0.64
  -9  -2  -3   15.79    0.64
  -9   2   3   16.80    0.72
   9   2  -3   16.68    0.69
  -9  -2  -3   16.55    0.75
  -9   2   3   15.08    0.61
  -9   2   3   17.06    0.59
   9   2  -3   16.16    0.74
   9  -2  -3   16.25    0.64
   9   2   3   15.96    0.69
   9   2   3   16.03    0.67
  -9   2  -3   15.64    0.61
   9   2   3   15.26    0.73
   9  -2  -3   15.68    0.62
   9   2   3   15.81    0.65
  -9  -2   3   15.52    0.67
   9   2   3   14.31    0.62
  -9  -2   3   15.72    0.55
   9  -2  -3   15.45    0.64
   9   2   3   15.61    0.66
  -9  -2   3   15.42    0.63
  -9   2  -3   15.97    0.67
  -9  -2   3   14.71    0.68
   9   2   3   15.97    0.70
   9  -2  -3   15.00    0.59
  -9   2  -3   15.38    0.66
   9  -2  -3   16.30    0.75
   9   2   3   15.45    0.58
   9  -2  -3   15.86    0.62
  -9  -2   3   15.21    0.58
  -9   2  -3   15.14    0.62
   9  -2  -3   16.17    0.66
   9   2   3   15.26    0.66
  -9   2  -3   15.90    0.77
  -9  -2   3   14.98    0.65
   9  -2  -3   16.18    0.65
 -10   2   3    5.91    0.38
  10  -2   3    5.80    0.32
  10  -2   3    5.29    0.30
  10  -2   3    5.86    0.33
  10  -2   3    5.73    0.35
  10   2  -3    5.07    0.36
 -10  -2  -3    5.76    0.42
 -10  -2  -3    5.82    0.34
 -10  -2  -3    5.55    0.35
  10   2  -3    5.63    0.36
  10   2  -3    5.75    0.38
 -10   2   3    5.60    0.27
  10  -2   3    5.67    0.39
 -10   2   3    5.96    0.28
  10  -2   3    5.64    0.39
  10  -2   3    5.39    0.37
  10   2  -3    5.57    0.39
  10  -2   3    5.74    0.26
 -10   2   3    5.59    0.32
  10  -2   3    5.49    0.32
 -10   2   3    5.52    0.39
  10   2  -3    5.40    0.40
 -10  -2  -3    5.71    0.27
 -10  -2  -3    5.58    0.32
  10   2  -3    5.74    0.36
 -10  -2  -3    5.91    0.27
 -10  -2  -3    5.55    0.26
  10   2   3    5.85    0.38
  10  -2  -3    5.87    0.33
 -10   2  -3    5.89    0.34
 -10  -2   3    6.07    0.36
  10   2   3    5.73    0.35
 -10  -2   3    5.66    0.23
 -10  -2   3    5.93    0.33
  10   2   3    6.00    0.36
 -10  -2   3    5.58    0.38
  10   2   3    5.70    0.41
  10  -2  -3    5.91    0.32
  10   2   3    5.74    0.36
 -10   2  -3    5.52    0.30
  10  -2  -3    5.78    0.41
  10   2   3    5.92    0.28
  10   2   3    5.66    0.37
  10  -2  -3    5.43    0.30
 -10   2  -3    5.77    0.44
  10  -2  -3    5.75    0.35
  10  -2  -3    5.61    0.33
  10  -2  -3    5.83    0.32
 -10  -2   3    6.13    0.34
  10  -2  -3    5.63    0.33
  10   2   3    5.78    0.35
 -10  -2   3    5.74    0.22
  11  -2   3    1.94    0.19
  11  -2   3    1.89    0.23
  11   2  -3    1.93    0.22
 -11   2   3    2.02    0.25
  11   2  -3    2.19    0.22
 -11   2   3    1.92    0.16
 -11   2   3    1.84    0.23
  11  -2   3    1.88    0.18
 -11  -2  -3    1.84    0.20
 -11  -2  -3    1.88    0.21
 -11  -2  -3    1.91    0.26
  11  -2   3    1.88    0.18
  11  -2   3    2.11    0.24
 -11  -2  -3    1.79    0.17
 -11  -2  -3    1.96    0.13
  11   2  -3    1.89    0.24
  11   2  -3    1.77    0.20
 -11   2   3    1.99    0.19
  11   2  -3    2.02    0.24
  11  -2   3    1.83    0.18
  11  -2   3    2.08    0.21
 -11   2   3    1.90    0.15
  11   2  -3    2.12    0.24
 -11   2  -3    1.86    0.27
  11   2   3    2.05    0.21
  11   2   3    1.81    0.22
  11   2   3    1.78    0.20
 -11   2  -3    1.70    0.17
  11   2   3    1.94    0.15
  11  -2  -3    1.84    0.19
  11   2   3    1.89    0.21
  11   2   3    2.19    0.22
 -11  -2   3    1.97    0.20
 -11  -2   3    1.84    0.20
  11  -2  -3    1.66    0.23
 -11   2  -3    1.78    0.18
  11  -2  -3    1.91    0.21
 -11   2  -3    1.63    0.17
  11  -2  -3    1.72    0.18
 -11  -2   3    1.77    0.23
  11   2   3    1.69    0.23
  11  -2  -3    1.91    0.19
  11   2   3    1.68    0.21
 -11  -2   3    1.82    0.18
   0  -3   3   11.33    0.45
   0  -3   3   10.41    0.39
  -1  -3  -3   13.18    2.34
  -1   3   3   13.40    2.23
   1   3  -3   13.16    0.87
  -1  -3  -3   14.42    0.87
   1   3  -3   18.64    3.07
   1  -3   3   21.10    2.84
   1  -3   3   15.22    0.87
  -1   3   3   13.78    0.75
   1   3   3   15.36    0.84
  -1   3  -3   18.74    2.77
  -1  -3   3   15.45    0.95
  -1   3  -3   15.23    0.85
   1  -3  -3   14.26    0.81
   1  -3  -3   13.71    2.13
  -1  -3   3   15.10    2.76
   1   3   3   10.82    2.28
   2   3  -3   34.32    4.56
  -2   3   3   28.19    1.17
  -2  -3  -3   27.20    1.34
   2  -3   3   27.79    2.94
  -2  -3  -3   27.62    3.23
   2  -3   3   26.88    1.23
   2   3  -3   27.10    1.39
  -2   3   3   24.80    2.58
   2   3   3   24.63    1.24
   2  -3  -3   27.43    2.57
  -2   3  -3   27.42    1.24
   2   3   3   27.81    3.19
  -2   3  -3   23.38    2.75
   2  -3  -3   26.78    1.19
  -2  -3   3   28.23    3.14
  -2  -3   3   26.87    1.41
   3   3  -3  279.36   13.19
   3  -3   3  276.28   11.56
  -3   3   3  285.89   11.02
  -3  -3  -3  282.77   12.89
  -3   3   3  294.32    8.60
   3   3  -3  285.55    9.03
   3  -3   3  279.30    8.61
  -3  -3  -3  286.91    8.91
   3  -3  -3  286.21    8.58
  -3  -3   3  292.07    9.09
  -3   3  -3  298.73   11.34
  -3   3  -3  295.64    8.72
   3  -3  -3  273.43   10.98
   3   3   3  291.17    8.86
  -3  -3   3  278.82   12.71
   3   3   3  309.61   13.43
   4   3  -3    4.12    0.24
   4  -3   3    3.99    0.17
  -4  -3  -3    3.90    0.22
   4  -3   3    3.79    0.18
  -4  -3  -3    3.48    0.20
   4   3  -3    3.93    0.23
   4  -3   3    3.83    0.17
  -4   3   3    3.79    0.21
  -4  -3  -3    3.85    0.24
   4   3  -3    4.04    0.24
   4   3  -3    4.22    0.24
   4  -3   3    3.92    0.14
  -4  -3  -3    3.84    0.21
   4  -3   3    3.49    0.22
  -4  -3  -3    4.04    0.23
   4  -3   3    3.77    0.18
   4  -3   3    3.99    0.19
   4   3  -3    3.94    0.22
   4  -3   3    4.31    0.20
  -4   3   3    3.95    0.19
  -4   3   3    3.76    0.17
   4   3  -3    3.77    0.23
   4  -3   3    4.07    0.14
   4  -3   3    3.94    0.19
   4   3  -3    3.76    0.21
  -4   3   3    3.78    0.16
  -4   3   3    3.79    0.17
  -4   3   3    3.90    0.17
   4   3  -3    3.78    0.17
  -4   3   3    3.55    0.27
   4   3  -3    4.18    0.23
  -4   3   3    3.70    0.21
  -4   3   3    3.76    0.20
  -4  -3  -3    4.18    0.21
  -4  -3  -3    3.88    0.22
   4   3   3    4.23    0.23
  -4  -3   3    4.24    0.22
  -4  -3   3    4.23    0.24
   4   3   3    4.01    0.22
  -4   3  -3    4.21    0.17
   4   3   3    3.97    0.20
   4   3   3    3.89    0.24
   4   3   3    4.23    0.21
   4  -3  -3    3.58    0.18
   4  -3  -3    3.65    0.20
  -4  -3   3    4.24    0.24
   4   3   3    3.72    0.17
   4  -3  -3    4.03    0.19
   4   3   3    4.15    0.22
   4   3   3    4.14    0.21
  -4  -3   3    4.17    0.22
   4  -3  -3    4.08    0.14
   4  -3  -3    3.96    0.18
  -4  -3   3    3.94    0.18
   4   3   3    4.20    0.20
  -4   3  -3    3.88    0.19
  -4  -3   3    4.22    0.24
  -4  -3   3    4.26    0.20
   4  -3  -3    4.16    0.19
  -4   3  -3    4.00    0.17
  -4   3  -3    4.22    0.25
   4  -3  -3    4.12    0.19
  -4   3  -3    4.08    0.19
   4  -3  -3    4.03    0.22
  -4   3  -3    4.33    0.23
  -4  -3   3    4.12    0.24
  -4  -3   3    4.24    0.19
  -4  -3   3    4.30    0.20
  -4  -3   3    4.20    0.23
   4  -3  -3    4.06    0.15
  -4   3  -3    3.92    0.25
   4  -3  -3    4.04    0.16
   5  -3   3   67.59    2.40
  -5  -3  -3   68.80    2.81
   5   3  -3   66.15    2.95
  -5   3   3   59.63    4.06
  -5   3   3   71.07    2.50
   5   3  -3   63.70    6.35
  -5  -3  -3   67.85    3.01
   5  -3   3   69.39    5.95
   5  -3  -3   63.85    2.41
  -5  -3   3   69.56    2.99
  -5   3  -3   64.84    6.60
   5   3   3   73.72    5.59
   5   3   3   72.05    6.60
  -5   3  -3   66.55    2.54
   5  -3  -3   64.09    4.78
  -5  -3   3   64.77    5.79
   6   3  -3   21.58    0.78
  -6  -3  -3   20.60    0.80
   6   3  -3   20.45    0.77
   6   3  -3   19.96    0.73
   6   3  -3   20.68    0.79
   6  -3   3   20.04    0.74
   6   3  -3   20.87    0.77
  -6  -3  -3   20.29    0.73
  -6  -3  -3   20.21    0.76
  -6   3   3   20.55    0.67
  -6  -3  -3   20.09    0.76
   6   3  -3   20.55    0.77
  -6   3   3   19.57    0.86
   6   3  -3   19.78    0.77
  -6  -3  -3   19.51    0.75
  -6  -3  -3   20.12    0.70
   6   3  -3   21.04    0.79
  -6   3   3   19.94    0.67
   6  -3   3   19.95    0.71
  -6  -3  -3   20.32    0.75
  -6   3   3   20.59    0.73
   6  -3  -3   21.38    0.80
  -6  -3   3   20.33    0.77
  -6   3  -3   20.02    0.69
  -6  -3   3   20.78    0.76
   6   3   3   20.81    0.80
  -6  -3   3   20.41    0.77
  -6   3  -3   20.11    0.67
  -6  -3   3   20.67    0.78
   6   3   3   19.28    0.74
   6  -3  -3   21.41    0.70
  -6   3  -3   20.04    0.73
   6  -3  -3   20.76    0.74
  -6  -3   3   20.82    0.75
   6   3   3   20.70    0.73
   6   3   3   20.39    0.70
  -6   3  -3   20.94    0.67
   6  -3  -3   21.24    0.69
  -6  -3   3   21.24    0.79
  -6   3  -3   20.34    0.68
   6   3   3   20.65    0.77
   6  -3  -3   18.95    0.69
  -7   3   3    4.49    0.19
  -7  -3  -3    4.41    0.24
  -7  -3  -3    4.81    0.28
   7   3  -3    4.43    0.28
  -7  -3  -3    4.38    0.27
  -7   3   3    4.54    0.21
  -7  -3  -3    4.31    0.24
   7   3  -3    3.93    0.29
   7  -3   3    4.54    0.23
   7   3  -3    4.64    0.30
   7   3  -3    4.30    0.26
  -7  -3  -3    4.45    0.26
   7   3  -3    4.81    0.29
  -7   3   3    4.58    0.19
   7  -3   3    4.67    0.29
   7   3  -3    3.95    0.27
  -7   3   3    4.25    0.25
  -7  -3  -3    4.51    0.28
   7  -3   3    4.58    0.28
  -7  -3  -3    4.52    0.28
   7  -3   3    4.36    0.22
  -7  -3  -3    4.67    0.25
   7  -3   3    4.68    0.22
  -7   3   3    4.33    0.27
   7  -3   3    4.41    0.21
   7  -3   3    4.49    0.27
  -7  -3  -3    4.20    0.28
   7  -3   3    4.67    0.23
  -7   3   3    4.10    0.21
  -7   3   3    4.78    0.29
   7  -3   3    4.43    0.23
   7   3  -3    4.51    0.28
  -7  -3  -3    4.05    0.30
  -7   3  -3    4.11    0.26
   7  -3  -3    4.32    0.22
   7   3   3    4.15    0.26
  -7  -3   3    4.18    0.26
  -7   3  -3    3.95    0.20
   7  -3  -3    3.87    0.22
  -7  -3   3    4.07    0.27
  -7   3  -3    4.44    0.22
   7  -3  -3    4.04    0.22
   7   3   3    4.13    0.24
  -7  -3   3    4.09    0.25
   7  -3  -3    3.91    0.22
  -7  -3   3    3.79    0.28
   7  -3  -3    3.98    0.29
  -7  -3   3    4.00    0.28
   7   3   3    3.87    0.26
   7  -3  -3    4.27    0.23
  -7   3  -3    4.01    0.21
  -7  -3   3    4.26    0.24
   7  -3  -3    3.78    0.21
   7  -3  -3    4.03    0.19
   7   3   3    4.04    0.25
  -7   3  -3    3.99    0.22
   7   3   3    4.22    0.23
   7   3   3    4.45    0.29
   7   3   3    3.80    0.28
  -7  -3   3    4.34    0.23
   7   3   3    4.19    0.26
  -7  -3   3    4.03    0.26
  -7  -3   3    4.00    0.28
   7   3   3    4.21    0.26
  -7   3  -3    3.83    0.31
  -7  -3   3    4.16    0.18
   7  -3  -3    4.05    0.25
  -7   3  -3    4.41    0.29
   8  -3   3   23.72    0.83
  -8   3   3   24.37    0.78
   8  -3   3   24.94    1.02
   8   3  -3   24.29    0.93
  -8   3   3   22.95    0.86
   8  -3   3   25.50    0.94
  -8   3   3   24.79    0.79
  -8  -3  -3   24.25    0.90
  -8  -3  -3   23.91    0.96
   8  -3   3   23.98    0.85
  -8  -3  -3   25.17    0.92
   8   3  -3   25.12    0.94
   8  -3   3   23.80    0.82
  -8   3   3   23.62    0.94
  -8  -3  -3   25.08    0.87
  -8  -3  -3   24.36    0.87
  -8  -3  -3   24.47    0.90
   8  -3   3   23.64    0.82
  -8  -3  -3   24.23    0.93
   8   3  -3   23.59    0.96
  -8  -3  -3   22.03    0.98
   8  -3   3   25.21    0.87
   8   3  -3   25.00    0.93
  -8   3   3   23.88    0.81
   8  -3   3   23.55    0.82
   8   3  -3   24.49    0.95
   8   3  -3   23.69    0.89
   8  -3   3   22.97    0.89
   8   3  -3   25.03    0.97
  -8   3   3   23.80    0.82
  -8  -3   3   25.00    0.95
  -8  -3   3   24.69    0.96
   8   3   3   25.60    0.91
   8  -3  -3   25.77    0.85
   8   3   3   25.44    0.91
   8   3   3   25.65    0.96
   8  -3  -3   22.98    0.79
   8  -3  -3   27.00    1.11
  -8   3  -3   24.85    0.93
  -8  -3   3   25.95    0.91
   8  -3  -3   25.52    0.86
   8  -3  -3   24.81    0.84
   8   3   3   24.31    0.87
   8  -3  -3   26.30    0.90
  -8   3  -3   23.24    0.96
   8  -3  -3   25.09    0.81
  -8   3  -3   25.03    0.83
  -8  -3   3   26.34    0.90
   8   3   3   25.45    0.99
  -8   3  -3   26.16    0.94
   8   3   3   25.58    0.92
   8   3   3   25.27    0.85
   8   3   3   25.45    0.92
  -8  -3   3   25.19    0.90
   8  -3  -3   24.90    0.86
  -8  -3   3   25.48    0.93
   8   3   3   25.98    0.93
  -8   3  -3   25.23    0.84
  -9   3   3    1.47    0.15
  -9  -3  -3    1.58    0.16
  -9  -3  -3    1.64    0.14
   9  -3   3    1.63    0.19
   9  -3   3    1.84    0.17
   9   3  -3    1.43    0.19
   9   3  -3    1.51    0.19
  -9   3   3    1.66    0.12
   9   3  -3    1.71    0.19
   9  -3   3    1.63    0.14
   9  -3   3    1.77    0.15
   9  -3   3    1.55    0.13
  -9  -3  -3    1.36    0.14
  -9  -3  -3    1.68    0.21
   9  -3   3    1.55    0.14
   9  -3   3    1.74    0.20
   9  -3   3    1.69    0.15
   9   3  -3    1.54    0.20
   9   3  -3    1.31    0.17
   9  -3   3    1.68    0.14
  -9  -3  -3    1.68    0.16
  -9   3   3    1.57    0.20
  -9   3   3    1.73    0.11
   9   3  -3    1.52    0.18
  -9  -3  -3    1.50    0.18
  -9   3   3    1.61    0.21
  -9  -3   3    1.90    0.14
   9   3   3    1.73    0.19
   9  -3  -3    1.89    0.15
   9   3   3    1.59    0.14
  -9  -3   3    1.73    0.19
  -9   3  -3    1.67    0.21
   9   3   3    1.68    0.21
  -9  -3   3    1.93    0.18
  -9  -3   3    1.88    0.17
   9  -3  -3    1.63    0.17
  -9  -3   3    1.61    0.17
  -9  -3   3    1.72    0.20
   9   3   3    1.38    0.17
  -9   3  -3    1.86    0.19
   9   3   3    1.73    0.19
   9  -3  -3    1.63    0.13
  -9   3  -3    1.89    0.15
  -9   3  -3    1.46    0.22
  -9  -3   3    1.66    0.16
   9  -3  -3    1.80    0.17
  -9   3  -3    1.80    0.14
  -9   3  -3    1.86    0.15
   9  -3  -3    1.86    0.16
   9  -3  -3    1.57    0.14
   9  -3  -3    1.67    0.21
   9  -3  -3    1.75    0.16
   9   3   3    1.64    0.18
   9   3   3    1.71    0.20
  10  -3   3   21.42    0.80
  10  -3   3   21.22    0.84
  10   3  -3   21.65    0.94
 -10   3   3   22.18    0.94
 -10  -3  -3   21.17    0.80
  10   3  -3   21.25    0.88
 -10  -3  -3   20.86    0.77
  10   3  -3   21.40    0.88
  10   3  -3   21.60    0.91
 -10   3   3   21.65    0.90
  10   3  -3   20.70    0.91
 -10  -3  -3   20.44    0.79
 -10  -3  -3   23.69    1.12
  10  -3   3   20.81    0.79
  10  -3   3   20.91    0.78
 -10  -3  -3   22.06    0.88
 -10   3   3   20.88    0.71
  10  -3   3   21.05    0.77
 -10   3   3   20.92    0.72
 -10  -3  -3   22.15    0.96
 -10   3   3   20.36    0.79
  10  -3   3   20.73    0.72
 -10  -3  -3   21.22    0.81
  10  -3   3   20.27    0.77
  10  -3   3   21.24    0.92
 -10  -3  -3   20.98    0.76
  10  -3   3   21.70    0.91
  10   3   3   22.54    0.89
  10   3   3   22.02    0.87
  10   3   3   22.24    0.87
 -10  -3   3   22.02    0.83
 -10   3  -3   21.01    0.76
  10  -3  -3   22.35    0.82
  10   3   3   20.89    0.87
  10   3   3   22.08    0.88
  10   3   3   22.66    0.92
 -10  -3   3   23.11    0.92
  10  -3  -3   21.71    0.78
  10  -3  -3   20.68    0.76
 -10   3  -3   22.71    1.01
  10  -3  -3   22.87    0.79
 -10   3  -3   22.89    0.86
 -10   3  -3   22.14    0.78
 -10  -3   3   22.16    0.78
 -10  -3   3   22.08    0.85
 -10  -3   3   21.56    0.88
  10  -3  -3   21.99    0.83
 -10  -3   3   21.81    0.84
  10  -3  -3   21.99    0.80
  10   3   3   21.63    0.95
 -10  -3   3   22.28    0.74
  10  -3  -3   21.91    0.96
  10   3   3   21.25    0.77
  11   3  -3   36.44    1.34
  11   3  -3   37.15    1.58
  11  -3   3   37.58    1.31
 -11   3   3   37.04    1.43
 -11  -3  -3   38.01    1.46
  11   3  -3   36.95    1.35
 -11  -3  -3   35.23    1.19
 -11  -3  -3   37.54    1.34
 -11  -3  -3   35.34    1.19
 -11   3   3   36.54    1.16
  11  -3   3   35.20    1.32
  11   3  -3   35.67    1.39
  11   3  -3   36.76    1.44
  11   3  -3   35.85    1.37
  11  -3   3   36.88    1.14
 -11   3   3   36.24    1.38
 -11   3   3   36.02    1.14
  11  -3   3   35.41    1.23
  11  -3   3   36.76    1.23
  11  -3   3   38.17    1.61
  11  -3   3   37.18    1.31
 -11  -3  -3   36.84    1.18
 -11   3   3   36.47    1.25
  11  -3   3   37.95    1.26
 -11  -3  -3   36.67    1.25
  11  -3   3   37.31    1.39
  11   3   3   37.06    1.35
 -11  -3   3   35.64    1.13
  11   3   3   34.57    1.52
 -11  -3   3   35.76    1.27
  11  -3  -3   36.10    1.43
 -11  -3   3   36.72    1.31
  11   3   3   35.84    1.35
 -11  -3   3   37.35    1.31
 -11   3  -3   36.30    1.22
  11  -3  -3   37.26    1.27
 -11   3  -3   35.17    1.20
  11   3   3   37.27    1.34
  11  -3  -3   35.22    1.25
  11   3   3   38.10    1.37
 -11   3  -3   38.75    1.52
 -11  -3   3   38.54    1.41
  11  -3  -3   33.35    1.21
 -11   3  -3   37.46    1.29
  11  -3  -3   36.63    1.31
  11   3   3   36.15    1.20
  11  -3  -3   36.60    1.23
  11   3   3   37.21    1.33
  11   3   3   38.64    1.74
  11  -3  -3   35.49    1.26
   0  -4  -3    2.43    0.14
   0  -4   3    2.43    0.15
   0   4  -3    2.27    0.15
   0   4   3    2.52    0.13
   0  -4   3    2.37    0.15
   0  -4  -3    2.53    0.11
   0   4  -3    2.61    0.15
   0  -4   3    2.66    0.15
   0   4   3    2.44    0.13
   0  -4  -3    2.42    0.13
   0  -4  -3    2.42    0.12
   0   4  -3    2.37    0.11
   0  -4   3    2.43    0.15
   0   4   3    2.48    0.15
   0   4   3    2.43    0.11
   0   4  -3    2.26    0.17
   0  -4   3    2.49    0.15
   0   4  -3    2.49    0.15
   0   4   3    2.12    0.17
   0  -4   3    2.36    0.15
   0   4  -3    2.56    0.14
   0  -4  -3    2.28    0.14
   0   4   3    2.41    0.14
   0  -4   3    2.64    0.14
   0  -4  -3    2.47    0.13
   0  -4   3    2.59    0.15
   0   4  -3    2.46    0.11
   0  -4  -3    2.26    0.14
   1  -4   3  201.14    6.50
   1   4  -3  204.75    6.63
  -1  -4  -3  214.14    9.79
  -1   4   3  209.21    6.30
   1  -4   3  206.80    9.25
  -1   4   3  209.96    9.19
  -1  -4  -3  205.82    6.55
   1   4  -3  208.43   10.38
  -1   4  -3  211.61    6.48
   1  -4  -3  202.88    6.41
   1   4   3  197.11    9.72
  -1   4  -3  214.36    9.77
   1   4   3  206.22    6.49
   1  -4  -3  204.65    8.75
  -1  -4   3  216.94    9.96
  -1  -4   3  213.16    6.72
  -2  -4  -3   13.38    0.52
   2   4  -3   13.93    0.50
  -2   4   3   13.72    0.57
   2  -4   3   13.05    0.47
   2   4  -3   14.28    0.51
   2  -4   3   13.19    0.46
   2   4  -3   13.42    0.51
  -2  -4   3   13.49    0.52
  -2   4  -3   12.65    0.45
  -2  -4   3   13.26    0.52
  -2  -4   3   14.20    0.52
  -2   4  -3   13.27    0.53
  -2  -4   3   13.49    0.50
   2  -4  -3   13.34    0.46
  -2  -4   3   13.48    0.52
  -3   4   3    0.71    0.05
   3  -4   3    0.84    0.08
   3   4  -3    0.77    0.08
   3   4  -3    0.71    0.09
   3   4  -3    0.76    0.10
  -3   4   3    0.80    0.08
  -3  -4  -3    0.69    0.09
   3   4  -3    0.66    0.09
  -3   4   3    0.72    0.07
  -3   4   3    0.74    0.08
  -3  -4  -3    0.71    0.10
  -3  -4  -3    0.78    0.09
   3   4  -3    0.81    0.09
   3  -4   3    0.75    0.06
  -3   4   3    0.85    0.13
  -3   4   3    0.85    0.06
  -3  -4  -3    0.78    0.09
   3  -4   3    0.73    0.07
   3   4  -3    0.78    0.08
  -3   4   3    0.88    0.06
  -3  -4  -3    0.94    0.09
   3  -4   3    0.73    0.09
   3  -4   3    0.78    0.07
  -3  -4  -3    1.00    0.10
   3   4  -3    0.76    0.11
   3  -4   3    0.68    0.07
   3  -4   3    0.79    0.06
  -3  -4  -3    0.80    0.09
  -3   4   3    0.73    0.06
   3   4  -3    0.81    0.10
   3   4  -3    0.77    0.10
   3  -4   3    0.76    0.06
   3  -4   3    0.75    0.07
  -3  -4   3    1.12    0.12
   3   4   3    1.09    0.10
  -3  -4   3    1.07    0.11
   3   4   3    0.99    0.11
   3  -4  -3    1.03    0.09
  -3   4  -3    1.10    0.13
  -3  -4   3    1.14    0.12
   3   4   3    1.18    0.13
   3   4   3    1.07    0.08
  -3  -4   3    1.09    0.12
   3   4   3    1.04    0.09
  -3   4  -3    0.97    0.08
  -3  -4   3    0.95    0.09
  -3   4  -3    1.07    0.13
  -3  -4   3    1.06    0.10
   4   4  -3    9.41    0.41
  -4   4   3    9.27    0.38
   4  -4   3    9.28    0.33
  -4  -4  -3    8.72    0.37
   4   4  -3    8.85    0.38
  -4   4   3    8.98    0.30
   4   4  -3    8.89    0.38
   4   4  -3    9.27    0.41
   4  -4   3    9.57    0.32
   4  -4   3    9.30    0.34
   4   4  -3    9.36    0.41
   4  -4   3    9.34    0.35
  -4  -4  -3    8.73    0.40
  -4   4   3    9.45    0.30
  -4   4   3    8.92    0.47
   4  -4   3    9.59    0.34
   4  -4   3    9.22    0.31
  -4  -4  -3    9.08    0.37
  -4  -4  -3    8.39    0.39
  -4  -4  -3    9.53    0.38
   4  -4   3    9.45    0.35
  -4   4   3    9.03    0.29
  -4   4   3    9.46    0.30
  -4   4   3    8.58    0.37
   4   4  -3    8.87    0.40
   4   4  -3    9.14    0.36
   4  -4   3    9.32    0.31
   4  -4   3    8.74    0.39
  -4  -4  -3    9.24    0.39
   4   4  -3    9.35    0.37
  -4  -4   3    8.66    0.41
  -4  -4   3    8.02    0.35
   4  -4  -3    9.10    0.33
  -4  -4   3    9.29    0.42
   4  -4  -3    8.91    0.32
  -4   4  -3    8.74    0.43
   4   4   3    7.96    0.37
  -4   4  -3    8.93    0.30
  -4   4  -3    8.73    0.32
  -4  -4   3    8.60    0.36
   4   4   3    8.36    0.37
   4  -4  -3    8.90    0.39
  -4  -4   3    8.93    0.38
   4   4   3    8.71    0.38
   4  -4  -3    9.02    0.33
  -4  -4   3    8.87    0.36
  -4  -4   3    8.54    0.41
   4  -4  -3    9.43    0.33
  -4  -4   3    8.61    0.38
   4   4   3    9.04    0.41
  -4   4  -3    9.09    0.44
  -4   4  -3    9.11    0.39
  -4   4  -3    9.23    0.31
  -4  -4   3    8.47    0.34
   4   4   3    8.71    0.39
   4   4   3    8.98    0.36
  -4  -4   3    9.05    0.39
  -4   4  -3    8.98    0.34
  -4   4  -3    8.98    0.33
   4   4   3   10.25    0.40
  -4  -4   3    8.40    0.40
   4   4   3    8.96    0.35
   4   4   3    8.06    0.31
   4  -4  -3    8.80    0.32
  -5  -4   3   31.47    0.99
   6  -4   3   13.62    0.49
  -6   4   3   14.21    0.54
   6  -4   3   14.06    0.58
   6  -4   3   13.92    0.54
  -6   4   3   13.95    0.44
   6   4  -3   13.88    0.59
   6   4  -3   14.95    0.59
   6   4  -3   13.83    0.60
  -6  -4  -3   14.04    0.54
  -6  -4  -3   13.99    0.55
   6   4  -3   13.60    0.59
  -6   4   3   13.69    0.56
  -6  -4  -3   14.15    0.57
  -6   4   3   13.51    0.57
  -6  -4  -3   13.91    0.58
   6  -4   3   13.66    0.47
   6   4  -3   13.10    0.54
  -6   4   3   13.95    0.43
   6   4  -3   13.23    0.58
  -6   4   3   14.31    0.43
  -6   4   3   14.09    0.68
   6  -4   3   13.54    0.47
  -6   4   3   14.21    0.42
  -6  -4  -3   13.85    0.56
   6  -4   3   13.93    0.48
  -6  -4  -3   14.64    0.54
   6  -4   3   13.59    0.54
   6  -4   3   13.63    0.46
  -6  -4  -3   13.60    0.61
  -6  -4  -3   13.66    0.58
   6   4  -3   14.31    0.59
  -6  -4  -3   13.79    0.57
   6  -4   3   14.18    0.49
   6  -4  -3   13.47    0.47
   6   4   3   13.31    0.53
   6   4   3   12.59    0.52
  -6  -4   3   13.72    0.56
   6  -4  -3   13.70    0.45
  -6  -4   3   13.92    0.49
   6  -4  -3   13.93    0.55
  -6  -4   3   13.29    0.51
  -6   4  -3   13.10    0.47
   6  -4  -3   13.82    0.43
   6   4   3   13.01    0.55
  -6  -4   3   12.94    0.58
  -6  -4   3   12.72    0.58
  -6  -4   3   13.20    0.57
   6   4   3   14.31    0.58
   6   4   3   13.20    0.59
   6  -4  -3   13.54    0.48
   6   4   3   13.34    0.56
  -6   4  -3   13.60    0.46
  -6  -4   3   12.95    0.57
   6  -4  -3   13.87    0.59
  -6   4  -3   13.66    0.60
   6  -4  -3   13.74    0.47
   6   4   3   13.14    0.55
  -6   4  -3   12.95    0.62
  -6  -4   3   13.63    0.52
   6   4   3   13.28    0.52
  -6   4  -3   13.47    0.46
   6  -4  -3   13.62    0.48
   6  -4  -3   13.41    0.44
  -6   4  -3   13.34    0.45
  -6  -4   3   13.49    0.55
  -6  -4   3   13.21    0.57
  -6  -4   3   11.99    0.46
   6   4   3   13.22    0.55
  -7   4   3  129.97    4.36
  -7  -4  -3  137.79    5.08
   7   4  -3  134.23    5.36
   7   4  -3  132.74   10.90
  -7  -4  -3  133.13    5.36
   7  -4   3  126.69    7.93
   7  -4   3  131.91    6.72
  -7   4  -3  136.01    4.50
   7   4   3  132.83   10.80
  -7   4  -3  134.24    4.51
   7   4   3  124.37    9.15
   7  -4  -3  126.61    7.35
   7  -4  -3  134.73    4.38
  -7  -4   3  128.38    5.25
  -7  -4   3  126.75    9.36
  -8   4   3   10.01    0.45
   8   4  -3   10.21    0.53
  -8  -4  -3   11.24    0.69
  -8  -4  -3   10.75    0.46
  -8   4   3   10.24    0.36
   8  -4   3   10.14    0.43
  -8   4   3    9.91    0.50
   8   4  -3   10.36    0.52
   8  -4   3   10.64    0.50
  -8  -4  -3    9.83    0.50
   8   4  -3    9.31    0.50
   8  -4   3   10.53    0.42
  -8  -4  -3   10.19    0.46
  -8  -4  -3   10.63    0.50
  -8  -4  -3   10.33    0.52
  -8   4   3    9.66    0.33
  -8  -4  -3   10.50    0.46
  -8   4   3    9.85    0.35
   8   4  -3    9.87    0.51
   8  -4   3    9.83    0.40
  -8   4   3   10.15    0.34
  -8   4   3   10.74    0.52
   8   4  -3   10.00    0.50
  -8  -4  -3   11.01    0.49
   8  -4   3   10.44    0.52
  -8  -4  -3   10.13    0.51
   8  -4   3   10.44    0.39
   8  -4   3   10.55    0.40
   8  -4   3    9.99    0.42
   8   4  -3    9.35    0.49
   8   4   3   10.58    0.54
   8   4   3   10.37    0.49
  -8  -4   3   10.07    0.52
  -8  -4   3   10.25    0.43
  -8   4  -3   10.43    0.40
  -8  -4   3   10.36    0.48
  -8   4  -3   10.58    0.49
   8  -4  -3   10.33    0.40
   8  -4  -3    9.97    0.41
   8  -4  -3    9.89    0.38
  -8   4  -3   11.16    0.52
   8  -4  -3   10.11    0.53
   8   4   3   10.37    0.50
   8   4   3    9.89    0.43
   8   4   3   10.77    0.49
  -8   4  -3   10.32    0.41
   8  -4  -3   10.42    0.40
  -8   4  -3    9.46    0.56
  -8  -4   3   10.83    0.39
   8   4   3   10.83    0.50
  -8   4  -3    9.90    0.40
  -8  -4   3   10.44    0.55
  -8  -4   3    9.09    0.51
  -8  -4   3   10.20    0.45
   8  -4  -3   10.23    0.41
  -8   4  -3   10.49    0.38
  -8  -4   3   10.39    0.61
  -8  -4   3    9.31    0.65
   8  -4  -3   10.41    0.42
   8   4   3   10.99    0.52
   8  -4  -3    9.94    0.46
   8   4   3   10.45    0.48
  -8  -4   3    9.62    0.46
   9   4  -3   62.93    2.06
   9   4  -3   62.70    2.08
  -9   4   3   62.77    1.87
  -9  -4  -3   63.70    1.95
  -9  -4   3   57.34    2.09
  -9   4  -3   61.55    2.01
  10  -4   3    0.37    0.12
  10   4  -3    0.46    0.14
 -10   4   3    0.39    0.05
  10  -4   3    0.34    0.08
 -10  -4  -3    0.41    0.09
 -10  -4  -3    0.48    0.11
  10  -4   3    0.27    0.07
 -10  -4  -3    0.22    0.10
  10   4  -3    0.34    0.12
  10  -4   3    0.41    0.14
  10  -4   3    0.36    0.08
  10  -4   3    0.29    0.08
 -10  -4  -3    0.28    0.10
  10   4  -3    0.55    0.15
  10   4  -3    0.46    0.13
 -10   4   3    0.47    0.14
  10   4  -3    0.34    0.11
  10  -4   3    0.33    0.08
 -10  -4  -3    0.37    0.10
  10   4  -3    0.44    0.13
 -10  -4  -3    0.29    0.10
  10  -4   3    0.29    0.08
 -10  -4  -3    0.31    0.09
 -10   4   3    0.28    0.11
  10   4   3    0.20    0.09
 -10   4  -3    0.26    0.12
  10   4   3    0.31    0.11
  10  -4  -3    0.40    0.13
  10   4   3    0.25    0.10
 -10   4  -3    0.30    0.06
 -10  -4   3    0.26    0.07
  10   4   3    0.30    0.13
  10   4   3    0.27    0.11
  10  -4  -3    0.38    0.09
  10  -4  -3    0.44    0.11
 -10  -4   3    0.45    0.12
 -10  -4   3    0.33    0.10
 -10   4  -3    0.20    0.09
  10   4   3    0.26    0.10
 -10   4  -3    0.32    0.08
 -10  -4   3    0.40    0.12
  10   4   3    0.27    0.08
 -10  -4   3    0.40    0.11
  10  -4  -3    0.39    0.10
  10   4   3    0.26    0.10
  10  -4  -3    0.38    0.09
  10  -4  -3    0.35    0.08
 -11  -4  -3   13.90    0.62
  11   4  -3   14.18    0.69
  11  -4   3   14.00    0.58
 -11  -4  -3   13.14    0.66
 -11   4   3   13.70    0.73
  11  -4   3   13.18    0.62
  11  -4   3   13.46    0.71
  11  -4   3   13.26    0.56
  11  -4   3   13.13    0.50
  11   4  -3   12.42    1.00
  11   4  -3   13.55    0.73
  11  -4   3   13.86    0.62
 -11  -4  -3   13.55    0.57
 -11  -4  -3   14.20    0.75
  11   4  -3   14.07    0.71
 -11  -4  -3   12.79    0.57
  11  -4   3   12.84    0.56
  11   4  -3   15.94    0.97
 -11  -4  -3   13.20    0.64
  11  -4   3   13.61    0.56
 -11   4   3   13.84    0.71
 -11  -4  -3   13.12    0.59
  11   4  -3   14.35    0.73
  11  -4   3   13.75    0.69
 -11  -4  -3   13.43    0.59
  11   4   3   13.45    0.60
  11   4   3   14.61    0.76
 -11  -4   3   15.38    0.73
  11   4   3   14.46    0.68
  11   4   3   14.30    0.71
  11  -4  -3   14.31    0.60
  11  -4  -3   15.72    0.65
 -11  -4   3   14.65    0.66
  11   4   3   13.56    0.68
  11  -4  -3   14.80    0.55
 -11   4  -3   14.32    0.52
  11  -4  -3   12.53    0.84
  11  -4  -3   14.29    0.59
  11   4   3   14.09    0.68
 -11   4  -3   14.83    0.65
  11  -4  -3   15.51    0.94
  11   4   3   14.74    0.72
  11  -4  -3   14.35    0.63
  11  -4  -3   14.76    0.59
 -11   4  -3   15.13    0.82
 -11  -4   3   15.10    0.55
 -11  -4   3   15.07    0.65
  11   4   3   14.65    0.67
 -11  -4   3   14.83    0.64
   0   5   3    0.19    0.04
   0  -5   3    0.28    0.06
   0  -5   3    0.17    0.05
   0  -5   3    0.20    0.05
   0   5  -3    0.22    0.04
   0   5  -3    0.18    0.05
   0  -5   3    0.30    0.06
   0   5  -3    0.16    0.05
   0   5   3    0.21    0.04
   0   5   3    0.20    0.05
   0  -5   3    0.23    0.06
   0   5  -3    0.31    0.06
   0  -5  -3    0.17    0.05
   0  -5   3    0.17    0.05
   0  -5  -3    0.20    0.05
   0   5  -3    0.20    0.06
   0  -5  -3    0.13    0.04
   0   5   3    0.28    0.08
   0   5  -3    0.19    0.05
   0  -5   3    0.21    0.05
   0  -5  -3    0.18    0.04
   0  -5  -3    0.19    0.04
   0  -5  -3    0.24    0.04
   0  -5  -3    0.19    0.03
   0  -5  -3    0.18    0.04
   0   5   3    0.16    0.05
   0   5   3    0.17    0.04
  -1   5   3    2.82    0.14
  -1  -5  -3    2.79    0.17
   1  -5   3    2.58    0.17
   1  -5   3    2.88    0.17
  -1  -5  -3    2.88    0.16
  -1   5   3    2.76    0.17
   1  -5   3    2.52    0.16
   1   5  -3    2.83    0.20
   1   5  -3    2.75    0.18
   1   5  -3    2.80    0.13
   1   5  -3    2.75    0.13
   1   5  -3    2.86    0.14
  -1  -5  -3    2.69    0.16
  -1   5   3    2.53    0.14
  -1   5   3    2.69    0.14
  -1  -5  -3    2.89    0.19
   1   5  -3    2.67    0.18
   1   5  -3    2.76    0.14
   1   5  -3    2.67    0.17
   1  -5   3    2.66    0.17
   1   5  -3    2.88    0.18
  -1  -5  -3    2.76    0.11
  -1  -5  -3    2.77    0.15
   1  -5   3    2.72    0.15
  -1   5   3    2.59    0.21
   1   5  -3    2.85    0.16
   1  -5   3    2.66    0.15
  -1   5   3    2.59    0.13
  -1  -5  -3    2.55    0.16
   1  -5   3    2.42    0.15
  -1   5   3    2.90    0.15
  -1  -5  -3    2.72    0.17
   1  -5  -3    3.02    0.16
   1   5   3    3.24    0.18
  -1  -5   3    3.21    0.18
   1  -5  -3    3.20    0.15
   1   5   3    3.12    0.16
  -1  -5   3    2.98    0.19
  -1   5  -3    2.86    0.19
  -1   5  -3    2.99    0.14
   1   5   3    3.16    0.13
  -1  -5   3    3.12    0.19
  -1   5  -3    3.01    0.16
   1  -5  -3    2.93    0.14
   1   5   3    3.00    0.16
  -1  -5   3    3.27    0.20
   1  -5  -3    2.97    0.17
   1   5   3    3.15    0.17
  -1  -5   3    3.19    0.16
   1  -5  -3    3.09    0.14
   1  -5  -3    3.22    0.13
  -1  -5   3    3.17    0.13
   1  -5  -3    3.12    0.16
   1  -5  -3    2.98    0.19
   1  -5  -3    3.17    0.14
   1   5   3    3.13    0.18
  -1   5  -3    3.15    0.16
  -1   5  -3    3.14    0.17
  -1  -5   3    3.07    0.18
   1  -5  -3    2.62    0.16
   1   5   3    3.21    0.22
  -1   5  -3    3.09    0.21
   1   5   3    3.30    0.13
   1   5   3    3.19    0.11
  -1  -5   3    3.04    0.29
   2  -5  -3   20.99    0.71
   3  -5   3   73.14    2.69
   3   5  -3   78.21    3.23
  -3   5   3   76.87    2.50
   3  -5   3   76.84    4.85
  -3  -5  -3   77.26    3.06
  -3  -5  -3   79.53    3.28
  -3   5   3   77.62    4.42
  -3  -5   3   78.79    3.27
   3  -5  -3   75.18    4.08
   3   5   3   84.68    5.95
  -3  -5   3   80.11    6.10
   3   5   3   82.65    6.66
  -3   5  -3   76.48    2.70
  -3   5  -3   80.03    4.89
   3  -5  -3   80.81    2.63
   4   5  -3    8.07    0.36
   4  -5   3    7.64    0.30
   4  -5   3    7.70    0.29
   4   5  -3    7.64    0.37
   4   5  -3    7.75    0.35
   4   5  -3    7.58    0.34
   4   5  -3    7.59    0.38
   4  -5   3    7.34    0.30
  -4  -5  -3    7.16    0.35
  -4   5   3    7.86    0.35
  -4  -5  -3    6.99    0.36
   4  -5   3    7.41    0.35
   4  -5   3    7.55    0.26
  -4   5   3    7.65    0.44
  -4  -5  -3    7.35    0.33
  -4   5   3    7.77    0.35
  -4  -5  -3    7.51    0.38
  -4  -5  -3    7.35    0.36
   4   5  -3    7.85    0.37
   4  -5   3    7.47    0.29
   4   5  -3    7.61    0.37
  -4  -5  -3    7.68    0.35
   4  -5   3    7.75    0.30
   4   5  -3    8.07    0.38
   4  -5   3    7.26    0.26
   4   5  -3    8.08    0.34
  -4  -5  -3    7.48    0.34
   4  -5  -3    7.86    0.27
  -4  -5   3    8.11    0.36
   4   5   3    7.56    0.34
  -4  -5   3    8.01    0.39
   4   5   3    7.71    0.35
  -4   5  -3    7.63    0.27
  -4  -5   3    7.56    0.34
  -4  -5   3    7.96    0.31
  -4  -5   3    7.85    0.34
  -4  -5   3    7.23    0.38
   4  -5  -3    7.67    0.28
  -4  -5   3    8.02    0.34
   4   5   3    7.35    0.34
   4   5   3    7.98    0.35
  -4  -5   3    7.52    0.38
   4   5   3    7.46    0.32
   4  -5  -3    7.63    0.27
  -4   5  -3    7.65    0.26
  -4   5  -3    7.59    0.35
  -4   5  -3    7.61    0.25
   4   5   3    7.45    0.30
  -4   5  -3    6.99    0.39
   4  -5  -3    7.64    0.28
  -4   5  -3    7.51    0.41
  -4  -5   3    8.11    0.37
   4   5   3    7.52    0.35
  -4  -5   3    7.61    0.38
   4  -5  -3    7.16    0.35
  -4   5  -3    7.46    0.26
   4   5   3    7.03    0.37
  -5  -5  -3   35.24    1.23
  -6  -5  -3   37.78    1.33
  -6  -5  -3   38.25    1.29
  -6  -5  -3   38.57    1.31
   6   5   3   35.19    1.14
  -6  -5   3   39.53    1.32
  -6  -5   3   38.07    1.28
  -6  -5   3   38.80    1.31
  -6  -5   3   34.88    1.19
  -6  -5   3   37.73    1.31
  -6  -5   3   37.56    1.32
   7  -5   3   21.92    0.72
   7  -5   3   21.58    0.84
  -7  -5  -3   21.67    0.81
   7  -5   3   21.22    0.71
  -7  -5  -3   22.32    0.83
   7  -5   3   20.88    0.72
  -7  -5  -3   21.84    0.80
   7   5  -3   21.04    0.85
   7  -5   3   21.20    0.71
   7  -5   3   21.48    0.69
   7   5  -3   21.73    0.85
   7  -5   3   21.87    0.80
   7  -5   3   21.60    0.79
  -7   5   3   20.25    0.96
  -7  -5  -3   21.40    0.85
   7   5  -3   21.95    0.87
  -7   5   3   21.76    0.84
   7   5  -3   21.14    0.84
   7   5  -3   20.65    0.84
  -7  -5  -3   20.53    0.87
   7   5  -3   21.01    0.86
   7  -5   3   22.11    0.69
  -7  -5  -3   20.89    0.79
  -7  -5  -3   21.62    0.78
  -7  -5  -3   21.54    0.83
  -7  -5  -3   21.35    0.85
  -7  -5   3   20.04    0.86
   7   5   3   22.06    0.79
   7  -5  -3   22.10    0.68
  -7  -5   3   20.93    0.93
  -7  -5   3   20.52    0.85
   7  -5  -3   21.75    0.70
   7  -5  -3   21.86    0.70
   7   5   3   21.39    0.81
  -7  -5   3   22.41    0.81
   7   5   3   22.33    0.82
   7   5   3   22.05    0.84
  -7  -5   3   20.77    0.74
  -7   5  -3   21.31    0.86
  -7   5  -3   21.81    0.92
  -7  -5   3   21.32    0.77
   7   5   3   19.46    0.95
  -7  -5   3   21.80    0.94
  -7  -5   3   20.59    0.84
   7   5   3   21.74    0.83
   7  -5  -3   21.56    0.67
   7  -5  -3   21.53    0.66
  -7  -5   3   19.61    0.70
   7  -5  -3   21.59    0.80
  -7  -5   3   21.52    0.82
   7   5   3   20.72    0.78
   7  -5  -3   22.51    0.87
  -7  -5   3   21.64    0.73
   7  -5  -3   21.80    0.69
   7   5   3   21.72    0.83
  -8   5   3    5.30    0.35
   8   5  -3    5.23    0.37
   8   5  -3    5.13    0.36
  -8  -5  -3    5.58    0.32
   8  -5   3    5.40    0.26
   8  -5   3    5.24    0.26
  -8   5   3    5.12    0.35
   8  -5   3    5.31    0.27
  -8  -5  -3    5.34    0.34
   8   5  -3    4.97    0.35
   8  -5   3    5.26    0.30
   8  -5   3    5.45    0.36
   8  -5   3    5.37    0.33
   8  -5   3    5.52    0.25
  -8  -5  -3    5.54    0.36
  -8  -5  -3    5.17    0.32
  -8  -5  -3    5.30    0.35
  -8  -5  -3    5.35    0.33
   8  -5   3    5.34    0.30
   8   5  -3    5.45    0.37
  -8  -5  -3    5.71    0.32
  -8  -5  -3    5.04    0.35
   8  -5   3    5.40    0.24
   8   5  -3    5.46    0.36
   8  -5  -3    6.09    0.27
   8   5   3    6.25    0.37
   8   5   3    5.73    0.39
  -8  -5   3    5.93    0.38
   8  -5  -3    6.13    0.26
  -8  -5   3    5.80    0.30
  -8  -5   3    6.25    0.27
   8   5   3    6.08    0.32
  -8  -5   3    6.25    0.36
   8   5   3    5.83    0.35
  -8  -5   3    5.84    0.50
   8  -5  -3    6.06    0.39
  -8   5  -3    5.97    0.43
   8  -5  -3    6.00    0.33
   8  -5  -3    6.00    0.24
   8  -5  -3    6.13    0.24
   8   5   3    6.17    0.35
  -8  -5   3    5.98    0.39
  -8  -5   3    5.55    0.33
   8   5   3    6.01    0.33
   8  -5  -3    6.01    0.25
  -8  -5   3    5.66    0.39
  -8  -5   3    6.17    0.31
   8  -5  -3    6.21    0.26
   8   5   3    6.28    0.37
  -8  -5   3    5.73    0.36
   8   5   3    6.30    0.38
  -8   5  -3    6.28    0.38
  -9  -5  -3    5.92    0.34
   9   5  -3    5.56    0.39
   9  -5   3    6.00    0.31
   9   5  -3    5.86    0.38
   9   5  -3    5.91    0.41
   9  -5   3    6.13    0.27
  -9   5   3    6.06    0.40
   9  -5   3    6.22    0.38
   9   5  -3    6.15    0.56
  -9  -5  -3    5.77    0.40
   9  -5   3    6.27    0.29
   9  -5   3    6.29    0.31
  -9  -5  -3    5.86    0.36
   9  -5   3    6.01    0.29
   9  -5   3    6.24    0.40
  -9  -5  -3    5.98    0.34
   9  -5   3    5.88    0.29
   9   5  -3    5.91    0.38
   9  -5   3    6.05    0.27
   9   5  -3    6.10    0.40
  -9  -5  -3    5.78    0.37
  -9   5   3    6.07    0.39
  -9  -5  -3    6.23    0.34
   9  -5  -3    6.22    0.42
   9   5   3    6.31    0.38
   9   5   3    5.74    0.37
   9   5   3    6.02    0.42
  -9   5  -3    5.93    0.38
  -9   5  -3    6.00    0.45
  -9  -5   3    5.90    0.32
   9   5   3    6.34    0.42
   9   5   3    5.98    0.38
  -9  -5   3    5.70    0.35
   9   5   3    5.66    0.40
   9  -5  -3    5.75    0.27
   9  -5  -3    5.88    0.30
   9  -5  -3    5.60    0.34
   9   5   3    5.92    0.41
   9  -5  -3    5.87    0.26
  -9  -5   3    5.96    0.36
   9   5   3    5.73    0.38
  -9  -5   3    6.19    0.27
 -10  -5  -3    4.19    0.31
  10   5  -3    3.85    0.33
  10   5  -3    3.49    0.30
  10   5  -3    4.30    0.35
 -10   5   3    3.88    0.39
  10  -5   3    3.88    0.23
  10   5  -3    3.83    0.31
 -10  -5  -3    4.41    0.36
 -10  -5  -3    3.65    0.30
 -10   5   3    3.98    0.33
 -10  -5  -3    4.23    0.28
  10  -5   3    3.54    0.29
 -10  -5  -3    4.05    0.30
 -10  -5  -3    3.87    0.31
  10  -5   3    4.08    0.23
  10  -5   3    3.76    0.30
  10  -5   3    3.73    0.21
  10  -5   3    3.67    0.32
  10   5  -3    3.87    0.34
  10  -5   3    3.75    0.22
  10  -5   3    3.85    0.21
  10   5  -3    3.62    0.33
  10  -5   3    3.87    0.23
  10   5   3    3.41    0.29
  10   5   3    3.48    0.25
 -10   5  -3    3.74    0.30
  10   5   3    3.79    0.31
  10  -5  -3    3.88    0.27
  10  -5  -3    3.48    0.20
 -10  -5   3    3.26    0.25
  10   5   3    3.60    0.30
 -10  -5   3    3.67    0.25
  10  -5  -3    3.49    0.32
  10   5   3    3.45    0.33
  10  -5  -3    3.65    0.21
  10  -5  -3    3.52    0.19
  10  -5  -3    3.66    0.31
 -10  -5   3    3.25    0.27
  10  -5  -3    3.43    0.19
  10   5   3    3.63    0.31
  10   5   3    3.63    0.29
  10  -5  -3    3.70    0.21
 -10   5  -3    3.45    0.36
  10   5   3    3.62    0.29
 -10  -5   3    3.48    0.31
 -10  -5   3    3.42    0.18
 -10  -5   3    3.48    0.28
  10  -5  -3    3.51    0.24
   0   6   3    3.20    0.20
   0   6  -3    3.29    0.17
   0  -6  -3    3.36    0.16
   0  -6   3    3.23    0.21
   0   6   3    3.17    0.17
   0  -6   3    3.33    0.18
   0  -6   3    3.05    0.19
   0  -6   3    3.35    0.18
   0  -6   3    3.48    0.20
   0  -6  -3    3.00    0.20
   0   6   3    3.86    0.26
   0   6  -3    3.31    0.20
   0  -6  -3    3.29    0.19
   0   6  -3    3.13    0.19
   0  -6   3    3.06    0.17
   0  -6  -3    3.25    0.17
   0   6  -3    3.29    0.19
   0  -6  -3    3.22    0.18
   0   6  -3    3.16    0.16
   0  -6  -3    3.23    0.18
   0   6   3    3.19    0.16
   0  -6  -3    3.18    0.17
   0   6  -3    2.95    0.22
   0  -6   3    3.31    0.19
   0   6   3    3.14    0.17
   0   6  -3    3.15    0.18
   0  -6   3    3.29    0.20
   0   6   3    3.04    0.14
   1   6  -3   55.19    2.37
   1  -6   3   55.58    2.26
  -1  -6  -3   53.98    2.25
  -1   6   3   57.85    4.55
   1  -6   3   61.08    4.50
  -1   6  -3   47.67    4.76
  -1   6  -3   52.15    2.15
  -1  -6   3   48.88    4.63
   1  -6  -3   53.17    2.30
   1   6   3   53.67    4.28
  -1  -6   3   49.75    2.35
   1  -6  -3   48.81    4.08
   1   6   3   47.12    4.75
   2  -6   3   29.77    0.95
  -2  -6   3   29.92    1.04
   3   6  -3   14.11    0.50
   3  -6   3   14.13    0.47
   3   6  -3   13.31    0.55
  -3  -6  -3   14.22    0.53
   3  -6   3   14.17    0.49
   3   6  -3   13.21    0.55
  -3  -6  -3   13.85    0.55
  -3  -6  -3   13.82    0.55
  -3   6   3   13.65    0.64
  -3  -6  -3   13.39    0.56
   3   6  -3   13.93    0.53
   3  -6   3   14.04    0.44
  -3  -6  -3   13.64    0.53
  -3  -6  -3   13.75    0.57
  -3  -6  -3   13.59    0.51
   3  -6   3   14.30    0.44
  -3  -6  -3   13.57    0.52
   3   6  -3   13.68    0.51
   3  -6   3   13.72    0.48
   3  -6   3   13.63    0.45
   3   6  -3   12.53    0.55
   3   6  -3   13.91    0.51
   3  -6   3   13.83    0.48
   3   6  -3   13.44    0.55
   3  -6   3   14.10    0.53
   3   6  -3   13.45    0.55
   3   6   3   13.35    0.54
   3  -6  -3   13.97    0.47
   3   6   3   14.80    0.51
   3  -6  -3   13.65    0.46
  -3  -6   3   13.38    0.57
   3   6   3   12.97    0.52
  -3   6  -3   12.86    0.59
  -3   6  -3   13.09    0.44
   3   6   3   13.81    0.49
  -3  -6   3   13.05    0.56
  -3  -6   3   12.98    0.53
   3   6   3   13.44    0.44
   3  -6  -3   13.46    0.50
   3   6   3   13.91    0.52
   3   6   3   13.80    0.53
  -3  -6   3   13.42    0.50
  -3   6  -3   13.95    0.45
  -3  -6   3   12.95    0.56
   3  -6  -3   13.63    0.44
  -3   6  -3   13.75    0.44
   3  -6  -3   13.03    0.55
   3   6   3   13.62    0.54
  -3  -6   3   13.13    0.54
  -3  -6   3   13.82    0.57
  -3   6  -3   13.59    0.44
  -3   6  -3   13.58    0.60
  -3  -6   3   14.14    0.53
  -3  -6   3   13.32    0.54
  -4   6   3    1.22    0.18
  -4  -6  -3    1.07    0.14
   4   6  -3    1.22    0.14
  -4   6   3    1.33    0.13
   4  -6   3    1.19    0.09
  -4  -6  -3    1.12    0.14
  -4   6   3    1.29    0.13
   4   6  -3    1.31    0.14
  -4  -6  -3    1.22    0.14
   4  -6   3    1.25    0.07
   4  -6   3    1.28    0.08
   4  -6   3    1.27    0.09
   4  -6   3    1.26    0.13
  -4  -6  -3    1.16    0.13
   4  -6   3    1.32    0.10
   4   6  -3    1.36    0.13
  -4  -6  -3    1.28    0.13
   4   6  -3    1.31    0.13
   4  -6   3    1.31    0.10
  -4  -6  -3    1.23    0.13
   4  -6   3    1.20    0.09
   4   6  -3    0.98    0.13
   4   6  -3    1.15    0.14
  -4  -6  -3    1.19    0.12
  -4  -6  -3    1.21    0.14
   4   6  -3    1.22    0.12
   4   6  -3    1.45    0.15
   4   6  -3    1.34    0.13
   4   6   3    1.47    0.14
  -4  -6   3    1.37    0.14
  -4  -6   3    1.52    0.11
   4   6   3    1.48    0.13
   4  -6  -3    1.41    0.10
   4   6   3    1.30    0.11
   4  -6  -3    1.40    0.08
   4  -6  -3    1.38    0.11
  -4  -6   3    1.40    0.16
  -4  -6   3    1.23    0.15
  -4  -6   3    1.33    0.13
   4   6   3    1.24    0.13
   4   6   3    1.46    0.14
   4   6   3    1.33    0.13
   4  -6  -3    1.50    0.09
  -4  -6   3    1.33    0.15
  -4  -6   3    1.18    0.13
   4   6   3    1.14    0.14
  -4  -6   3    1.37    0.15
  -4   6  -3    1.45    0.17
   4   6   3    1.36    0.13
  -4   6  -3    1.37    0.17
   4  -6  -3    1.18    0.13
  -4  -6   3    1.44    0.16
   4  -6  -3    1.48    0.09
  -4  -6   3    1.39    0.13
   4   6   3    1.37    0.10
  -5  -6  -3    1.76    0.18
  -5  -6  -3    1.84    0.17
   5  -6   3    1.99    0.13
   5   6  -3    1.96    0.19
  -5  -6  -3    2.09    0.19
   5  -6   3    1.92    0.11
  -5  -6  -3    1.85    0.16
  -5  -6  -3    1.94    0.16
  -5   6   3    1.88    0.17
   5   6  -3    1.78    0.18
   5   6  -3    1.93    0.18
   5   6  -3    2.08    0.18
   5   6  -3    2.30    0.17
   5  -6   3    1.89    0.10
   5   6  -3    2.19    0.19
  -5   6   3    1.87    0.23
   5   6  -3    2.09    0.17
  -5  -6  -3    1.67    0.18
   5   6  -3    2.32    0.20
   5  -6   3    1.90    0.12
   5  -6   3    1.78    0.14
   5  -6   3    1.83    0.11
  -5   6   3    2.15    0.18
  -5  -6  -3    1.74    0.19
  -5  -6   3    2.51    0.18
   5  -6  -3    2.44    0.15
  -5   6  -3    1.99    0.20
  -5  -6   3    2.39    0.19
   5   6   3    2.34    0.18
   5   6   3    2.09    0.18
   5   6   3    2.23    0.18
  -5  -6   3    2.37    0.19
  -5  -6   3    2.38    0.25
   5  -6  -3    2.20    0.19
   5  -6  -3    2.35    0.10
   5   6   3    2.48    0.19
   5   6   3    2.17    0.16
   5  -6  -3    2.13    0.19
  -5   6  -3    2.12    0.22
   5   6   3    2.52    0.17
   5   6   3    2.03    0.20
   5   6   3    2.57    0.20
  -5  -6   3    2.27    0.21
   5   6   3    2.21    0.18
   5  -6  -3    2.36    0.11
  -5  -6   3    2.48    0.20
  -5  -6   3    2.34    0.21
   5  -6  -3    2.34    0.10
  -5  -6   3    2.24    0.14
  -5  -6   3    2.39    0.17
  -6  -6  -3    7.60    0.38
  -6  -6  -3    7.73    0.44
   6  -6   3    7.62    0.28
  -6  -6  -3    7.30    0.39
  -6  -6  -3    7.41    0.42
   6   6  -3    8.09    0.43
   6  -6   3    7.95    0.29
   6  -6   3    8.14    0.36
   6   6  -3    7.53    0.43
  -6   6   3    7.33    0.50
   6   6  -3    7.86    0.42
   6   6  -3    8.04    0.42
   6   6  -3    7.64    0.40
   6  -6   3    7.86    0.29
  -6  -6  -3    7.72    0.39
   6  -6   3    7.86    0.31
   6   6  -3    8.14    0.38
  -6   6   3    8.16    0.41
  -6  -6  -3    7.03    0.41
   6  -6   3    7.77    0.28
   6   6  -3    8.16    0.42
   6  -6   3    7.78    0.30
   6  -6   3    7.52    0.40
  -6  -6  -3    7.57    0.37
  -6   6   3    7.47    0.39
   6  -6   3    7.77    0.30
   6   6  -3    7.88    0.42
   6   6   3    7.89    0.40
  -6  -6   3    7.35    0.43
  -6  -6   3    8.47    0.34
   6  -6  -3    8.34    0.40
   6   6   3    8.10    0.35
   6  -6  -3    8.57    0.32
  -6  -6   3    8.59    0.41
   6  -6  -3    8.60    0.27
  -6  -6   3    8.57    0.37
  -6  -6   3    8.21    0.44
  -6  -6   3    7.64    0.40
   6  -6  -3    8.05    0.43
   6   6   3    8.32    0.40
   6  -6  -3    8.52    0.27
  -6  -6   3    8.34    0.41
  -6  -6   3    7.95    0.44
   6   6   3    8.17    0.41
  -6  -6   3    8.46    0.38
   6   6   3    7.62    0.40
   6   6   3    7.27    0.28
   6   6   3    7.67    0.39
   6   6   3    8.51    0.45
  -6   6  -3    8.13    0.45
  -6   6  -3    8.24    0.48
   6   6   3    8.14    0.40
   7  -6   3   18.90    0.62
  -7  -6  -3   18.22    0.80
  -7   6   3   18.69    0.93
  -7  -6  -3   19.02    0.77
   7  -6   3   18.97    0.62
   7  -6   3   19.13    0.74
  -7  -6  -3   19.83    0.79
  -7   6   3   19.14    0.79
   7  -6   3   18.67    0.64
   7   6  -3   18.91    0.74
   7   6  -3   18.94    0.80
   7   6  -3   18.35    0.84
   7   6  -3   19.09    0.81
   7   6  -3   19.64    0.84
   7  -6   3   18.87    0.62
  -7  -6  -3   19.24    0.74
   7   6  -3   19.32    0.82
  -7  -6  -3   19.36    0.76
   7   6  -3   18.90    0.80
   7  -6   3   18.54    0.65
   7  -6   3   19.21    0.65
   7  -6   3   19.03    0.81
  -7  -6  -3   17.80    0.80
   7  -6   3   19.26    0.67
  -7  -6  -3   19.10    0.77
   7   6  -3   19.33    0.81
  -7   6   3   17.61    0.78
   7   6   3   21.64    0.86
   7   6   3   19.69    0.75
   7  -6  -3   20.99    0.61
  -7  -6   3   20.26    0.70
   7   6   3   19.77    0.78
  -7  -6   3   22.27    0.81
  -7   6  -3   21.03    0.90
   7   6   3   21.09    0.83
   7  -6  -3   21.42    0.78
   7   6   3   21.48    0.81
  -7  -6   3   21.52    0.72
  -7  -6   3   20.62    0.85
  -7  -6   3   21.40    0.79
   7  -6  -3   22.66    0.89
  -7  -6   3   20.57    0.74
   7   6   3   20.57    0.90
  -7  -6   3   17.81    0.82
  -7  -6   3   21.97    0.86
   7  -6  -3   21.31    0.61
   7   6   3   21.16    0.74
[truncated: 1,005,882 more chars]
