# Supplementary material for: Revisiting a natural wine salt: calcium (2R,3R)-tar­trate tetra­hydrate
Source: Acta Crystallogr C Struct Chem. 2024 Sep 4;80(Pt 10):681–4. doi: 10.1107/S2053229624008015 (PMC11451013; doi:10.1107/S2053229624008015)
Supplement: Supplementary file 2 [file c-80-00681-Isup2.hkl]

data_I                                                                          
_shelx_title ' mo_pab348v_0m in P2(1)2(1)2(1)'                                  
_shelx_refln_list_code          4                                               
_shelx_F_calc_maximum      158.97                                               
_exptl_crystal_F_000       544.00                                               
_reflns_d_resolution_high  0.7493                                               
                                                                                
loop_                                                                           
 _space_group_symop_operation_xyz                                               
 'x, y, z'                                                                      
 '-x+1/2, -y, z+1/2'                                                            
 '-x, y+1/2, -z+1/2'                                                            
 'x+1/2, -y+1/2, -z'                                                            
                                                                                
_cell_length_a     9.1587                                                       
_cell_length_b     9.5551                                                       
_cell_length_c    10.5041                                                       
_cell_angle_alpha  90.000                                                       
_cell_angle_beta   90.000                                                       
_cell_angle_gamma  90.000                                                       
                                                                                
_shelx_F_squared_multiplier     1.000                                           
                                                                                
loop_                                                                           
 _refln_index_h                                                                 
 _refln_index_k                                                                 
 _refln_index_l                                                                 
 _refln_F_squared_calc                                                          
 _refln_F_squared_meas                                                          
 _refln_F_squared_sigma                                                         
 _refln_observed_status                                                         
   2   0   0        464.93        389.00        13.31 o                         
   4   0   0       4204.10       4467.17       110.18 o                         
   6   0   0         49.72         45.69         0.73 o                         
   8   0   0       4106.65       4021.00        84.21 o                         
  10   0   0         40.29         42.54         1.15 o                         
  12   0   0         96.93        100.06         2.08 o                         
   1   1   0       4748.34       4469.06       108.57 o                         
   2   1   0       1645.43       1579.78        20.62 o                         
   3   1   0       1914.29       1906.04        28.16 o                         
   4   1   0      10871.86      10295.27       205.81 o                         
   5   1   0         29.15         23.97         0.34 o                         
   6   1   0       1457.42       1486.83        26.03 o                         
   7   1   0        118.23        121.58         1.00 o                         
   8   1   0         63.30         62.96         0.70 o                         
   9   1   0         84.75         72.39         0.95 o                         
  10   1   0        254.14        233.20         2.16 o                         
  11   1   0          6.48          7.66         0.48 o                         
  12   1   0        560.51        552.32         4.78 o                         
   0   2   0       8182.63       8041.25       178.33 o                         
   1   2   0          9.02         12.36         0.19 o                         
   2   2   0         12.71         22.17         0.32 o                         
   3   2   0       1496.25       1401.19        19.97 o                         
   4   2   0       4390.91       4490.62        57.94 o                         
   5   2   0       1986.72       1936.21        33.57 o                         
   6   2   0        625.78        585.01        18.31 o                         
   7   2   0         10.23         10.18         0.28 o                         
   8   2   0          7.55          8.51         0.28 o                         
   9   2   0         33.82         30.78         0.57 o                         
  10   2   0        206.07        206.33         1.86 o                         
  11   2   0        142.19        134.87         1.60 o                         
  12   2   0        384.73        392.79         3.59 o                         
   1   3   0      15275.00      13942.58       365.91 o                         
   2   3   0          2.81          3.25         0.16 o                         
   3   3   0       4462.97       4579.70        84.71 o                         
   4   3   0        133.35        140.18         1.14 o                         
   5   3   0        101.65        108.61         0.86 o                         
   6   3   0          7.66          7.81         0.22 o                         
   7   3   0         61.06         59.81         0.63 o                         
   8   3   0        132.79        142.48         1.17 o                         
   9   3   0        710.06        714.20         4.79 o                         
  10   3   0         32.33         32.48         0.67 o                         
  11   3   0        605.77        631.03         4.59 o                         
   0   4   0       1841.81       2041.87        48.58 o                         
   1   4   0       2260.15       2298.60        31.59 o                         
   2   4   0       6351.45       6640.43        92.57 o                         
   3   4   0       1871.21       1855.68        43.75 o                         
   4   4   0        142.15        141.32         1.33 o                         
   5   4   0       5181.06       5080.71        67.55 o                         
   6   4   0       1232.12       1223.33        20.79 o                         
   7   4   0        977.13        988.69        22.82 o                         
   8   4   0        294.21        280.64         2.07 o                         
   9   4   0         61.25         59.05         0.88 o                         
  10   4   0        306.86        317.13         2.63 o                         
  11   4   0        307.40        298.21         2.78 o                         
   1   5   0       6788.90       6838.30       104.31 o                         
   2   5   0          9.03          8.19         0.23 o                         
   3   5   0        161.71        158.66         1.57 o                         
   4   5   0        406.96        441.03         6.13 o                         
   5   5   0         17.18         19.04         0.49 o                         
   6   5   0        736.99        740.80        12.93 o                         
   7   5   0       1941.40       1998.94        56.14 o                         
   8   5   0          3.35          3.30         0.23 o                         
   9   5   0        875.73        892.71         6.72 o                         
  10   5   0         34.60         35.38         0.73 o                         
  11   5   0          0.20          0.29         0.21 o                         
   0   6   0         12.61         14.89         0.40 o                         
   1   6   0        586.05        607.22        14.15 o                         
   2   6   0       8596.85       8667.84       100.79 o                         
   3   6   0        918.33       1008.15        30.77 o                         
   4   6   0         86.42         85.28         1.08 o                         
   5   6   0        733.14        722.59        12.70 o                         
   6   6   0        120.39        120.70         1.38 o                         
   7   6   0          1.59          1.37         0.24 o                         
   8   6   0         19.18         20.14         0.68 o                         
   9   6   0         44.35         42.98         0.84 o                         
  10   6   0        262.20        260.58         2.65 o                         
   1   7   0       1150.81       1134.65        28.87 o                         
   2   7   0       1208.45       1214.73        21.28 o                         
   3   7   0          6.01          4.00         0.23 o                         
   4   7   0       3043.64       2952.92       135.52 o                         
   5   7   0        217.78        214.35         1.94 o                         
   6   7   0        778.60        765.13         8.67 o                         
   7   7   0        302.59        313.49         2.95 o                         
   8   7   0          9.16          8.47         0.54 o                         
   9   7   0         17.86         17.62         0.76 o                         
  10   7   0        142.51        141.34         1.98 o                         
   0   8   0        363.39        377.74         3.94 o                         
   1   8   0        186.93        194.11         1.56 o                         
   2   8   0       1876.90       1903.44        30.39 o                         
   3   8   0        636.29        616.74         6.76 o                         
   4   8   0        233.83        225.40         2.07 o                         
   5   8   0         18.06         14.24         0.51 o                         
   6   8   0        207.96        208.36         2.18 o                         
   7   8   0          2.90          3.19         0.38 o                         
   8   8   0        939.97        971.18         8.40 o                         
   9   8   0         33.39         34.76         1.08 o                         
   1   9   0        239.79        256.07         2.11 o                         
   2   9   0        790.99        807.82        12.48 o                         
   3   9   0        233.68        260.30         2.37 o                         
   4   9   0         34.76         46.09         0.98 o                         
   5   9   0         11.37         11.31         0.53 o                         
   6   9   0        718.58        750.52         5.96 o                         
   7   9   0         31.45         29.17         0.94 o                         
   8   9   0         57.38         53.96         1.22 o                         
   0  10   0        761.25        778.27         9.04 o                         
   1  10   0          2.62          2.38         0.23 o                         
   2  10   0        103.02         98.56         1.36 o                         
   3  10   0        278.25        280.52         2.40 o                         
   4  10   0        227.18        225.27         2.75 o                         
   5  10   0         60.60         64.48         1.28 o                         
   6  10   0        195.60        195.40         2.63 o                         
   7  10   0        446.40        455.69         4.42 o                         
   1  11   0         75.74         79.41         1.10 o                         
   2  11   0         36.58         40.26         0.83 o                         
   3  11   0        390.36        396.91         3.42 o                         
   4  11   0          8.72          7.90         0.49 o                         
   5  11   0        643.37        624.93         6.24 o                         
   6  11   0        114.35        115.95         2.01 o                         
   0  12   0        610.51        615.93         6.65 o                         
   1  12   0          3.20          3.81         0.34 o                         
   2  12   0          7.01          6.12         0.45 o                         
   3  12   0       1441.01       1494.72        12.37 o                         
   4  12   0         59.80         56.82         1.28 o                         
   1   0   1        371.56        386.71        10.71 o                         
   2   0   1       1342.51       1336.16        21.71 o                         
   3   0   1       1674.28       1544.05        26.01 o                         
   4   0   1         72.50         73.95         0.65 o                         
   5   0   1       1829.18       1713.02        35.85 o                         
   6   0   1        289.42        272.93         2.01 o                         
   7   0   1        102.63        116.82         1.09 o                         
   8   0   1        480.80        468.62         3.30 o                         
   9   0   1          2.07          1.00         0.19 o                         
  10   0   1        189.55        183.63         1.80 o                         
  11   0   1        599.20        614.16         4.72 o                         
  12   0   1       1002.58       1020.61         7.65 o                         
 -12   1   1         33.13         33.57         0.93 o                         
 -11   1   1         66.38         65.97         1.13 o                         
 -10   1   1        164.42        161.58         1.78 o                         
  -9   1   1        892.48        866.29        11.81 o                         
  -8   1   1        237.60        229.62         1.61 o                         
  -6   1   1       1488.27       1452.67        27.27 o                         
  -5   1   1        838.74        870.57        17.24 o                         
  -4   1   1       2722.78       2785.06        37.49 o                         
  -3   1   1       1358.71       1317.46        21.72 o                         
  -2   1   1        280.30        296.03         6.40 o                         
  -1   1   1        331.69        362.94         6.48 o                         
   0   1   1       2981.73       2928.47        63.16 o                         
   1   1   1        309.17        337.66         8.01 o                         
   2   1   1        289.21        287.16         6.30 o                         
   3   1   1       1417.65       1388.81        24.93 o                         
   4   1   1       2672.02       2684.20        37.45 o                         
   5   1   1        805.03        817.56        17.84 o                         
   6   1   1       1510.75       1496.25        29.42 o                         
   7   1   1        771.65        764.78        26.64 o                         
   8   1   1        216.94        209.44         1.60 o                         
   9   1   1        868.85        856.00         9.60 o                         
  10   1   1        156.61        155.56         1.61 o                         
  11   1   1         56.73         56.42         1.01 o                         
  12   1   1         26.47         27.34         0.89 o                         
 -12   2   1        300.32        299.78         2.89 o                         
 -11   2   1        489.62        495.80         3.92 o                         
 -10   2   1         43.76         37.06         0.71 o                         
  -9   2   1        161.13        158.84         1.43 o                         
  -8   2   1        531.85        513.30         3.47 o                         
  -7   2   1        384.02        372.99         2.37 o                         
  -6   2   1        485.99        483.81         8.83 o                         
  -5   2   1        433.91        430.83        34.21 o                         
  -4   2   1        151.49        148.22         0.99 o                         
  -3   2   1       2177.99       2117.88        27.07 o                         
  -2   2   1         95.21         92.75         0.70 o                         
  -1   2   1        826.63        850.18        12.97 o                         
   0   2   1        243.32        249.46         5.36 o                         
   1   2   1        849.92        897.20        13.17 o                         
   2   2   1        110.12        107.00         0.77 o                         
   3   2   1       2091.80       2034.51        29.89 o                         
   4   2   1        140.14        136.24         0.95 o                         
   6   2   1        481.06        477.16         6.74 o                         
   7   2   1        353.57        346.47         2.39 o                         
   8   2   1        567.95        551.72         3.86 o                         
   9   2   1        170.82        170.26         1.52 o                         
  10   2   1         37.41         30.76         0.65 o                         
  11   2   1        474.35        482.12         3.88 o                         
  12   2   1        301.18        298.56         3.03 o                         
 -11   3   1        905.90        912.23         6.41 o                         
 -10   3   1        399.04        413.89         3.26 o                         
  -9   3   1        185.34        182.29         1.46 o                         
  -8   3   1        251.74        248.93         1.76 o                         
  -7   3   1        184.46        177.79         1.30 o                         
  -6   3   1         63.67         60.10         1.65 o                         
  -5   3   1         62.35         60.48         0.59 o                         
  -4   3   1       5283.09       5233.11        61.01 o                         
  -3   3   1        485.19        592.05        20.32 o                         
  -2   3   1       7185.22       6846.23       113.87 o                         
  -1   3   1        206.33        205.26         4.33 o                         
   0   3   1       8842.88       8552.62       167.94 o                         
   1   3   1        193.60        187.05         5.02 o                         
   2   3   1       7390.84       7151.51       110.12 o                         
   4   3   1       5251.47       5200.03        70.78 o                         
   5   3   1         62.46         60.14         0.57 o                         
   6   3   1         44.83         44.45         0.55 o                         
   7   3   1        171.48        164.89         1.32 o                         
   8   3   1        249.46        244.77         1.75 o                         
   9   3   1        176.04        171.76         1.61 o                         
  10   3   1        407.93        423.39         3.16 o                         
  11   3   1        876.25        886.27         6.20 o                         
 -11   4   1        181.15        180.63         1.97 o                         
 -10   4   1        314.48        323.03         2.61 o                         
  -9   4   1         36.06         31.50         0.62 o                         
  -8   4   1       1748.89       1699.09        36.61 o                         
  -7   4   1        953.12        945.51        22.59 o                         
  -6   4   1       2074.63       2050.50        36.58 o                         
  -5   4   1        461.55        471.83         8.05 o                         
  -4   4   1         15.48         17.63         0.36 o                         
  -3   4   1       1932.91       1953.68        30.09 o                         
  -2   4   1       1023.03        986.96        15.69 o                         
   0   4   1       7156.59       6975.24       108.51 o                         
   1   4   1        472.29        421.34        14.68 o                         
   2   4   1       1070.15       1011.53        15.48 o                         
   3   4   1       1947.57       1984.10        44.53 o                         
   4   4   1         15.60         17.74         0.38 o                         
   5   4   1        463.68        437.54         6.11 o                         
   6   4   1       1990.33       1939.72        32.29 o                         
   7   4   1        955.58        925.52        24.33 o                         
   8   4   1       1730.60       1704.36        30.65 o                         
   9   4   1         35.98         32.48         0.62 o                         
  10   4   1        279.34        285.97         2.52 o                         
  11   4   1        178.82        182.58         1.98 o                         
 -11   5   1         81.01         79.59         1.28 o                         
 -10   5   1        215.36        222.80         2.07 o                         
  -9   5   1          4.80          4.70         0.31 o                         
  -8   5   1        166.13        164.59         1.53 o                         
  -7   5   1       1089.15       1075.89        25.54 o                         
  -6   5   1        259.65        262.20         2.07 o                         
  -5   5   1        673.07        665.62        13.38 o                         
  -4   5   1       1329.23       1347.17        50.20 o                         
  -3   5   1         92.17        102.88         1.08 o                         
  -2   5   1         64.31         62.85         0.76 o                         
  -1   5   1        465.22        465.33        10.94 o                         
   0   5   1         16.17         13.76         0.25 o                         
   1   5   1        486.73        502.26        18.66 o                         
   2   5   1         76.26         75.88         0.73 o                         
   3   5   1        106.52        116.78         1.13 o                         
   4   5   1       1281.50       1217.84        47.87 o                         
   5   5   1        655.90        675.14        23.26 o                         
   6   5   1        294.93        292.32         2.23 o                         
   7   5   1       1098.20       1110.91        26.03 o                         
   8   5   1        170.25        167.85         1.42 o                         
   9   5   1          5.28          4.22         0.29 o                         
  10   5   1        197.91        208.32         2.10 o                         
  11   5   1         87.52         85.24         1.26 o                         
 -10   6   1        485.38        495.67         4.26 o                         
  -9   6   1        125.22        124.57         1.50 o                         
  -8   6   1          7.36          5.78         0.49 o                         
  -7   6   1        596.49        596.92         5.30 o                         
  -6   6   1        140.36        138.36         1.59 o                         
  -5   6   1         23.33         25.05         0.61 o                         
  -4   6   1         18.99         18.31         0.48 o                         
  -3   6   1        299.42        315.63         2.59 o                         
  -2   6   1         29.24         33.01         0.50 o                         
  -1   6   1        820.12        845.63        20.89 o                         
   0   6   1          3.40          5.70         0.20 o                         
   1   6   1        849.83        861.87        18.91 o                         
   2   6   1         35.06         38.92         0.48 o                         
   3   6   1        332.65        351.33         3.20 o                         
   4   6   1         26.30         25.03         0.52 o                         
   5   6   1         27.50         28.87         0.59 o                         
   6   6   1        122.28        119.53         1.37 o                         
   7   6   1        586.74        580.06         4.95 o                         
   8   6   1          3.75          3.16         0.32 o                         
   9   6   1        127.36        126.15         1.52 o                         
  10   6   1        469.23        481.41         4.36 o                         
 -10   7   1        205.39        208.46         2.47 o                         
  -9   7   1        532.36        536.90         4.51 o                         
  -8   7   1        219.29        222.89         2.70 o                         
  -7   7   1        572.83        578.50         5.16 o                         
  -6   7   1        201.09        200.91         2.04 o                         
  -5   7   1        484.26        494.89         3.85 o                         
  -4   7   1        206.50        203.30         1.97 o                         
  -3   7   1        425.93        415.22         3.63 o                         
  -2   7   1        292.21        324.51         2.42 o                         
  -1   7   1        652.90        612.37        20.77 o                         
   0   7   1         64.99         70.43         0.73 o                         
   2   7   1        311.67        342.69         2.39 o                         
   3   7   1        420.83        411.79         3.78 o                         
   4   7   1        197.05        194.29         1.75 o                         
   5   7   1        457.88        464.46         3.53 o                         
   6   7   1        183.55        183.89         1.97 o                         
   7   7   1        556.59        569.92         4.57 o                         
   8   7   1        215.97        219.18         2.47 o                         
   9   7   1        497.03        505.56         4.83 o                         
  10   7   1        200.33        203.99         2.61 o                         
  -9   8   1        282.40        287.82         3.63 o                         
  -8   8   1         72.29         74.16         1.37 o                         
  -7   8   1        138.45        139.49         1.92 o                         
  -6   8   1        149.88        150.08         1.99 o                         
  -4   8   1        533.23        530.65         4.53 o                         
  -3   8   1       1514.37       1453.74        25.80 o                         
  -2   8   1        454.08        457.79         3.79 o                         
  -1   8   1        343.49        351.01         2.44 o                         
   0   8   1        656.81        659.11         8.00 o                         
   1   8   1        319.33        325.40         2.32 o                         
   2   8   1        441.16        441.79         3.23 o                         
   3   8   1       1566.56       1511.49        65.94 o                         
   4   8   1        524.11        523.33         4.25 o                         
   5   8   1       1344.06       1332.45        31.05 o                         
   6   8   1        155.83        155.04         2.05 o                         
   7   8   1        150.51        152.68         2.13 o                         
   8   8   1         66.56         70.45         1.34 o                         
   9   8   1        277.50        282.66         3.33 o                         
  -8   9   1         66.17         63.56         1.34 o                         
  -7   9   1        606.83        611.91         5.17 o                         
  -6   9   1        527.12        533.56         4.82 o                         
  -5   9   1         89.37         91.36         1.28 o                         
  -4   9   1         75.57         77.67         1.29 o                         
  -3   9   1         25.34         24.75         0.53 o                         
  -2   9   1        669.46        698.66         6.82 o                         
  -1   9   1       1492.93       1428.81        30.04 o                         
   0   9   1         26.49         26.47         0.49 o                         
   1   9   1       1532.40       1523.06        40.76 o                         
   2   9   1        668.29        695.47         6.95 o                         
   3   9   1         21.31         21.41         0.54 o                         
   4   9   1         94.78         96.26         1.51 o                         
   5   9   1         75.61         77.01         1.35 o                         
   6   9   1        533.24        543.90         4.77 o                         
   7   9   1        588.95        598.45         5.67 o                         
   8   9   1         72.08         68.24         1.41 o                         
  -7  10   1         33.98         33.56         0.95 o                         
  -6  10   1        280.41        284.05         2.98 o                         
  -5  10   1        154.91        142.61         2.09 o                         
  -4  10   1        272.85        278.36         3.19 o                         
  -3  10   1        221.65        215.01         1.95 o                         
  -2  10   1        407.46        401.96         3.28 o                         
  -1  10   1          7.17          8.53         0.39 o                         
   0  10   1        983.38        972.67        10.35 o                         
   1  10   1         11.96         12.52         0.49 o                         
   2  10   1        393.34        384.74         3.53 o                         
   3  10   1        198.15        191.08         1.85 o                         
   4  10   1        275.15        285.71         3.32 o                         
   5  10   1        147.55        134.62         1.89 o                         
   6  10   1        277.62        277.43         3.32 o                         
   7  10   1         34.29         33.14         1.13 o                         
  -6  11   1        760.82        762.39         7.80 o                         
  -5  11   1         46.91         45.04         1.09 o                         
  -4  11   1        407.83        401.39         3.92 o                         
  -3  11   1        298.39        292.85         2.66 o                         
  -2  11   1        553.14        549.41         4.34 o                         
  -1  11   1         46.68         43.97         0.83 o                         
   0  11   1          3.74          3.92         0.33 o                         
   1  11   1         42.43         40.49         0.77 o                         
   2  11   1        542.52        543.48         4.59 o                         
   3  11   1        297.40        293.95         2.97 o                         
   4  11   1        409.57        399.43         3.72 o                         
   5  11   1         55.01         53.44         1.29 o                         
   6  11   1        741.60        757.45         7.51 o                         
  -4  12   1          3.62          4.46         0.62 o                         
  -3  12   1        194.77        191.37         2.14 o                         
  -2  12   1        639.19        639.50         5.85 o                         
  -1  12   1         11.56         10.94         0.52 o                         
   0  12   1        476.97        465.33         3.76 o                         
   1  12   1          8.26          8.45         0.46 o                         
   2  12   1        648.04        653.06         5.74 o                         
   3  12   1        193.63        190.05         2.25 o                         
   4  12   1          3.71          4.28         0.54 o                         
   0   0   2       5255.07       5315.54       140.90 o                         
   1   0   2       2429.19       2430.38        31.85 o                         
   2   0   2       1209.86       1128.39        17.94 o                         
   3   0   2       2183.43       2330.56        36.11 o                         
   4   0   2        575.43        582.96        14.64 o                         
   5   0   2        364.46        392.44        14.45 o                         
   6   0   2       1170.35       1176.87        25.66 o                         
   7   0   2       2663.27       2761.95        53.40 o                         
   8   0   2       1346.85       1337.13        28.78 o                         
   9   0   2        679.41        718.50         5.84 o                         
  10   0   2          0.59          0.56         0.18 o                         
  11   0   2          4.15          4.96         0.37 o                         
  12   0   2        107.23        106.92         1.64 o                         
 -12   1   2         12.40         11.92         0.65 o                         
 -11   1   2       1019.71       1026.11         7.95 o                         
 -10   1   2        322.13        310.34         2.70 o                         
  -9   1   2        159.24        177.51         1.68 o                         
  -8   1   2        592.93        636.30         5.30 o                         
  -7   1   2        193.52        201.65         1.52 o                         
  -6   1   2         64.39         61.43         0.68 o                         
  -4   1   2       7737.51       7622.85       109.18 o                         
  -3   1   2       5666.66       5483.38        82.44 o                         
  -2   1   2       1085.67       1096.05        17.37 o                         
  -1   1   2       1520.44       1542.74        29.49 o                         
   0   1   2        129.47        162.62         5.06 o                         
   1   1   2       1456.87       1449.29        22.25 o                         
   2   1   2       1023.87       1051.32        17.20 o                         
   3   1   2       5854.93       5679.02        68.00 o                         
   4   1   2       7682.40       7434.12       108.89 o                         
   5   1   2        377.84        373.13         7.91 o                         
   6   1   2         52.52         51.11         0.64 o                         
   7   1   2        207.31        217.79         1.50 o                         
   8   1   2        624.46        665.98         5.84 o                         
   9   1   2        152.93        171.54         1.64 o                         
  10   1   2        301.76        295.11         2.66 o                         
  11   1   2       1054.45       1061.96         8.11 o                         
  12   1   2          7.48          6.97         0.50 o                         
 -11   2   2         25.76         23.87         0.74 o                         
 -10   2   2         25.15         25.82         0.61 o                         
  -9   2   2         46.19         49.32         0.72 o                         
  -8   2   2        613.15        622.87         4.80 o                         
  -7   2   2        178.12        185.02         1.45 o                         
  -6   2   2        288.69        286.15         2.00 o                         
  -5   2   2       1100.41       1093.04        19.19 o                         
  -4   2   2       2304.49       2231.55        33.37 o                         
  -3   2   2       1100.87       1114.47        19.12 o                         
  -2   2   2        651.09        685.12        21.63 o                         
  -1   2   2        649.60        637.55        15.44 o                         
   0   2   2        383.27        378.58        15.20 o                         
   1   2   2        652.35        652.67        11.83 o                         
   2   2   2        664.27        699.26        13.56 o                         
   3   2   2       1138.94       1181.38        19.86 o                         
   4   2   2       2309.13       2185.14        45.82 o                         
   5   2   2       1093.26       1093.27        29.44 o                         
   6   2   2        318.82        314.87         2.18 o                         
   7   2   2        156.84        161.75         1.31 o                         
   8   2   2        599.17        611.67         5.01 o                         
   9   2   2         46.51         49.51         0.76 o                         
  10   2   2         24.36         26.22         0.65 o                         
  11   2   2         19.24         18.30         0.65 o                         
 -11   3   2        250.11        256.53         2.57 o                         
 -10   3   2        643.21        649.98         4.31 o                         
  -9   3   2        548.83        567.47         3.67 o                         
  -8   3   2        590.69        607.24         4.44 o                         
  -7   3   2        496.91        481.85         3.90 o                         
  -6   3   2       1421.47       1429.42        25.72 o                         
  -5   3   2        274.49        275.10         2.10 o                         
  -4   3   2        745.10        761.81        13.95 o                         
  -3   3   2        141.12        142.85         1.09 o                         
  -2   3   2        933.56        948.94        22.36 o                         
  -1   3   2       4076.18       4054.59        54.61 o                         
   0   3   2          2.10          5.73         0.16 o                         
   1   3   2       3923.90       3801.90        48.89 o                         
   2   3   2       1004.19        979.59        16.39 o                         
   3   3   2        139.67        140.71         0.98 o                         
   4   3   2        731.78        760.22        24.05 o                         
   5   3   2        294.78        295.55         2.04 o                         
   6   3   2       1349.34       1333.96        36.77 o                         
   7   3   2        549.49        528.51         4.01 o                         
   8   3   2        645.30        663.46         4.55 o                         
   9   3   2        521.17        538.60         3.68 o                         
  10   3   2        629.17        644.13         4.53 o                         
  11   3   2        245.49        254.58         2.26 o                         
 -11   4   2        138.78        138.03         1.86 o                         
 -10   4   2       1265.77       1294.68        14.24 o                         
  -9   4   2        153.69        150.43         1.65 o                         
  -8   4   2        343.93        333.73         2.64 o                         
  -7   4   2        522.43        548.86         4.79 o                         
  -6   4   2        997.40        984.90        17.99 o                         
  -5   4   2       1028.23        996.10        20.88 o                         
  -4   4   2        241.93        233.97         2.02 o                         
  -3   4   2       1010.90       1003.43        19.14 o                         
  -2   4   2       2296.85       2288.36        33.04 o                         
  -1   4   2        318.40        293.09        10.39 o                         
   0   4   2       2507.77       2540.85        35.28 o                         
   1   4   2        298.80        300.77        11.06 o                         
   2   4   2       2309.05       2268.26        35.24 o                         
   3   4   2       1004.71        987.89        28.37 o                         
   4   4   2        258.83        251.23         1.69 o                         
   5   4   2        993.58        972.29        26.19 o                         
   6   4   2       1012.25       1024.54        25.58 o                         
   7   4   2        532.95        556.62         3.92 o                         
   8   4   2        346.59        339.82         2.34 o                         
   9   4   2        162.17        158.36         1.49 o                         
  10   4   2       1223.93       1256.40        10.73 o                         
  11   4   2        157.96        158.12         1.73 o                         
 -11   5   2         88.39         87.38         1.30 o                         
 -10   5   2        192.73        188.36         1.98 o                         
  -9   5   2        342.25        341.46         2.99 o                         
  -8   5   2        712.30        724.89         5.43 o                         
  -7   5   2        404.64        405.15         3.02 o                         
  -6   5   2       1870.92       1925.78        37.66 o                         
  -4   5   2        282.61        298.85         2.50 o                         
  -3   5   2        789.31        814.68        16.41 o                         
  -2   5   2        256.15        252.69         1.82 o                         
  -1   5   2       1427.62       1495.29        25.91 o                         
   0   5   2       2120.93       2071.02        34.27 o                         
   1   5   2       1414.18       1461.43        27.84 o                         
   2   5   2        261.31        259.73         2.16 o                         
   3   5   2        842.15        873.45        19.55 o                         
   4   5   2        290.03        304.98         2.41 o                         
   5   5   2        720.08        712.09        14.25 o                         
   6   5   2       1801.34       1800.22        34.56 o                         
   7   5   2        411.47        409.26         2.93 o                         
   8   5   2        736.27        743.66         6.44 o                         
   9   5   2        326.55        325.86         2.69 o                         
  10   5   2        166.73        164.64         1.81 o                         
  11   5   2         96.40         92.76         1.38 o                         
 -10   6   2        224.26        221.06         2.30 o                         
  -9   6   2        293.27        293.17         2.62 o                         
  -8   6   2        103.43        104.09         1.22 o                         
  -7   6   2        355.23        354.15         2.74 o                         
  -6   6   2        245.34        243.57         2.29 o                         
  -5   6   2        360.29        375.04         2.74 o                         
  -4   6   2        491.37        489.06         5.47 o                         
  -3   6   2        729.19        783.61        14.68 o                         
  -2   6   2         28.64         33.10         0.46 o                         
  -1   6   2        167.60        171.28         1.33 o                         
   0   6   2       1118.34       1140.96        20.98 o                         
   1   6   2        189.85        195.62         1.34 o                         
   2   6   2         20.07         25.40         0.48 o                         
   3   6   2        699.46        742.36        17.47 o                         
   4   6   2        511.95        516.79         6.99 o                         
   5   6   2        337.88        348.24         2.92 o                         
   6   6   2        277.34        272.98         2.34 o                         
   7   6   2        329.33        331.37         3.06 o                         
   8   6   2        111.90        111.97         1.52 o                         
   9   6   2        281.35        280.00         2.93 o                         
  10   6   2        218.79        215.89         2.73 o                         
 -10   7   2         67.20         63.02         1.40 o                         
  -9   7   2        289.35        292.18         3.34 o                         
  -8   7   2        262.24        259.46         2.83 o                         
  -7   7   2          3.94          3.94         0.40 o                         
  -6   7   2        573.78        571.94         4.60 o                         
  -5   7   2       1036.01       1013.11        25.06 o                         
  -4   7   2        312.75        318.54         2.45 o                         
  -3   7   2        764.55        738.23        14.60 o                         
  -2   7   2       1053.03       1024.77        22.77 o                         
  -1   7   2        287.50        306.35         2.16 o                         
   0   7   2         89.88         96.73         0.92 o                         
   1   7   2        285.63        302.63         2.07 o                         
   2   7   2       1058.72       1062.66        23.43 o                         
   3   7   2        768.63        735.54        18.28 o                         
   4   7   2        295.34        297.39         2.47 o                         
   5   7   2       1072.19       1027.95        24.83 o                         
   6   7   2        556.14        553.00         4.38 o                         
   7   7   2          6.40          6.97         0.44 o                         
   8   7   2        271.65        274.08         2.89 o                         
   9   7   2        293.90        296.21         3.19 o                         
  10   7   2         76.62         74.48         1.43 o                         
  -9   8   2        429.55        430.58         4.12 o                         
  -8   8   2         50.63         50.30         1.23 o                         
  -7   8   2        587.12        595.40         5.42 o                         
  -6   8   2        421.45        420.72         3.83 o                         
  -5   8   2        540.10        534.88         4.30 o                         
  -4   8   2        131.40        129.09         1.32 o                         
  -3   8   2        379.46        371.75         2.64 o                         
  -2   8   2       1063.01       1042.87        33.66 o                         
  -1   8   2        871.19        857.81        27.10 o                         
   0   8   2        102.31        104.89         1.02 o                         
   1   8   2        878.44        796.21        27.95 o                         
   2   8   2       1059.49       1078.12        38.24 o                         
   3   8   2        377.83        372.04         2.91 o                         
   4   8   2        137.11        133.00         1.56 o                         
   5   8   2        520.35        515.45         3.88 o                         
   6   8   2        433.32        427.71         3.77 o                         
   7   8   2        603.25        615.75         5.19 o                         
   8   8   2         48.76         47.97         1.11 o                         
   9   8   2        425.18        430.09         4.48 o                         
  -8   9   2        227.15        223.27         2.87 o                         
  -7   9   2        379.07        376.96         4.00 o                         
  -6   9   2        314.28        321.31         3.63 o                         
  -5   9   2         77.50         76.35         1.24 o                         
  -4   9   2        103.89         97.95         1.19 o                         
  -3   9   2         10.15          9.07         0.35 o                         
  -2   9   2        229.08        231.02         2.00 o                         
  -1   9   2       1195.19       1182.97        36.81 o                         
   0   9   2        285.84        282.93         2.70 o                         
   1   9   2       1229.47       1090.04        23.55 o                         
   2   9   2        210.68        211.86         1.82 o                         
   3   9   2         17.00         13.56         0.61 o                         
   4   9   2         98.24         91.85         1.52 o                         
   5   9   2         67.10         66.62         1.30 o                         
   6   9   2        330.01        338.23         3.31 o                         
   7   9   2        358.83        359.23         3.71 o                         
   8   9   2        214.02        215.75         2.94 o                         
  -7  10   2         21.22         20.35         0.81 o                         
  -6  10   2        331.02        327.58         3.33 o                         
  -5  10   2         84.08         81.98         1.22 o                         
  -4  10   2        127.96        125.73         1.83 o                         
  -3  10   2         95.25         91.82         1.16 o                         
  -2  10   2        277.89        273.64         2.49 o                         
  -1  10   2        149.60        145.92         1.48 o                         
   0  10   2         33.27         30.66         0.62 o                         
   1  10   2        157.36        151.39         1.50 o                         
   2  10   2        296.57        294.46         2.57 o                         
   3  10   2         77.20         74.21         1.11 o                         
   4  10   2        135.31        135.55         1.80 o                         
   5  10   2         80.43         78.59         1.42 o                         
   6  10   2        327.92        322.69         3.67 o                         
   7  10   2         18.56         15.65         0.91 o                         
  -5  11   2          4.01          4.79         0.46 o                         
  -4  11   2         52.28         48.39         1.12 o                         
  -3  11   2         69.53         69.49         1.17 o                         
  -2  11   2        572.05        580.75         4.76 o                         
  -1  11   2        285.70        283.82         2.70 o                         
   0  11   2        519.98        514.80         4.05 o                         
   1  11   2        286.36        284.50         2.52 o                         
   2  11   2        558.68        571.82         4.61 o                         
   3  11   2         66.05         64.92         1.06 o                         
   4  11   2         53.25         48.18         0.93 o                         
   5  11   2          2.88          4.20         0.54 o                         
  -3  12   2        212.25        215.46         2.60 o                         
  -2  12   2        591.41        593.24         5.52 o                         
  -1  12   2        257.21        256.21         2.83 o                         
   0  12   2         33.13         33.22         0.73 o                         
   1  12   2        249.44        247.73         2.57 o                         
   2  12   2        591.78        593.24         4.98 o                         
   3  12   2        213.03        218.72         2.57 o                         
   1   0   3       3518.19       3385.89        44.84 o                         
   2   0   3       4572.05       4542.83        58.00 o                         
   3   0   3       1709.55       1685.29        27.84 o                         
   4   0   3       3474.23       3416.01        52.78 o                         
   5   0   3       1216.59       1228.71        25.87 o                         
   6   0   3       2057.58       1985.26        45.71 o                         
   7   0   3         47.45         43.77         0.61 o                         
   8   0   3        152.51        162.68         1.62 o                         
   9   0   3        416.84        424.53         3.38 o                         
  10   0   3        311.40        317.43         2.84 o                         
  11   0   3        259.42        259.34         2.69 o                         
 -11   1   3          7.26          7.06         0.50 o                         
 -10   1   3        142.81        142.60         1.60 o                         
  -9   1   3        102.28         89.40         1.09 o                         
  -8   1   3       3030.48       2903.23        49.61 o                         
  -7   1   3        522.96        514.29         4.39 o                         
  -6   1   3        682.89        714.40        17.54 o                         
  -5   1   3         42.00         51.88         0.59 o                         
  -4   1   3        353.67        380.47        14.00 o                         
  -3   1   3        163.93        183.84         1.43 o                         
  -2   1   3       5002.15       5009.70        67.91 o                         
  -1   1   3        602.18        603.62        18.66 o                         
   0   1   3       1277.18       1202.76        19.98 o                         
   1   1   3        579.79        563.56        16.16 o                         
   2   1   3       4848.78       4745.34        64.13 o                         
   3   1   3        155.51        173.03         1.43 o                         
   5   1   3         36.71         45.34         0.57 o                         
   6   1   3        735.00        722.59        20.07 o                         
   7   1   3        524.67        518.63         4.78 o                         
   8   1   3       3062.82       2902.40        49.75 o                         
   9   1   3        107.72         92.89         1.19 o                         
  10   1   3        135.97        139.54         1.65 o                         
  11   1   3          4.16          4.08         0.37 o                         
 -11   2   3         43.90         43.63         0.92 o                         
 -10   2   3        131.59        127.71         1.43 o                         
  -9   2   3        384.99        374.40         2.66 o                         
  -8   2   3         86.73         80.45         0.94 o                         
  -7   2   3       1030.99        996.97        22.79 o                         
  -6   2   3        102.95        101.67         0.98 o                         
  -5   2   3        892.88        895.17        22.70 o                         
  -4   2   3       2718.56       2798.33        40.84 o                         
  -3   2   3        326.84        312.51        11.74 o                         
  -2   2   3        579.68        574.85        17.94 o                         
  -1   2   3        249.30        270.06         9.94 o                         
   0   2   3        382.03        390.27         9.73 o                         
   1   2   3        236.08        244.09         9.71 o                         
   2   2   3        606.84        583.24        14.74 o                         
   3   2   3        322.16        332.15        10.61 o                         
   4   2   3       2722.25       2800.75        40.76 o                         
   5   2   3        904.18        931.94        22.07 o                         
   6   2   3        122.78        117.39         1.01 o                         
   7   2   3        978.57        995.53        30.13 o                         
   8   2   3         84.00         76.24         0.93 o                         
   9   2   3        360.29        351.57         2.75 o                         
  10   2   3        132.98        130.38         1.48 o                         
  11   2   3         43.39         41.47         0.97 o                         
 -11   3   3        814.14        826.82         5.76 o                         
 -10   3   3        477.40        478.50         3.61 o                         
  -9   3   3         35.81         36.46         0.70 o                         
  -8   3   3        557.46        546.20         3.65 o                         
  -7   3   3         96.47        100.70         0.98 o                         
  -6   3   3        449.09        458.83         3.69 o                         
  -5   3   3       1555.71       1530.23        25.26 o                         
  -4   3   3         82.94         87.89         0.74 o                         
  -3   3   3       6805.82       6430.96        80.16 o                         
  -2   3   3        581.21        619.66        13.31 o                         
  -1   3   3        372.06        325.25        16.92 o                         
   0   3   3        222.61        244.40        10.39 o                         
   1   3   3        392.10        338.96        11.81 o                         
   2   3   3        581.11        598.23        13.05 o                         
   3   3   3       6783.26       6563.78        80.14 o                         
   4   3   3         90.02         92.00         0.73 o                         
   5   3   3       1540.06       1506.64        29.38 o                         
   6   3   3        461.28        463.68         3.60 o                         
   7   3   3         88.83         92.42         0.92 o                         
   8   3   3        577.54        570.69         3.83 o                         
   9   3   3         40.39         39.28         0.71 o                         
  10   3   3        495.97        496.89         3.71 o                         
  11   3   3        812.67        823.65         6.04 o                         
 -11   4   3        304.65        306.17         2.90 o                         
 -10   4   3          7.77          8.14         0.43 o                         
  -9   4   3       1384.74       1423.32        22.40 o                         
  -8   4   3        238.33        230.35         1.85 o                         
  -7   4   3       3049.55       2999.06        49.58 o                         
  -6   4   3        311.94        314.10         2.07 o                         
  -4   4   3        186.57        207.26         1.46 o                         
  -3   4   3         12.74         17.55         0.30 o                         
  -2   4   3        289.71        306.04         4.29 o                         
  -1   4   3       4832.96       4668.68        60.75 o                         
   0   4   3         69.86         55.23         0.58 o                         
   1   4   3       4850.48       4705.04        60.73 o                         
   2   4   3        278.34        302.13         3.99 o                         
   3   4   3         19.00         23.82         0.60 o                         
   4   4   3        182.64        199.81         1.39 o                         
   5   4   3        737.59        710.59        22.35 o                         
   6   4   3        302.18        302.24         1.97 o                         
   7   4   3       3098.72       2990.20        46.34 o                         
   8   4   3        238.82        232.17         1.80 o                         
   9   4   3       1430.46       1345.80        47.53 o                         
  10   4   3          6.71          7.26         0.44 o                         
  11   4   3        324.47        329.32         3.01 o                         
 -10   5   3         92.32         87.65         1.32 o                         
  -9   5   3        132.37        136.10         1.63 o                         
  -8   5   3        114.56        120.73         1.45 o                         
  -7   5   3        474.65        484.10         3.54 o                         
  -6   5   3        854.84        862.72        17.07 o                         
  -5   5   3        790.31        795.72        27.77 o                         
  -4   5   3        168.80        171.43         1.45 o                         
  -3   5   3       1700.04       1734.91        27.23 o                         
  -1   5   3         54.60         61.62         0.62 o                         
   0   5   3          3.21          4.60         0.20 o                         
   1   5   3         63.43         70.20         0.63 o                         
   2   5   3        465.09        473.95        16.03 o                         
   3   5   3       1713.51       1784.92        30.31 o                         
   4   5   3        168.35        172.32         1.33 o                         
   6   5   3        856.67        842.33        12.78 o                         
   7   5   3        480.02        484.16         3.30 o                         
   8   5   3        130.37        136.54         1.38 o                         
   9   5   3        134.61        133.79         1.80 o                         
  10   5   3         80.55         80.00         1.15 o                         
 -10   6   3        180.34        183.40         2.12 o                         
  -9   6   3        147.66        151.66         1.86 o                         
  -8   6   3         60.90         57.50         0.92 o                         
  -7   6   3        429.68        427.68         3.23 o                         
  -6   6   3        169.65        175.26         1.58 o                         
  -5   6   3         44.52         43.85         0.71 o                         
  -4   6   3         25.82         28.21         0.49 o                         
  -3   6   3        308.05        310.93         2.28 o                         
  -2   6   3        696.53        672.21        21.45 o                         
  -1   6   3       1216.58       1256.23        27.61 o                         
   0   6   3         70.86         72.80         0.77 o                         
   1   6   3       1147.75       1154.22        24.69 o                         
   2   6   3        660.76        675.59        23.48 o                         
   3   6   3        300.30        305.99         2.16 o                         
   4   6   3         28.27         31.27         0.53 o                         
   5   6   3         51.82         52.47         0.73 o                         
   6   6   3        183.39        184.88         1.69 o                         
   7   6   3        474.51        474.72         3.68 o                         
   8   6   3         61.86         58.32         0.85 o                         
   9   6   3        146.93        153.30         1.82 o                         
  10   6   3        188.26        188.55         2.21 o                         
  -9   7   3         47.60         47.14         1.23 o                         
  -8   7   3        164.05        163.45         2.01 o                         
  -7   7   3         44.36         41.95         0.77 o                         
  -6   7   3       1035.98       1012.17        15.85 o                         
  -5   7   3         84.45         89.21         1.05 o                         
  -4   7   3       1109.81       1097.65        32.65 o                         
  -3   7   3        126.96        125.49         1.24 o                         
  -2   7   3        773.10        756.20        30.82 o                         
  -1   7   3        581.10        583.74         6.68 o                         
   0   7   3        333.12        326.00         2.34 o                         
   1   7   3        575.86        575.32         8.93 o                         
   2   7   3        793.59        810.62        27.10 o                         
   3   7   3        130.81        126.37         1.14 o                         
   4   7   3       1113.40       1089.94        31.54 o                         
   5   7   3         89.99         94.15         1.35 o                         
   6   7   3       1061.74       1028.98        14.64 o                         
   7   7   3         43.83         41.72         0.90 o                         
   8   7   3        181.46        180.54         2.08 o                         
   9   7   3         50.06         49.99         1.12 o                         
  -9   8   3         30.60         31.29         0.96 o                         
  -8   8   3         36.24         35.17         0.85 o                         
  -7   8   3         57.48         59.87         1.10 o                         
  -6   8   3        439.00        450.30         3.91 o                         
  -5   8   3        172.43        164.83         1.55 o                         
  -4   8   3       1280.57       1258.43        58.92 o                         
  -3   8   3        138.95        138.18         1.34 o                         
  -2   8   3        714.24        721.04         7.12 o                         
  -1   8   3        362.83        382.11         2.65 o                         
   0   8   3        651.80        677.75         6.29 o                         
   1   8   3        353.19        371.78         2.64 o                         
   2   8   3        736.06        737.62         8.04 o                         
   3   8   3        140.26        140.53         1.25 o                         
   4   8   3       1302.70       1313.98        51.15 o                         
   5   8   3        163.79        154.92         1.82 o                         
   6   8   3        436.77        450.94         4.39 o                         
   7   8   3         63.64         66.53         1.22 o                         
   8   8   3         37.07         36.78         0.99 o                         
   9   8   3         29.33         31.06         0.87 o                         
  -8   9   3        481.87        488.28         4.55 o                         
  -7   9   3         42.69         42.34         0.91 o                         
  -6   9   3        243.06        251.06         2.61 o                         
  -5   9   3        106.37        109.85         1.46 o                         
  -4   9   3         23.46         21.64         0.52 o                         
  -3   9   3         24.95         21.94         0.74 o                         
  -2   9   3        286.26        289.98         2.31 o                         
  -1   9   3        365.46        372.65         2.87 o                         
   0   9   3       2821.58       2877.16        70.35 o                         
   1   9   3        364.72        373.88         2.90 o                         
   2   9   3        278.62        281.48         2.37 o                         
   3   9   3         16.67         15.47         0.43 o                         
   4   9   3         22.65         21.34         0.72 o                         
   5   9   3         88.77         93.94         1.49 o                         
   6   9   3        263.72        268.77         3.08 o                         
   7   9   3         36.52         36.66         1.00 o                         
   8   9   3        512.30        512.93         5.08 o                         
  -7  10   3        340.92        348.09         3.74 o                         
  -6  10   3        209.00        204.70         2.31 o                         
  -5  10   3        243.79        243.61         2.46 o                         
  -4  10   3        368.07        369.49         3.20 o                         
  -3  10   3        119.00        111.40         1.32 o                         
  -2  10   3          4.20          4.44         0.35 o                         
  -1  10   3        297.97        304.73         2.63 o                         
   0  10   3        109.36        111.90         1.43 o                         
   1  10   3        307.40        311.14         2.81 o                         
   2  10   3          5.31          5.58         0.32 o                         
   3  10   3        108.64        104.53         1.36 o                         
   4  10   3        394.80        393.14         3.98 o                         
   5  10   3        252.52        247.32         2.83 o                         
   6  10   3        221.71        219.79         2.85 o                         
   7  10   3        372.85        387.64         5.18 o                         
  -5  11   3        604.63        630.46         6.19 o                         
  -4  11   3         93.96         92.31         1.47 o                         
  -3  11   3        234.21        227.59         2.75 o                         
  -2  11   3         27.23         27.30         0.76 o                         
  -1  11   3        228.95        227.40         2.38 o                         
   0  11   3         36.32         34.15         0.78 o                         
   1  11   3        239.99        240.51         2.31 o                         
   2  11   3         24.52         25.27         0.68 o                         
   3  11   3        257.65        251.07         2.53 o                         
   4  11   3         91.68         88.11         1.61 o                         
   5  11   3        630.60        642.67         5.77 o                         
  -3  12   3        275.80        274.32         2.84 o                         
  -2  12   3         42.94         42.60         1.07 o                         
  -1  12   3        540.00        555.52         5.38 o                         
   0  12   3        101.30         92.66         1.51 o                         
   1  12   3        569.31        576.73         4.86 o                         
   2  12   3         47.58         46.82         0.98 o                         
   3  12   3        266.22        265.52         3.13 o                         
   0   0   4         99.47         93.48         1.02 o                         
   1   0   4      25272.25      21304.85       378.47 o                         
   2   0   4       1289.80       1324.09        23.58 o                         
   3   0   4          8.06          9.52         0.28 o                         
   4   0   4         38.71         62.56         0.61 o                         
   5   0   4        562.09        598.67        22.05 o                         
   6   0   4         54.10         52.64         0.64 o                         
   7   0   4       2230.57       2269.68        54.41 o                         
   8   0   4        980.86        922.14        15.95 o                         
   9   0   4        227.41        226.41         2.14 o                         
  10   0   4         58.07         57.18         1.08 o                         
  11   0   4         35.41         33.71         0.91 o                         
 -11   1   4        611.67        606.26         5.08 o                         
 -10   1   4         32.04         29.56         0.83 o                         
  -9   1   4         20.73         21.32         0.55 o                         
  -8   1   4        112.50        118.58         1.30 o                         
  -7   1   4         10.05          9.74         0.36 o                         
  -6   1   4        806.84        784.36        19.06 o                         
  -5   1   4       2092.23       2054.45        34.96 o                         
  -4   1   4        155.11        159.54         1.11 o                         
  -3   1   4       5111.13       4977.24        72.69 o                         
  -2   1   4       1625.40       1657.61        32.22 o                         
  -1   1   4       2135.59       2345.73        35.30 o                         
   0   1   4       6004.88       5779.32        80.86 o                         
   1   1   4       2129.36       2285.03        35.08 o                         
   2   1   4       1655.70       1719.72        28.31 o                         
   3   1   4       5071.68       4924.15        65.64 o                         
   4   1   4        148.96        153.73         1.19 o                         
   5   1   4       2131.83       2118.81        36.31 o                         
   6   1   4        769.89        727.55        18.76 o                         
   7   1   4          6.41          6.61         0.31 o                         
   8   1   4        108.10        112.28         1.28 o                         
   9   1   4         19.49         21.33         0.63 o                         
  10   1   4         37.89         35.13         0.82 o                         
  11   1   4        617.49        611.97         4.91 o                         
 -11   2   4        102.27         98.90         1.60 o                         
 -10   2   4        462.40        470.07         3.64 o                         
  -9   2   4         33.57         30.49         0.66 o                         
  -8   2   4        110.15        103.15         1.14 o                         
  -7   2   4        278.53        293.86         2.08 o                         
  -6   2   4        450.83        441.07         3.45 o                         
  -5   2   4        306.98        310.77         2.39 o                         
  -4   2   4        466.36        475.75        20.83 o                         
  -3   2   4        278.05        277.16         3.04 o                         
  -2   2   4       3063.18       3048.56        45.76 o                         
  -1   2   4        497.69        496.73        20.31 o                         
   0   2   4        105.17        139.83         1.03 o                         
   1   2   4        523.75        539.79        17.26 o                         
   2   2   4       2982.97       3082.70        46.42 o                         
   3   2   4        263.22        270.93         2.88 o                         
   4   2   4        521.64        548.92        29.22 o                         
   5   2   4        327.47        331.84         2.39 o                         
   6   2   4        449.07        436.28         3.55 o                         
   7   2   4        287.73        303.52         2.08 o                         
   8   2   4        109.77        103.23         1.18 o                         
   9   2   4         47.56         40.23         1.33 o                         
  10   2   4        471.87        477.46         3.88 o                         
  11   2   4        108.18        105.46         1.61 o                         
 -11   3   4         53.39         51.58         1.04 o                         
 -10   3   4        603.47        607.24         4.35 o                         
  -9   3   4        111.16        107.48         1.32 o                         
  -8   3   4        248.46        238.94         1.99 o                         
  -7   3   4        628.32        623.68         4.61 o                         
  -6   3   4        164.41        156.68         1.53 o                         
  -5   3   4        725.94        724.82        25.52 o                         
  -4   3   4        282.59        285.38         1.95 o                         
  -3   3   4        185.85        158.94         1.14 o                         
  -2   3   4       4676.14       4558.13        61.63 o                         
  -1   3   4        447.42        430.25        14.36 o                         
   0   3   4       5894.69       5718.20        80.63 o                         
   1   3   4        447.70        424.65        14.16 o                         
   2   3   4       4691.96       4550.17        61.15 o                         
   3   3   4        197.80        169.19         1.32 o                         
   4   3   4        277.33        284.86         2.06 o                         
   6   3   4        130.82        128.68         1.25 o                         
   7   3   4        638.59        634.80         4.44 o                         
   8   3   4        278.35        269.63         2.10 o                         
   9   3   4        115.93        112.53         1.31 o                         
  10   3   4        593.96        598.57         4.58 o                         
  11   3   4         53.04         51.21         0.97 o                         
 -11   4   4        179.26        180.58         2.07 o                         
 -10   4   4         75.89         73.87         1.09 o                         
  -9   4   4        176.00        182.37         1.75 o                         
  -8   4   4         41.24         40.69         0.70 o                         
  -7   4   4       1072.22       1077.31        20.26 o                         
  -6   4   4       1368.95       1361.72        24.96 o                         
  -5   4   4        334.37        333.94         2.25 o                         
  -4   4   4       3603.99       3449.32        52.18 o                         
  -3   4   4       3155.85       3176.64        47.21 o                         
  -2   4   4        650.83        630.02        16.32 o                         
  -1   4   4        515.72        555.67        23.61 o                         
   0   4   4        101.38         81.57         0.75 o                         
   1   4   4        516.94        542.47        13.75 o                         
   2   4   4        587.86        584.82        16.39 o                         
   3   4   4       3110.02       3152.47        46.89 o                         
   4   4   4       3615.92       3461.32        59.67 o                         
   5   4   4        343.60        341.24         2.15 o                         
   6   4   4       1326.02       1315.62        34.61 o                         
   7   4   4       1053.79       1046.01        14.56 o                         
   8   4   4         39.82         39.42         0.68 o                         
   9   4   4        176.06        179.43         1.78 o                         
  10   4   4         76.66         76.16         1.15 o                         
  11   4   4        168.57        168.88         2.04 o                         
 -10   5   4         33.71         33.64         0.83 o                         
  -9   5   4        409.65        417.91         3.56 o                         
  -8   5   4        862.50        865.24         6.56 o                         
  -7   5   4        588.84        596.49         4.43 o                         
  -6   5   4        641.53        644.74         5.79 o                         
  -5   5   4        197.09        191.54         1.49 o                         
  -4   5   4         82.81         85.97         0.80 o                         
  -3   5   4        421.45        452.68         3.91 o                         
  -2   5   4        587.46        558.18        12.29 o                         
  -1   5   4       1736.58       1752.13        30.02 o                         
   0   5   4       2832.71       2822.38        43.92 o                         
   1   5   4       1755.99       1771.32        33.86 o                         
   2   5   4        593.97        547.11        17.84 o                         
   3   5   4        408.69        431.49         3.96 o                         
   4   5   4         81.34         84.59         0.79 o                         
   5   5   4        180.82        176.01         1.33 o                         
   6   5   4        606.29        609.88         4.82 o                         
   7   5   4        575.37        577.99         4.00 o                         
   8   5   4        871.48        874.25         6.14 o                         
   9   5   4        413.16        421.19         3.33 o                         
  10   5   4         31.36         30.00         0.89 o                         
 -10   6   4         37.86         35.75         0.87 o                         
  -9   6   4        394.59        391.64         3.61 o                         
  -8   6   4          5.12          5.45         0.37 o                         
  -7   6   4         59.54         53.20         1.98 o                         
  -6   6   4         82.68         76.07         0.93 o                         
  -5   6   4        232.38        247.46         2.05 o                         
  -4   6   4        716.10        737.92        10.58 o                         
  -3   6   4        790.59        722.11        24.16 o                         
  -2   6   4        463.47        460.91         3.81 o                         
  -1   6   4       2242.60       2230.79        37.07 o                         
   0   6   4          8.00          5.00         0.24 o                         
   1   6   4       2199.88       2176.52        36.18 o                         
   2   6   4        432.50        429.67         3.72 o                         
   3   6   4        781.64        805.65        26.64 o                         
   4   6   4        741.28        756.68        15.34 o                         
   5   6   4        239.99        259.00         1.88 o                         
   6   6   4         69.28         64.01         0.87 o                         
   7   6   4         38.97         40.49         0.68 o                         
   8   6   4          6.75          6.87         0.34 o                         
   9   6   4        389.89        387.58         3.71 o                         
  10   6   4         39.45         37.18         0.80 o                         
  -9   7   4        131.27        129.76         1.67 o                         
  -8   7   4         98.96         98.88         1.33 o                         
  -7   7   4        190.41        189.77         1.78 o                         
  -6   7   4         86.35         85.06         1.04 o                         
  -5   7   4       1539.25       1502.36        31.47 o                         
  -4   7   4        371.10        384.33         2.97 o                         
  -3   7   4       1269.17       1212.55        37.93 o                         
  -2   7   4        333.45        341.74         2.21 o                         
  -1   7   4        970.11        987.34        25.82 o                         
   0   7   4        891.17        888.68        54.39 o                         
   1   7   4        959.54       1008.21        24.78 o                         
   2   7   4        322.19        332.35         2.22 o                         
   4   7   4        363.57        374.09         2.55 o                         
   5   7   4       1528.39       1472.00        49.85 o                         
   6   7   4         77.90         75.75         0.99 o                         
   7   7   4        188.28        184.86         2.13 o                         
   8   7   4        104.30        106.34         1.63 o                         
   9   7   4        134.96        134.49         2.10 o                         
  -8   8   4         48.37         46.26         1.19 o                         
  -7   8   4        361.18        362.97         3.10 o                         
  -6   8   4         77.71         78.69         1.05 o                         
  -5   8   4        528.65        530.81         4.10 o                         
  -4   8   4       1046.85       1020.83        15.63 o                         
  -3   8   4        452.82        463.03         3.57 o                         
  -2   8   4         49.30         47.84         0.68 o                         
  -1   8   4        655.97        648.83         5.08 o                         
   0   8   4        687.14        675.53         5.96 o                         
   1   8   4        652.42        652.79         5.67 o                         
   2   8   4         43.04         42.22         0.64 o                         
   3   8   4        469.81        478.36         3.20 o                         
   4   8   4       1043.04       1000.32        20.03 o                         
   5   8   4        519.77        524.58         4.47 o                         
   6   8   4         79.67         80.18         1.27 o                         
   7   8   4        341.91        345.63         3.44 o                         
   8   8   4         51.21         50.80         1.04 o                         
  -7   9   4        106.59        102.54         1.61 o                         
  -6   9   4         40.01         39.48         0.96 o                         
  -5   9   4        547.32        577.09         4.30 o                         
  -4   9   4        171.70        157.82         1.61 o                         
  -3   9   4        148.78        148.18         1.62 o                         
  -2   9   4        400.79        411.46         3.04 o                         
  -1   9   4        287.43        284.82         2.27 o                         
   0   9   4        441.11        449.69         3.31 o                         
   1   9   4        270.29        266.29         2.23 o                         
   2   9   4        401.42        413.68         3.29 o                         
   3   9   4        145.56        147.83         1.53 o                         
   4   9   4        165.81        156.64         1.54 o                         
   5   9   4        541.46        565.01         4.55 o                         
   6   9   4         41.26         41.95         0.94 o                         
   7   9   4        113.27        109.66         1.67 o                         
  -6  10   4        680.87        686.60         5.64 o                         
  -5  10   4        446.03        440.24         3.45 o                         
  -4  10   4         63.70         60.83         1.10 o                         
  -3  10   4         92.14         90.23         1.26 o                         
  -2  10   4        551.32        551.43         4.19 o                         
  -1  10   4        165.25        168.00         1.73 o                         
   0  10   4         71.98         74.94         1.09 o                         
   1  10   4        150.81        156.24         1.73 o                         
   2  10   4        553.18        552.16         4.55 o                         
   3  10   4        101.12         98.73         1.38 o                         
   4  10   4         51.72         51.61         0.91 o                         
   5  10   4        430.42        421.67         3.66 o                         
   6  10   4        672.04        680.79         5.55 o                         
  -5  11   4        124.79        127.55         2.20 o                         
  -4  11   4         20.63         19.84         0.63 o                         
  -3  11   4         41.19         40.32         0.95 o                         
  -2  11   4        427.91        422.81         3.78 o                         
  -1  11   4        140.81        142.23         1.68 o                         
   0  11   4        298.95        302.01         2.88 o                         
   1  11   4        131.21        132.76         1.83 o                         
   2  11   4        404.32        401.22         3.61 o                         
   3  11   4         43.45         41.85         0.85 o                         
   4  11   4         20.19         18.66         0.99 o                         
   5  11   4        119.75        120.08         1.81 o                         
  -2  12   4        508.07        516.07         4.70 o                         
  -1  12   4        119.13        117.05         1.79 o                         
   0  12   4          1.45          1.69         0.29 o                         
   1  12   4        114.51        110.99         1.65 o                         
   2  12   4        505.76        513.43         5.14 o                         
   1   0   5       1146.32       1080.78        33.26 o                         
   2   0   5       1098.36       1130.97        22.72 o                         
   3   0   5       1089.35       1034.67        21.68 o                         
   4   0   5        344.99        353.64         3.34 o                         
   5   0   5          1.69          2.22         0.16 o                         
   6   0   5        573.85        600.85         6.37 o                         
   7   0   5        251.56        245.72         1.95 o                         
   8   0   5         91.78         95.22         1.22 o                         
   9   0   5        859.33        886.78         6.71 o                         
  10   0   5         25.66         26.62         0.81 o                         
  11   0   5        593.41        601.11         5.62 o                         
 -11   1   5         16.16         16.96         0.78 o                         
 -10   1   5        197.18        194.00         2.20 o                         
  -9   1   5        173.26        167.55         1.77 o                         
  -8   1   5        634.33        629.42         4.44 o                         
  -7   1   5        293.42        308.76         2.18 o                         
  -6   1   5        307.45        317.73         2.13 o                         
  -5   1   5         12.98         12.45         0.32 o                         
  -4   1   5        237.84        265.16         1.77 o                         
  -3   1   5        353.50        339.14         4.25 o                         
  -2   1   5        519.82        486.65        13.74 o                         
  -1   1   5       1405.59       1337.31        30.17 o                         
   0   1   5       2434.23       2434.19        38.54 o                         
   1   1   5       1393.14       1459.53        35.09 o                         
   2   1   5        558.62        522.42        21.24 o                         
   3   1   5        325.90        313.77         2.92 o                         
   4   1   5        255.46        286.91         1.89 o                         
   5   1   5         15.60         15.02         0.36 o                         
   6   1   5        285.26        293.47         2.01 o                         
   7   1   5        281.45        297.98         2.29 o                         
   8   1   5        595.68        588.16         4.47 o                         
   9   1   5        152.32        149.28         1.88 o                         
  10   1   5        204.10        202.74         2.31 o                         
  11   1   5         18.77         19.65         0.79 o                         
 -11   2   5        173.94        166.67         2.10 o                         
 -10   2   5         24.76         25.78         0.75 o                         
  -9   2   5         55.25         52.83         0.82 o                         
  -8   2   5         48.87         47.74         0.74 o                         
  -7   2   5        445.64        453.02         3.04 o                         
  -6   2   5         12.40          9.43         0.44 o                         
  -5   2   5         24.04         25.18         0.43 o                         
  -4   2   5       1546.97       1584.44        29.73 o                         
  -3   2   5       1587.57       1540.21        37.47 o                         
  -2   2   5       1037.99       1074.82        33.75 o                         
  -1   2   5       2172.15       2216.49        35.95 o                         
   0   2   5        791.70        806.81        18.19 o                         
   1   2   5       2060.60       2158.84        35.62 o                         
   2   2   5       1057.52       1051.11        26.64 o                         
   3   2   5       1536.10       1515.01        28.88 o                         
   4   2   5       1565.20       1592.40        29.64 o                         
   5   2   5         32.81         32.23         0.52 o                         
   6   2   5          6.12          5.34         0.25 o                         
   7   2   5        481.66        479.79         3.28 o                         
   8   2   5         37.22         37.20         0.72 o                         
   9   2   5         41.45         41.05         0.90 o                         
  10   2   5         24.82         25.55         0.80 o                         
  11   2   5        172.51        163.54         2.08 o                         
 -11   3   5        585.35        589.54         4.94 o                         
 -10   3   5        251.63        247.52         2.21 o                         
  -9   3   5          7.31          7.66         0.41 o                         
  -8   3   5         23.74         19.50         0.55 o                         
  -7   3   5         12.50         13.42         0.46 o                         
  -6   3   5        298.52        301.44         2.17 o                         
  -5   3   5        768.02        770.46        28.56 o                         
  -4   3   5        570.35        592.38        15.45 o                         
  -3   3   5       3180.85       3223.26        49.63 o                         
  -2   3   5         29.08         23.30         0.39 o                         
  -1   3   5        602.09        643.94        27.92 o                         
   0   3   5         39.56         41.88         0.51 o                         
   1   3   5        637.82        691.39        16.72 o                         
   2   3   5         28.78         24.92         0.38 o                         
   3   3   5       3266.88       3336.13        69.64 o                         
   4   3   5        571.42        553.21        21.45 o                         
   5   3   5        742.83        745.59        26.19 o                         
   6   3   5        271.68        271.71         2.07 o                         
   7   3   5         17.41         17.09         0.50 o                         
   8   3   5         21.36         17.33         0.50 o                         
   9   3   5         10.73         11.36         0.53 o                         
  10   3   5        250.50        249.02         2.43 o                         
  11   3   5        605.10        616.39         4.93 o                         
 -10   4   5        146.42        143.16         1.70 o                         
  -9   4   5        385.85        383.58         3.09 o                         
  -8   4   5        555.12        556.07         4.03 o                         
  -7   4   5       1053.89       1071.11        13.31 o                         
  -6   4   5        137.25        134.31         1.27 o                         
  -5   4   5          8.80          8.90         0.30 o                         
  -4   4   5         59.16         63.03         0.67 o                         
  -3   4   5         51.96         53.61         0.62 o                         
  -2   4   5       1301.26       1331.13        27.25 o                         
  -1   4   5       3022.60       3019.59        73.80 o                         
   0   4   5       1858.41       1816.23        55.43 o                         
   1   4   5       2986.96       2937.55        47.14 o                         
   2   4   5       1341.58       1386.59        26.32 o                         
   3   4   5         60.71         60.07         0.67 o                         
   4   4   5         56.98         60.82         0.72 o                         
   5   4   5         12.78         12.47         0.39 o                         
   6   4   5        139.52        135.93         1.23 o                         
   7   4   5       1056.03       1084.46        14.62 o                         
   8   4   5        547.45        551.03         3.85 o                         
   9   4   5        381.85        380.17         3.03 o                         
  10   4   5        158.35        155.04         1.86 o                         
 -10   5   5        331.84        333.63         3.51 o                         
  -9   5   5         35.84         35.22         0.84 o                         
  -8   5   5        217.39        219.20         2.23 o                         
  -7   5   5         86.04         88.07         1.01 o                         
  -6   5   5        591.77        598.47         4.54 o                         
  -5   5   5        512.89        534.50         3.84 o                         
  -4   5   5        114.25        109.61         1.02 o                         
  -3   5   5        229.52        229.54         1.64 o                         
  -2   5   5       1451.59       1376.30        27.33 o                         
   0   5   5        211.44        202.38         1.53 o                         
   1   5   5        616.04        636.30        21.45 o                         
   2   5   5       1452.33       1331.52        32.49 o                         
   3   5   5        241.44        241.48         1.77 o                         
   4   5   5         97.53         93.79         0.92 o                         
   5   5   5        556.11        574.84         4.08 o                         
   6   5   5        597.38        601.11         4.12 o                         
   7   5   5         97.37         98.66         1.06 o                         
   8   5   5        216.23        218.49         1.91 o                         
   9   5   5         42.60         43.20         0.84 o                         
  10   5   5        361.14        363.73         3.58 o                         
  -9   6   5         61.12         55.80         1.09 o                         
  -8   6   5         59.74         54.69         0.99 o                         
  -7   6   5         35.95         35.03         0.83 o                         
  -6   6   5        243.70        240.93         2.26 o                         
  -5   6   5        491.58        508.56         3.62 o                         
  -4   6   5        365.57        371.30         2.54 o                         
  -3   6   5         92.29         88.50         0.90 o                         
  -2   6   5        301.56        325.60         2.26 o                         
  -1   6   5         59.42         64.85         0.75 o                         
   0   6   5        255.45        266.03         1.94 o                         
   1   6   5         52.28         57.92         0.67 o                         
   2   6   5        322.23        345.99         2.33 o                         
   3   6   5         89.44         85.82         0.86 o                         
   4   6   5        406.59        408.21         2.55 o                         
   5   6   5        506.98        521.08         3.52 o                         
   6   6   5        247.23        242.95         1.91 o                         
   7   6   5         26.62         27.25         0.57 o                         
   8   6   5         49.71         45.85         0.92 o                         
   9   6   5         56.92         52.70         0.99 o                         
  -9   7   5        229.45        229.32         2.55 o                         
  -8   7   5        209.73        215.56         2.37 o                         
  -7   7   5        441.25        435.67         3.68 o                         
  -6   7   5        202.25        208.12         2.01 o                         
  -5   7   5        476.08        480.50         3.70 o                         
  -4   7   5         71.94         73.49         0.98 o                         
  -3   7   5        373.84        366.02         2.37 o                         
  -2   7   5        820.73        824.66         9.77 o                         
  -1   7   5        602.20        624.19         5.50 o                         
   0   7   5        118.94        117.56         1.18 o                         
   1   7   5        634.49        662.93         6.75 o                         
   2   7   5        779.63        775.34        11.11 o                         
   3   7   5        380.73        376.25         2.58 o                         
   4   7   5         68.07         68.37         0.79 o                         
   5   7   5        476.76        473.59         3.07 o                         
   6   7   5        222.79        227.33         2.00 o                         
   7   7   5        411.07        406.98         3.36 o                         
   8   7   5        211.92        216.24         2.43 o                         
   9   7   5        237.47        233.51         2.97 o                         
  -8   8   5          4.53          4.22         0.35 o                         
  -7   8   5        296.15        298.27         2.64 o                         
  -6   8   5        423.24        427.77         3.86 o                         
  -5   8   5        609.98        609.73         4.79 o                         
  -4   8   5        543.59        539.38         4.08 o                         
  -3   8   5        556.43        556.06         3.38 o                         
  -2   8   5        706.05        726.81         5.19 o                         
  -1   8   5        545.36        540.55         4.30 o                         
   0   8   5        357.55        359.94         3.12 o                         
   1   8   5        562.30        565.55         4.38 o                         
   2   8   5        734.87        768.34         5.93 o                         
   3   8   5        528.49        525.25         3.63 o                         
   4   8   5        562.08        556.91         3.80 o                         
   5   8   5        600.72        604.33         4.41 o                         
   6   8   5        422.19        427.98         3.54 o                         
   7   8   5        285.89        291.87         3.12 o                         
   8   8   5          3.51          3.29         0.40 o                         
  -7   9   5        404.99        399.70         4.25 o                         
  -6   9   5        189.14        185.26         2.04 o                         
  -5   9   5         68.68         66.56         1.07 o                         
  -4   9   5        168.23        168.10         1.72 o                         
  -3   9   5        113.48        115.16         1.41 o                         
  -2   9   5         81.48         78.07         1.04 o                         
  -1   9   5        252.15        250.90         2.25 o                         
   0   9   5       1584.79       1620.11        52.16 o                         
   1   9   5        276.90        271.92         2.48 o                         
   2   9   5         77.24         75.52         1.02 o                         
   3   9   5        128.43        128.72         1.41 o                         
   4   9   5        157.76        158.87         1.59 o                         
   5   9   5         74.91         72.61         0.98 o                         
   6   9   5        198.64        195.50         2.06 o                         
   7   9   5        393.54        382.90         3.67 o                         
  -6  10   5        116.70        113.12         1.62 o                         
  -5  10   5        234.71        239.72         2.30 o                         
  -4  10   5         31.39         27.29         0.69 o                         
  -3  10   5        151.20        145.61         1.82 o                         
  -2  10   5         19.47         16.82         0.61 o                         
  -1  10   5        410.50        416.73         3.45 o                         
   0  10   5        435.75        444.92         3.73 o                         
   1  10   5        416.62        417.34         3.76 o                         
   2  10   5         14.24         13.45         0.57 o                         
   3  10   5        138.79        132.05         1.60 o                         
   4  10   5         35.63         32.50         0.71 o                         
   5  10   5        245.25        245.18         2.53 o                         
   6  10   5        124.30        120.19         1.69 o                         
  -4  11   5        844.07        846.35         6.63 o                         
  -3  11   5        260.75        253.56         2.75 o                         
  -2  11   5        155.86        153.57         1.97 o                         
  -1  11   5        101.55         98.40         1.40 o                         
   0  11   5         68.40         68.56         1.18 o                         
   1  11   5        110.03        106.07         1.49 o                         
   2  11   5        148.53        145.95         2.02 o                         
   3  11   5        270.11        261.51         2.89 o                         
   4  11   5        847.23        854.35         8.03 o                         
   0   0   6       2409.74       2450.88       128.78 o                         
   1   0   6       1867.67       1956.94        34.60 o                         
   2   0   6        125.04        119.97         1.01 o                         
   3   0   6        503.82        544.02        16.51 o                         
   4   0   6          8.78          9.04         0.29 o                         
   5   0   6         45.20         42.39         0.56 o                         
   6   0   6       2585.22       2474.38        44.40 o                         
   7   0   6       1137.32       1112.89        18.76 o                         
   8   0   6       1125.72       1130.96        22.03 o                         
   9   0   6          3.88          2.94         0.34 o                         
  10   0   6        647.25        674.42         5.50 o                         
  11   0   6        110.94        107.94         1.67 o                         
 -11   1   6         58.62         58.70         4.55 o                         
 -10   1   6        312.84        312.52         3.08 o                         
  -9   1   6        232.62        235.77         2.48 o                         
  -8   1   6        133.44        136.79         1.52 o                         
  -7   1   6        343.40        343.18         2.73 o                         
  -6   1   6        358.97        362.76         2.38 o                         
  -5   1   6        996.12        970.28        35.99 o                         
  -4   1   6       2178.60       2275.46        40.03 o                         
  -3   1   6       2774.42       2725.40        44.69 o                         
  -2   1   6        449.49        429.11        15.47 o                         
  -1   1   6         25.57         25.95         0.43 o                         
   0   1   6       1203.52       1203.71        24.89 o                         
   1   1   6         31.90         32.34         0.47 o                         
   2   1   6        455.06        431.27         8.81 o                         
   3   1   6       2699.76       2661.29        44.19 o                         
   4   1   6       2220.99       2290.99        39.90 o                         
   5   1   6       1029.01        989.55        33.24 o                         
   6   1   6        376.39        379.40         2.42 o                         
   7   1   6        360.25        358.61         2.75 o                         
   8   1   6        135.81        137.50         1.47 o                         
   9   1   6        250.60        256.36         2.57 o                         
  10   1   6        318.43        321.73         3.26 o                         
  11   1   6         49.47         46.58         3.64 o                         
 -10   2   6        401.82        414.90         3.56 o                         
  -9   2   6        138.29        139.46         1.73 o                         
  -8   2   6        151.60        150.37         1.62 o                         
  -7   2   6        435.89        427.28         2.93 o                         
  -6   2   6        888.25        882.53        17.11 o                         
  -5   2   6       1257.13       1221.55        38.99 o                         
  -4   2   6       1432.84       1354.62        35.05 o                         
  -3   2   6        402.23        421.27         3.78 o                         
  -2   2   6         18.79         18.11         0.35 o                         
  -1   2   6        381.43        392.85         5.46 o                         
   0   2   6        778.72        847.47        20.31 o                         
   1   2   6        401.36        414.31         6.72 o                         
   2   2   6         25.50         24.42         0.46 o                         
   3   2   6        356.94        381.85         3.02 o                         
   4   2   6       1434.58       1369.32        28.98 o                         
   5   2   6       1353.14       1319.39        37.78 o                         
   6   2   6        861.38        849.51        14.00 o                         
   7   2   6        413.92        402.54         2.99 o                         
   8   2   6        142.55        141.16         1.60 o                         
   9   2   6        128.71        129.62         1.55 o                         
  10   2   6        378.15        391.28         3.73 o                         
 -10   3   6        218.35        220.57         2.23 o                         
  -9   3   6        700.93        713.71         5.16 o                         
  -8   3   6         27.18         26.10         0.63 o                         
  -7   3   6       1071.51       1041.53        21.06 o                         
  -6   3   6         62.15         61.92         0.78 o                         
  -5   3   6       1137.78       1150.01        37.65 o                         
  -4   3   6          1.36          1.25         0.15 o                         
  -3   3   6        159.41        156.88         1.23 o                         
  -2   3   6         75.78         75.59         0.72 o                         
  -1   3   6        858.49        841.66        36.62 o                         
   0   3   6        139.32        138.95         1.16 o                         
   1   3   6        937.21        902.76        21.02 o                         
   2   3   6         83.94         83.63         0.81 o                         
   3   3   6        147.61        147.14         1.23 o                         
   4   3   6          0.38          0.88         0.15 o                         
   5   3   6       1134.71       1142.56        25.95 o                         
   6   3   6         53.66         53.59         0.87 o                         
   7   3   6       1042.31       1036.16        13.08 o                         
   8   3   6         27.49         24.89         0.59 o                         
   9   3   6        734.81        756.09         5.73 o                         
  10   3   6        208.30        208.55         2.37 o                         
 -10   4   6          0.91          0.60         0.26 o                         
  -9   4   6        435.11        438.78         3.43 o                         
  -8   4   6         75.94         76.08         1.11 o                         
  -7   4   6        760.35        766.65         5.30 o                         
  -6   4   6        727.47        719.48         5.28 o                         
  -5   4   6       1788.92       1806.45        35.29 o                         
  -4   4   6        386.26        385.46         2.41 o                         
  -3   4   6       1249.08       1270.32        43.97 o                         
  -2   4   6        198.76        190.88         1.38 o                         
  -1   4   6       1029.49        991.11        26.92 o                         
   0   4   6       1278.39       1370.73        27.71 o                         
   1   4   6       1066.61       1080.78        28.99 o                         
   2   4   6        202.17        195.30         1.45 o                         
   3   4   6       1216.21       1217.40        27.03 o                         
   4   4   6        360.42        357.56         2.51 o                         
   5   4   6       1859.19       1874.83        36.46 o                         
   6   4   6        725.98        719.11         5.65 o                         
   7   4   6        725.30        733.44         5.53 o                         
   8   4   6         79.51         78.93         1.10 o                         
   9   4   6        418.74        421.91         3.47 o                         
  10   4   6          2.14          1.29         0.29 o                         
  -9   5   6        290.67        295.06         2.81 o                         
  -8   5   6        268.30        270.60         2.51 o                         
  -7   5   6       1178.11       1169.89        16.27 o                         
  -6   5   6        135.03        127.51         1.32 o                         
  -5   5   6        515.89        533.29         3.55 o                         
  -4   5   6         91.00         88.74         0.92 o                         
  -3   5   6        237.84        246.59         1.68 o                         
  -2   5   6        359.63        362.09         2.45 o                         
  -1   5   6        678.80        668.20        11.68 o                         
   0   5   6        950.43        912.58        25.42 o                         
   1   5   6        673.68        666.55        10.35 o                         
   2   5   6        379.12        378.79         2.65 o                         
   3   5   6        223.58        232.61         1.83 o                         
   4   5   6         99.95         97.88         1.01 o                         
   5   5   6        500.55        519.21         3.81 o                         
   6   5   6        126.25        121.56         1.31 o                         
   7   5   6       1142.26       1152.91        12.73 o                         
   8   5   6        253.99        256.50         2.60 o                         
   9   5   6        280.54        286.50         2.75 o                         
  -9   6   6        278.92        275.72         3.04 o                         
  -8   6   6        870.56        890.24         7.13 o                         
  -7   6   6        102.10         99.94         1.35 o                         
  -6   6   6         16.28         17.54         0.49 o                         
  -5   6   6        772.05        772.67         5.56 o                         
  -4   6   6        409.28        412.27         2.87 o                         
  -3   6   6        395.08        400.62         2.54 o                         
  -2   6   6        311.36        321.92         2.13 o                         
  -1   6   6        196.85        196.00         1.58 o                         
   0   6   6        275.08        275.61         1.96 o                         
   1   6   6        182.53        179.21         1.48 o                         
   2   6   6        272.19        283.86         2.20 o                         
   3   6   6        378.51        386.50         2.67 o                         
   4   6   6        395.06        400.05         2.75 o                         
   5   6   6        804.41        801.87         6.53 o                         
   6   6   6         15.61         15.67         0.49 o                         
   7   6   6        100.20         95.89         1.25 o                         
   8   6   6        846.30        863.10         6.71 o                         
   9   6   6        258.79        256.56         2.68 o                         
  -8   7   6         82.61         82.45         1.37 o                         
  -7   7   6          2.45          2.23         0.32 o                         
  -6   7   6         98.16        100.79         1.29 o                         
  -5   7   6        387.30        386.25         3.09 o                         
  -4   7   6        720.99        718.28         4.89 o                         
  -3   7   6        176.59        166.37         1.50 o                         
  -2   7   6        316.24        320.70         2.37 o                         
  -1   7   6        374.05        378.77         2.70 o                         
   0   7   6         86.86         85.13         1.04 o                         
   1   7   6        372.16        374.00         2.77 o                         
   2   7   6        318.04        319.81         2.45 o                         
   3   7   6        179.66        169.99         1.58 o                         
   4   7   6        765.68        741.11         5.34 o                         
   5   7   6        367.49        365.13         3.03 o                         
   6   7   6         99.44        100.67         1.23 o                         
   7   7   6          1.89          1.46         0.24 o                         
   8   7   6         83.04         83.42         1.27 o                         
  -7   8   6        120.61        115.67         1.80 o                         
  -6   8   6        683.46        699.76         5.46 o                         
  -5   8   6        148.90        143.46         1.68 o                         
  -4   8   6        100.75         97.51         1.18 o                         
  -3   8   6        593.82        602.87         4.15 o                         
  -2   8   6        802.36        798.11         5.99 o                         
  -1   8   6        186.62        183.05         1.78 o                         
   0   8   6        474.21        465.34         3.39 o                         
   1   8   6        204.53        196.41         1.82 o                         
   2   8   6        808.65        805.51         6.30 o                         
   3   8   6        612.30        620.10         4.47 o                         
   4   8   6        100.22        100.02         1.20 o                         
   5   8   6        138.42        133.19         1.43 o                         
   6   8   6        675.08        691.83         5.20 o                         
   7   8   6        113.63        107.76         1.40 o                         
  -6   9   6        362.95        359.83         3.42 o                         
  -5   9   6        145.82        148.14         1.72 o                         
  -4   9   6        268.45        263.92         2.51 o                         
  -3   9   6        111.54        107.88         1.32 o                         
  -2   9   6        543.74        545.24         4.59 o                         
  -1   9   6        151.46        147.68         1.71 o                         
   0   9   6         38.74         36.97         0.79 o                         
   1   9   6        126.88        124.19         1.87 o                         
   2   9   6        539.03        543.26         4.43 o                         
   3   9   6        108.23        102.90         1.50 o                         
   4   9   6        275.39        271.17         2.43 o                         
   5   9   6        130.69        134.24         1.68 o                         
   6   9   6        345.41        343.89         3.54 o                         
  -5  10   6        135.93        122.82         1.69 o                         
  -4  10   6         53.22         52.19         0.99 o                         
  -3  10   6        256.30        255.85         2.76 o                         
  -2  10   6        278.33        282.47         2.63 o                         
  -1  10   6        133.09        130.38         1.64 o                         
   0  10   6         67.14         64.56         1.16 o                         
   1  10   6        125.75        121.69         1.69 o                         
   2  10   6        259.68        262.37         2.81 o                         
   3  10   6        293.81        289.25         2.61 o                         
   4  10   6         46.90         45.82         0.92 o                         
   5  10   6        108.24         99.83         1.39 o                         
  -3  11   6         73.16         71.97         1.40 o                         
  -2  11   6        138.90        130.15         1.78 o                         
  -1  11   6        384.86        389.88         3.68 o                         
   0  11   6          2.85          3.09         0.39 o                         
   1  11   6        363.89        366.91         3.97 o                         
   2  11   6        135.90        125.77         1.74 o                         
   3  11   6         68.18         66.97         1.26 o                         
   1   0   7       1299.93       1368.03        37.83 o                         
   2   0   7        769.75        767.06        20.69 o                         
   3   0   7       1374.50       1391.19        29.64 o                         
   4   0   7        946.61        932.58        23.78 o                         
   5   0   7       1624.89       1584.65        33.45 o                         
   6   0   7        993.68        972.75        16.93 o                         
   7   0   7        246.00        232.05         1.92 o                         
   8   0   7         23.08         25.20         0.69 o                         
   9   0   7         43.09         43.09         1.01 o                         
  10   0   7          0.10          0.55         0.29 o                         
 -10   1   7        146.30        145.61         2.18 o                         
  -9   1   7        308.96        311.03         2.85 o                         
  -8   1   7          0.01          0.33         0.21 o                         
  -6   1   7        167.50        167.64         1.47 o                         
  -5   1   7        150.92        155.21         1.24 o                         
  -4   1   7        251.48        241.34         1.63 o                         
  -3   1   7        145.61        146.17         1.13 o                         
  -2   1   7        277.37        281.08         1.90 o                         
  -1   1   7        867.57        861.57        21.85 o                         
   0   1   7       3689.67       3793.38        58.75 o                         
   1   1   7        826.57        834.61        22.47 o                         
   2   1   7        282.95        285.41         1.85 o                         
   3   1   7        132.82        135.04         1.21 o                         
   4   1   7        225.25        214.96         1.66 o                         
   5   1   7        169.78        175.16         1.40 o                         
   6   1   7        167.29        168.28         1.40 o                         
   7   1   7       2025.18       2009.39        65.48 o                         
   8   1   7          0.08          0.41         0.22 o                         
   9   1   7        303.75        308.41         3.11 o                         
  10   1   7        133.60        134.73         2.28 o                         
 -10   2   7        193.73        185.40         2.15 o                         
  -9   2   7         48.11         44.17         1.04 o                         
  -8   2   7        479.35        479.83         3.50 o                         
  -7   2   7         57.61         53.85         0.94 o                         
  -6   2   7        818.05        826.56         7.95 o                         
  -5   2   7        552.88        556.94         3.77 o                         
  -4   2   7         49.51         50.52         0.64 o                         
  -3   2   7        736.75        738.16        14.82 o                         
  -2   2   7         96.40        101.87         0.90 o                         
  -1   2   7         60.96         60.49         0.70 o                         
   0   2   7         29.02         26.55         0.46 o                         
   1   2   7         67.24         67.60         0.74 o                         
   2   2   7         78.90         83.80         0.92 o                         
   4   2   7         50.81         52.56         0.72 o                         
   5   2   7        528.94        534.16         3.94 o                         
   6   2   7        800.72        801.78         7.30 o                         
   7   2   7         61.32         57.88         0.85 o                         
   8   2   7        441.17        444.82         3.72 o                         
   9   2   7         41.38         38.00         0.91 o                         
  10   2   7        175.11        167.54         2.27 o                         
 -10   3   7        181.57        180.92         2.32 o                         
  -9   3   7        206.45        202.40         2.21 o                         
  -8   3   7        192.66        195.62         1.94 o                         
  -7   3   7        390.98        386.25         3.08 o                         
  -6   3   7        498.89        508.07         3.55 o                         
  -5   3   7        794.45        783.63         7.44 o                         
  -4   3   7       2415.20       2325.41        42.41 o                         
  -3   3   7         71.55         79.27         0.83 o                         
  -2   3   7        845.54        850.01        25.65 o                         
  -1   3   7        195.33        204.19         1.44 o                         
   0   3   7         43.52         38.08         0.55 o                         
   1   3   7        198.69        209.58         1.54 o                         
   2   3   7        861.03        906.50        24.17 o                         
   3   3   7         68.58         76.96         0.84 o                         
   4   3   7       2319.62       2256.65        43.95 o                         
   5   3   7        811.82        804.21         8.61 o                         
   6   3   7        539.77        551.36         3.83 o                         
   7   3   7        405.60        401.99         3.07 o                         
   8   3   7        194.90        197.40         1.96 o                         
   9   3   7        219.68        215.72         2.49 o                         
  10   3   7        166.35        165.47         2.06 o                         
  -9   4   7        251.76        255.15         2.59 o                         
  -8   4   7       1670.25       1689.97        31.44 o                         
  -7   4   7         30.73         30.71         0.71 o                         
  -6   4   7        630.54        632.56         4.13 o                         
  -5   4   7        251.36        242.49         2.00 o                         
  -4   4   7          0.56          0.79         0.13 o                         
  -3   4   7        254.03        252.62         1.76 o                         
  -2   4   7        207.67        212.97         1.63 o                         
  -1   4   7        682.19        658.99         9.40 o                         
   0   4   7       2876.82       2880.22        48.79 o                         
   1   4   7        675.74        652.32         9.41 o                         
   2   4   7        240.62        247.11         1.71 o                         
   3   4   7        257.57        259.60         1.95 o                         
   4   4   7          0.60          1.10         0.19 o                         
   5   4   7        244.17        234.76         2.14 o                         
   6   4   7        647.12        643.20         4.65 o                         
   7   4   7         28.54         27.85         0.73 o                         
   8   4   7       1701.61       1688.55        26.52 o                         
   9   4   7        246.44        248.28         2.53 o                         
  -9   5   7        175.91        172.86         2.13 o                         
  -8   5   7         85.72         84.95         1.25 o                         
  -7   5   7        110.04        106.61         1.42 o                         
  -6   5   7        583.95        593.10         4.00 o                         
  -5   5   7        572.87        545.79         3.63 o                         
  -4   5   7        565.67        569.99         3.73 o                         
  -3   5   7         57.29         56.46         0.75 o                         
  -2   5   7        629.76        647.48         6.17 o                         
  -1   5   7        455.19        451.97         2.96 o                         
   0   5   7        333.09        332.90         2.35 o                         
   1   5   7        497.11        491.79         3.32 o                         
   2   5   7        653.41        671.65         6.08 o                         
   3   5   7         61.11         61.60         0.88 o                         
   4   5   7        550.37        559.08         4.00 o                         
   5   5   7        566.47        538.18         3.92 o                         
   6   5   7        624.34        634.99         4.46 o                         
   7   5   7        102.07         98.65         1.30 o                         
   8   5   7         83.29         82.11         1.28 o                         
   9   5   7        179.86        176.19         2.03 o                         
  -8   6   7         19.13         20.19         0.77 o                         
  -7   6   7        147.02        143.81         1.66 o                         
  -6   6   7        114.72        110.99         1.34 o                         
  -5   6   7        211.25        214.83         2.02 o                         
  -4   6   7        120.49        109.80         1.17 o                         
  -3   6   7        635.45        635.34         4.25 o                         
  -2   6   7        176.31        167.71         1.52 o                         
  -1   6   7        192.11        183.50         1.61 o                         
   0   6   7        468.48        477.97         3.23 o                         
   1   6   7        186.62        179.89         1.70 o                         
   2   6   7        178.28        173.19         1.63 o                         
   3   6   7        599.68        603.67         4.75 o                         
   4   6   7        122.71        112.22         1.26 o                         
   5   6   7        237.81        241.59         2.16 o                         
   6   6   7        124.60        121.69         1.42 o                         
   7   6   7        150.30        147.73         1.79 o                         
   8   6   7         19.29         20.55         0.70 o                         
  -8   7   7         70.24         64.74         1.26 o                         
  -7   7   7        172.73        175.88         2.34 o                         
  -6   7   7          1.51          1.87         0.29 o                         
  -5   7   7        758.02        765.84         5.24 o                         
  -4   7   7         30.71         30.95         0.62 o                         
  -3   7   7        826.95        837.73         6.21 o                         
  -2   7   7        650.11        643.84         4.26 o                         
  -1   7   7        500.49        498.07         3.57 o                         
   0   7   7         28.10         22.82         0.58 o                         
   1   7   7        538.76        538.37         3.83 o                         
   2   7   7        665.12        660.08         4.82 o                         
   3   7   7        809.32        816.25         7.08 o                         
   4   7   7         26.74         27.55         0.65 o                         
   5   7   7        765.88        768.80         5.39 o                         
   6   7   7          0.96          1.30         0.23 o                         
   7   7   7        189.85        187.44         2.08 o                         
   8   7   7         67.12         62.00         1.11 o                         
  -7   8   7         77.41         70.74         1.36 o                         
  -6   8   7         69.83         64.09         1.08 o                         
  -5   8   7        475.00        480.51         3.87 o                         
  -4   8   7         71.18         67.17         1.01 o                         
  -3   8   7        887.59        890.17         6.38 o                         
  -2   8   7         91.56         90.75         1.21 o                         
  -1   8   7        263.93        265.60         2.50 o                         
   0   8   7        220.99        227.14         2.27 o                         
   1   8   7        283.92        283.65         2.51 o                         
   2   8   7         90.58         87.42         1.32 o                         
   3   8   7        855.85        864.98         6.57 o                         
   4   8   7         73.46         70.16         1.05 o                         
   5   8   7        487.75        485.22         3.95 o                         
   6   8   7         70.27         64.18         1.01 o                         
   7   8   7         82.79         77.86         1.27 o                         
  -6   9   7        185.67        180.76         1.96 o                         
  -5   9   7         78.41         75.52         1.24 o                         
  -4   9   7        102.19         99.72         1.47 o                         
  -3   9   7         94.98         91.40         1.26 o                         
  -2   9   7         78.72         77.36         1.24 o                         
  -1   9   7        907.11        915.05         7.18 o                         
   0   9   7          0.33          0.42         0.22 o                         
   1   9   7        937.89        954.79         7.98 o                         
   2   9   7         81.54         81.29         1.34 o                         
   3   9   7         93.11         88.82         1.33 o                         
   4   9   7        100.19         97.63         1.30 o                         
   5   9   7         69.80         67.80         1.10 o                         
   6   9   7        166.11        162.71         1.95 o                         
  -4  10   7         66.33         62.79         1.23 o                         
  -3  10   7        107.15        100.83         1.60 o                         
  -2  10   7        384.89        382.81         3.56 o                         
  -1  10   7         23.01         22.05         0.78 o                         
   0  10   7        216.60        211.33         2.58 o                         
   1  10   7         20.96         19.53         0.76 o                         
   2  10   7        390.11        385.31         3.78 o                         
   3  10   7        115.83        110.59         1.71 o                         
   4  10   7         67.28         64.82         1.25 o                         
  -1  11   7        135.56        141.44         7.25 o                         
   0  11   7        212.74        214.40         2.62 o                         
   1  11   7        138.04        140.38         7.30 o                         
   0   0   8       5203.01       5054.03       139.39 o                         
   1   0   8         22.70         20.43         0.42 o                         
   2   0   8        321.67        326.94         2.15 o                         
   3   0   8        126.34        127.18         1.18 o                         
   4   0   8        159.37        149.31         1.35 o                         
   5   0   8         49.41         42.75         0.66 o                         
   6   0   8         34.83         36.73         0.59 o                         
   7   0   8        282.90        274.07         2.25 o                         
   8   0   8       1460.49       1503.83        16.51 o                         
   9   0   8        245.52        229.32         2.69 o                         
  10   0   8         10.25          7.56         0.58 o                         
  -9   1   8         10.70         13.15         0.70 o                         
  -8   1   8         86.67         81.18         1.36 o                         
  -7   1   8         73.89         73.84         1.04 o                         
  -6   1   8         80.43         79.80         0.98 o                         
  -5   1   8        615.20        613.87         4.08 o                         
  -4   1   8       1646.67       1617.39        36.04 o                         
  -3   1   8        151.28        151.14         1.26 o                         
  -2   1   8        398.54        394.27         2.46 o                         
   0   1   8          5.46          6.75         0.28 o                         
   1   1   8       1182.93       1005.71        31.16 o                         
   2   1   8        351.72        350.67         2.39 o                         
   3   1   8        130.16        130.16         1.27 o                         
   4   1   8       1663.72       1644.75        50.10 o                         
   5   1   8        615.09        611.05         4.07 o                         
   6   1   8         95.86         96.15         1.05 o                         
   7   1   8         74.14         73.82         0.94 o                         
   8   1   8         89.78         85.64         1.29 o                         
   9   1   8         15.01         16.98         0.76 o                         
  -9   2   8        204.83        204.85         2.40 o                         
  -8   2   8        185.23        179.48         2.07 o                         
  -7   2   8         20.26         20.35         0.64 o                         
  -6   2   8         73.46         75.44         0.98 o                         
  -5   2   8        515.47        519.55         3.63 o                         
  -4   2   8         78.96         75.48         0.83 o                         
  -3   2   8        335.09        328.10         2.15 o                         
  -2   2   8        591.84        610.32         4.91 o                         
  -1   2   8         28.83         30.28         0.50 o                         
   0   2   8          4.11          6.16         0.28 o                         
   1   2   8         21.46         23.55         0.50 o                         
   2   2   8        595.44        612.16         4.99 o                         
   3   2   8        327.83        321.13         2.18 o                         
   4   2   8         67.99         64.37         0.87 o                         
   5   2   8        549.87        549.65         3.94 o                         
   6   2   8         74.66         74.93         1.12 o                         
   7   2   8         26.20         24.73         0.67 o                         
   8   2   8        206.66        203.09         2.05 o                         
   9   2   8        220.35        219.27         2.41 o                         
  -9   3   8        559.77        558.62         4.87 o                         
  -8   3   8        320.41        318.25         2.98 o                         
  -7   3   8         90.14         91.48         1.29 o                         
  -6   3   8        761.86        736.54         4.82 o                         
  -5   3   8         97.40        101.36         1.27 o                         
  -4   3   8        194.45        193.49         1.71 o                         
  -3   3   8        627.90        626.87         4.21 o                         
  -2   3   8        242.53        242.06         1.70 o                         
  -1   3   8       1790.71       1879.92        51.97 o                         
   0   3   8        304.03        300.60         2.12 o                         
   1   3   8       1874.40       1864.01        37.50 o                         
   2   3   8        258.70        258.60         1.84 o                         
   3   3   8        593.49        603.10         4.20 o                         
   4   3   8        192.33        192.13         1.60 o                         
   5   3   8        105.19        108.07         1.32 o                         
   6   3   8        728.27        707.06         5.35 o                         
   7   3   8         98.79         98.10         1.43 o                         
   8   3   8        342.18        339.17         2.97 o                         
   9   3   8        595.63        604.75         5.26 o                         
  -9   4   8        189.62        192.16         2.16 o                         
  -8   4   8         68.60         64.12         1.15 o                         
  -7   4   8        227.84        224.27         2.15 o                         
  -6   4   8        238.84        242.80         2.11 o                         
  -5   4   8        549.81        561.79         3.85 o                         
  -4   4   8        622.51        635.48         4.46 o                         
  -3   4   8        685.02        689.18         5.05 o                         
  -2   4   8        583.91        602.63         3.99 o                         
  -1   4   8          8.40          7.56         0.31 o                         
   0   4   8        327.29        353.94         2.30 o                         
   1   4   8         11.00          8.55         0.33 o                         
   2   4   8        582.07        601.25         4.38 o                         
   3   4   8        695.95        703.91         5.82 o                         
   4   4   8        610.76        628.88         4.51 o                         
   5   4   8        516.73        532.97         4.01 o                         
   6   4   8        234.38        236.59         2.34 o                         
   7   4   8        215.61        216.12         2.37 o                         
   8   4   8         70.89         66.39         1.17 o                         
   9   4   8        189.05        193.60         2.24 o                         
  -8   5   8        262.08        258.71         2.72 o                         
  -7   5   8        421.67        418.19         3.46 o                         
  -6   5   8        613.11        615.36         4.66 o                         
  -5   5   8         20.82         16.88         0.53 o                         
  -4   5   8        140.99        138.46         1.37 o                         
  -3   5   8        666.91        682.72         4.67 o                         
  -2   5   8        192.35        202.90         1.78 o                         
  -1   5   8        616.30        628.17         4.32 o                         
   0   5   8        238.99        249.11         1.97 o                         
   1   5   8        628.15        646.96         4.77 o                         
   2   5   8        202.97        214.14         1.88 o                         
   3   5   8        634.01        656.17         5.39 o                         
   4   5   8        127.48        129.07         1.54 o                         
   5   5   8         14.48         12.43         0.52 o                         
   6   5   8        590.31        590.95         4.67 o                         
   7   5   8        437.90        440.55         3.93 o                         
   8   5   8        287.00        280.68         2.72 o                         
  -8   6   8         16.82         15.95         0.74 o                         
  -7   6   8        202.27        196.72         2.30 o                         
  -6   6   8        498.27        512.99         4.05 o                         
  -5   6   8         69.36         72.08         1.11 o                         
  -4   6   8         21.12         19.47         0.56 o                         
  -3   6   8        562.17        568.00         4.33 o                         
  -2   6   8        473.51        478.92         3.26 o                         
  -1   6   8         40.62         42.41         0.78 o                         
   0   6   8        368.39        391.13         2.99 o                         
   1   6   8         48.54         50.86         0.81 o                         
   2   6   8        439.62        446.30         3.44 o                         
   3   6   8        542.30        552.06         4.14 o                         
   4   6   8         16.84         16.98         0.67 o                         
   5   6   8         85.59         89.15         1.39 o                         
   6   6   8        522.23        539.21         4.34 o                         
   7   6   8        200.09        197.63         2.29 o                         
   8   6   8         22.00         19.77         0.74 o                         
  -7   7   8         55.35         55.45         1.34 o                         
  -6   7   8        550.17        555.25         4.54 o                         
  -5   7   8        171.53        171.74         1.85 o                         
  -4   7   8        467.62        466.62         3.53 o                         
  -3   7   8        611.37        629.74         4.39 o                         
  -2   7   8        456.19        478.69         3.83 o                         
  -1   7   8        331.91        324.20         2.60 o                         
   0   7   8        155.80        162.87         1.84 o                         
   1   7   8        329.86        324.30         2.90 o                         
   2   7   8        477.68        498.14         3.98 o                         
   3   7   8        621.02        634.18         4.84 o                         
   4   7   8        461.29        456.60         3.90 o                         
   5   7   8        155.51        159.10         1.85 o                         
   6   7   8        535.02        539.12         4.60 o                         
   7   7   8         56.30         57.27         1.10 o                         
  -6   8   8        285.40        284.41         3.18 o                         
  -5   8   8        177.50        169.57         1.85 o                         
  -4   8   8        114.85        117.83         1.46 o                         
  -3   8   8         84.29         87.69         1.31 o                         
  -2   8   8        105.28        105.90         1.38 o                         
  -1   8   8        650.20        662.38         5.11 o                         
   0   8   8        598.81        602.78         4.75 o                         
   1   8   8        655.54        673.09         5.27 o                         
   2   8   8        112.75        110.43         1.52 o                         
   3   8   8         78.97         81.08         1.19 o                         
   4   8   8        115.58        120.24         1.50 o                         
   5   8   8        170.55        162.19         1.86 o                         
   6   8   8        281.70        281.92         3.05 o                         
  -5   9   8        103.16        101.28         1.53 o                         
  -4   9   8         31.97         31.49         0.89 o                         
  -3   9   8        384.14        374.92         3.28 o                         
  -2   9   8        613.21        616.43         5.13 o                         
  -1   9   8        197.07        200.74         2.34 o                         
   0   9   8          1.66          1.77         0.30 o                         
   1   9   8        183.06        184.99         2.22 o                         
   2   9   8        615.49        621.71         5.42 o                         
   3   9   8        392.13        387.73         3.67 o                         
   4   9   8         29.56         30.02         0.75 o                         
   5   9   8        102.05         98.81         1.44 o                         
  -2  10   8        246.07        245.66         2.79 o                         
  -1  10   8        391.88        383.64         3.78 o                         
   0  10   8          2.88          2.77         0.37 o                         
   1  10   8        401.15        392.38         4.47 o                         
   2  10   8        234.75        236.18         2.87 o                         
   1   0   9         62.23         53.77         0.76 o                         
   2   0   9        935.26        872.64        11.04 o                         
   3   0   9        718.72        731.29         5.32 o                         
   4   0   9       1891.33       1902.30        62.63 o                         
   5   0   9        362.61        369.89         2.51 o                         
   6   0   9        295.30        300.52         2.52 o                         
   7   0   9         38.21         34.81         0.65 o                         
   8   0   9         35.76         32.72         0.89 o                         
   9   0   9        137.19        135.48         2.11 o                         
  -9   1   9        299.66        302.77         3.16 o                         
  -8   1   9        408.11        406.67         3.84 o                         
  -7   1   9        155.14        151.69         1.64 o                         
  -6   1   9        133.46        138.16         1.58 o                         
  -5   1   9         52.52         46.08         0.75 o                         
  -4   1   9         33.52         31.34         0.59 o                         
  -3   1   9        607.64        602.27         3.96 o                         
  -2   1   9       2295.62       2285.27        49.83 o                         
  -1   1   9        924.34        912.01        31.16 o                         
   0   1   9       1272.60       1304.05        31.69 o                         
   1   1   9        926.78        913.25        18.12 o                         
   2   1   9       2300.39       2235.50        44.43 o                         
   3   1   9        632.50        621.52         4.15 o                         
   4   1   9         29.80         28.42         0.61 o                         
   5   1   9         62.66         55.23         0.81 o                         
   6   1   9        123.82        129.44         1.54 o                         
   7   1   9        150.19        144.87         1.60 o                         
   8   1   9        377.31        373.42         3.50 o                         
   9   1   9        289.28        290.13         3.29 o                         
  -9   2   9        159.09        163.06         2.15 o                         
  -8   2   9        585.00        595.65         4.75 o                         
  -7   2   9         80.65         76.14         1.18 o                         
  -6   2   9         65.50         60.36         0.99 o                         
  -5   2   9        117.00        118.50         1.44 o                         
  -4   2   9       1212.10       1202.08        28.24 o                         
  -3   2   9       1026.33       1028.78        15.50 o                         
  -2   2   9        571.30        571.31         3.59 o                         
  -1   2   9       1342.69       1395.06        71.79 o                         
   0   2   9        662.71        627.71         4.38 o                         
   1   2   9       1351.46       1351.28        37.02 o                         
   2   2   9        525.00        527.33         3.49 o                         
   3   2   9       1017.99       1025.53        15.51 o                         
   4   2   9       1177.21       1186.24        22.66 o                         
   5   2   9        131.22        133.14         1.46 o                         
   6   2   9         76.31         71.18         1.23 o                         
   7   2   9        101.43         95.22         1.62 o                         
   8   2   9        556.12        565.66         4.49 o                         
   9   2   9        167.73        168.25         2.24 o                         
  -8   3   9        245.30        242.04         2.64 o                         
  -7   3   9        239.62        234.33         2.30 o                         
  -6   3   9        145.22        145.33         1.69 o                         
  -5   3   9        551.72        546.69         4.08 o                         
  -4   3   9        649.27        642.03         4.14 o                         
  -3   3   9        675.16        666.99         4.45 o                         
  -2   3   9        439.59        455.38         3.00 o                         
  -1   3   9        205.78        212.07         1.76 o                         
   0   3   9          2.98          1.66         0.20 o                         
   1   3   9        225.90        236.81         1.81 o                         
   2   3   9        464.39        479.57         3.14 o                         
   3   3   9        650.82        643.51         4.32 o                         
   4   3   9        663.91        654.11         4.71 o                         
   5   3   9        559.46        551.26         4.11 o                         
   6   3   9        127.97        124.42         1.68 o                         
   7   3   9        237.16        231.08         2.55 o                         
   8   3   9        236.65        237.55         2.56 o                         
  -8   4   9        276.73        273.12         2.85 o                         
  -7   4   9        281.12        277.33         2.69 o                         
  -6   4   9        214.10        219.38         2.28 o                         
  -5   4   9         35.03         35.31         0.72 o                         
  -4   4   9        128.40        128.53         1.45 o                         
  -3   4   9        628.38        621.32         4.15 o                         
  -2   4   9        543.39        519.70         3.50 o                         
  -1   4   9       1391.16       1351.10        33.78 o                         
   0   4   9        641.79        635.51         4.22 o                         
   1   4   9       1419.51       1391.69        39.67 o                         
   2   4   9        551.30        526.69         3.47 o                         
   3   4   9        621.96        615.95         4.02 o                         
   4   4   9        130.90        127.85         1.51 o                         
   5   4   9         37.72         38.45         0.83 o                         
   6   4   9        228.00        235.13         2.44 o                         
   7   4   9        296.74        292.52         2.95 o                         
   8   4   9        260.23        258.17         2.78 o                         
  -8   5   9         45.58         44.93         1.15 o                         
  -7   5   9        284.52        280.16         2.85 o                         
  -6   5   9        161.74        159.41         1.92 o                         
  -5   5   9        466.26        459.76         3.67 o                         
  -4   5   9        783.01        784.60         5.08 o                         
  -3   5   9       1114.16       1086.49        10.44 o                         
  -2   5   9         26.22         24.36         0.63 o                         
  -1   5   9        400.93        386.79         2.79 o                         
   0   5   9       1069.04       1076.59        10.91 o                         
   1   5   9        398.99        390.56         2.99 o                         
   2   5   9         27.94         26.05         0.61 o                         
   3   5   9       1082.87       1057.25        10.59 o                         
   4   5   9        809.09        823.21         6.08 o                         
   5   5   9        452.59        448.06         3.75 o                         
   6   5   9        183.52        178.69         2.05 o                         
   7   5   9        280.01        278.74         2.94 o                         
   8   5   9         55.52         56.01         1.17 o                         
  -7   6   9        214.97        213.77         2.53 o                         
  -6   6   9        542.93        536.96         4.74 o                         
  -5   6   9        490.18        491.35         3.91 o                         
  -4   6   9        115.34        108.46         1.37 o                         
  -3   6   9         81.01         74.59         1.13 o                         
  -2   6   9        376.23        365.80         2.93 o                         
  -1   6   9        411.00        408.35         3.49 o                         
   0   6   9         87.33         86.01         1.31 o                         
   1   6   9        446.09        442.08         3.32 o                         
   2   6   9        371.36        364.37         3.29 o                         
   3   6   9         74.96         68.51         1.25 o                         
   4   6   9        107.65        101.19         1.53 o                         
   5   6   9        521.07        520.90         4.43 o                         
   6   6   9        555.10        555.20         4.67 o                         
   7   6   9        197.32        195.65         2.40 o                         
  -6   7   9        387.57        386.06         3.65 o                         
  -5   7   9         11.91         11.32         0.56 o                         
  -4   7   9         83.34         80.24         1.26 o                         
  -3   7   9         91.28         87.16         1.23 o                         
  -2   7   9        536.49        535.41         4.22 o                         
  -1   7   9        220.66        215.21         2.21 o                         
   0   7   9       1093.98       1103.91         9.66 o                         
   1   7   9        203.05        195.14         2.26 o                         
   2   7   9        535.55        531.78         4.40 o                         
   3   7   9         89.35         85.35         1.29 o                         
   4   7   9         84.55         81.79         1.38 o                         
   5   7   9         14.50         14.60         0.69 o                         
   6   7   9        395.76        394.63         3.77 o                         
  -5   8   9        274.84        267.52         2.74 o                         
  -4   8   9        367.10        364.52         3.74 o                         
  -3   8   9        236.19        232.02         2.42 o                         
  -2   8   9        722.02        734.81         5.35 o                         
  -1   8   9        282.09        283.37         2.90 o                         
   0   8   9         70.37         71.58         1.33 o                         
   1   8   9        291.46        296.28         3.09 o                         
   2   8   9        710.71        725.35         6.07 o                         
   3   8   9        255.87        251.80         2.70 o                         
   4   8   9        335.67        336.97         3.28 o                         
   5   8   9        277.37        267.76         2.87 o                         
  -3   9   9         15.47         14.35         0.66 o                         
  -2   9   9        122.89        114.65         1.85 o                         
  -1   9   9        113.89        110.83         1.69 o                         
   0   9   9         46.61         36.48         1.02 o                         
   1   9   9        112.15        108.82         1.94 o                         
   2   9   9        140.91        130.00         1.96 o                         
   3   9   9         14.99         14.52         0.76 o                         
   0   0  10        415.07        426.80         4.17 o                         
   1   0  10        633.01        644.61         4.37 o                         
   2   0  10        615.68        603.15         4.00 o                         
   3   0  10          0.14          0.87         0.19 o                         
   4   0  10          1.81          2.06         0.25 o                         
   5   0  10         46.46         45.76         0.82 o                         
   6   0  10         62.70         53.99         0.91 o                         
   7   0  10        946.50        944.91         6.93 o                         
   8   0  10         34.32         34.06         1.05 o                         
  -8   1  10        107.57         99.45         1.71 o                         
  -7   1  10        105.51        102.22         1.40 o                         
  -6   1  10         28.37         27.43         0.73 o                         
  -5   1  10        333.84        319.59         2.87 o                         
  -4   1  10         35.54         32.83         0.70 o                         
  -3   1  10        534.48        551.18         3.66 o                         
  -2   1  10         49.95         52.20         0.84 o                         
  -1   1  10        360.28        364.87         2.76 o                         
   0   1  10         16.76         15.33         0.55 o                         
   1   1  10        348.42        352.58         2.67 o                         
   2   1  10         53.35         54.77         0.86 o                         
   3   1  10        551.94        571.23         3.62 o                         
   4   1  10         35.43         33.11         0.70 o                         
   5   1  10        355.65        341.04         2.86 o                         
   6   1  10         33.65         32.03         0.75 o                         
   7   1  10        109.32        107.43         1.39 o                         
   8   1  10        108.16        101.85         1.56 o                         
  -8   2  10         91.00         87.75         1.79 o                         
  -7   2  10        187.91        181.12         1.98 o                         
  -6   2  10          2.98          4.69         0.41 o                         
  -5   2  10        777.67        786.32         5.85 o                         
  -4   2  10        689.54        703.53         5.07 o                         
  -3   2  10        130.63        128.96         1.39 o                         
  -2   2  10        674.35        657.81         4.27 o                         
  -1   2  10        241.54        255.60         2.19 o                         
   0   2  10        640.41        640.48         4.18 o                         
   1   2  10        235.93        250.65         2.08 o                         
   2   2  10        620.11        608.52         4.09 o                         
   3   2  10        134.96        132.87         1.41 o                         
   4   2  10        729.00        746.01         5.13 o                         
   5   2  10        762.03        778.37         5.43 o                         
   6   2  10          7.30          9.21         0.47 o                         
   7   2  10        178.99        173.70         2.07 o                         
   8   2  10         89.35         87.44         1.51 o                         
  -8   3  10        628.62        641.82         5.85 o                         
  -7   3  10         24.63         24.01         0.80 o                         
  -6   3  10       1007.62       1017.90         7.61 o                         
  -5   3  10        207.76        208.55         2.24 o                         
  -4   3  10        115.52        120.52         1.43 o                         
  -3   3  10        158.18        153.03         1.50 o                         
  -2   3  10        448.49        448.35         3.03 o                         
  -1   3  10          2.20          1.89         0.23 o                         
   0   3  10        418.71        419.94         3.10 o                         
   1   3  10          2.82          2.14         0.25 o                         
   2   3  10        471.04        472.33         3.27 o                         
   3   3  10        171.19        164.31         1.71 o                         
   4   3  10        114.16        119.41         1.47 o                         
   5   3  10        200.43        203.81         2.34 o                         
   6   3  10        976.82        991.94         7.60 o                         
   7   3  10         23.60         21.66         0.83 o                         
   8   3  10        620.98        636.11         5.66 o                         
  -7   4  10         40.73         40.64         0.99 o                         
  -6   4  10        410.96        415.87         3.66 o                         
  -5   4  10         86.95         86.83         1.34 o                         
  -4   4  10        554.04        557.18         4.16 o                         
  -3   4  10         99.47         94.76         1.22 o                         
  -2   4  10       1366.48       1326.70        31.48 o                         
  -1   4  10          1.39          2.67         0.29 o                         
   0   4  10        393.19        384.10         2.76 o                         
   1   4  10          0.88          2.27         0.27 o                         
   2   4  10       1323.19       1306.25        29.56 o                         
   3   4  10        100.11         96.87         1.34 o                         
   4   4  10        608.68        609.23         5.02 o                         
   5   4  10         84.97         83.57         1.39 o                         
   6   4  10        396.55        401.50         4.06 o                         
   7   4  10         41.18         41.08         1.08 o                         
  -7   5  10         93.14         92.01         1.54 o                         
  -6   5  10        400.34        402.68         3.65 o                         
  -5   5  10         22.32         23.46         0.67 o                         
  -4   5  10        184.29        188.24         1.99 o                         
  -3   5  10         56.25         54.96         1.04 o                         
  -2   5  10         82.14         81.83         1.23 o                         
  -1   5  10         12.77         13.74         0.54 o                         
   0   5  10        794.99        820.34         5.67 o                         
   1   5  10         15.23         16.28         0.58 o                         
   2   5  10         78.41         80.80         1.32 o                         
   3   5  10         59.99         60.09         1.21 o                         
   4   5  10        183.36        187.68         2.60 o                         
   5   5  10         24.52         24.45         0.81 o                         
   6   5  10        363.82        367.99         3.71 o                         
   7   5  10         89.70         88.41         1.56 o                         
  -6   6  10         33.01         33.19         0.96 o                         
  -5   6  10         98.69         99.48         1.47 o                         
  -4   6  10        523.34        518.45         4.25 o                         
  -3   6  10          2.79          3.56         0.34 o                         
  -2   6  10        399.35        406.62         3.55 o                         
  -1   6  10        124.99        122.80         1.78 o                         
   0   6  10          0.15          0.43         0.23 o                         
   1   6  10         99.60         99.74         1.55 o                         
   2   6  10        369.87        376.74         3.48 o                         
   3   6  10          4.89          6.05         0.49 o                         
   4   6  10        549.34        549.12         5.24 o                         
   5   6  10         93.77         94.71         1.67 o                         
   6   6  10         29.83         31.75         1.02 o                         
  -5   7  10        376.06        381.89         3.60 o                         
  -4   7  10         12.90         13.50         0.68 o                         
  -3   7  10        475.85        473.55         4.10 o                         
  -2   7  10         98.46         97.57         1.53 o                         
  -1   7  10          4.60          4.71         0.41 o                         
   0   7  10         90.31         91.68         1.36 o                         
   1   7  10          4.50          5.18         0.46 o                         
   2   7  10         99.65         99.58         1.56 o                         
   3   7  10        476.30        474.78         4.19 o                         
   4   7  10         12.23         13.59         0.79 o                         
   5   7  10        406.10        414.16         4.42 o                         
  -3   8  10        184.42        179.41         2.20 o                         
  -2   8  10        262.58        263.72         3.00 o                         
  -1   8  10        492.55        507.27         4.75 o                         
   0   8  10        129.16        125.73         1.90 o                         
   1   8  10        491.79        505.60         4.86 o                         
   2   8  10        272.78        273.15         3.12 o                         
   3   8  10        198.75        193.53         2.30 o                         
   1   0  11          0.04          0.49         0.21 o                         
   2   0  11        364.07        363.60         3.12 o                         
   3   0  11        284.19        303.46         2.75 o                         
   4   0  11       1012.77       1041.98         7.54 o                         
   5   0  11        423.04        413.00         3.22 o                         
   6   0  11        132.07        125.27         1.54 o                         
   7   0  11         13.28         15.51         0.62 o                         
  -7   1  11         96.03         96.19         1.46 o                         
  -6   1  11        618.36        614.83         4.95 o                         
  -5   1  11         79.65         78.04         1.19 o                         
  -4   1  11         63.14         60.29         1.01 o                         
  -3   1  11         66.78         65.26         1.03 o                         
  -2   1  11        214.83        212.56         2.22 o                         
  -1   1  11        398.33        414.41         3.27 o                         
   0   1  11        720.94        703.60         4.60 o                         
   1   1  11        409.70        428.82         3.33 o                         
   2   1  11        183.45        181.63         2.07 o                         
   3   1  11         72.60         72.15         1.16 o                         
   4   1  11         64.22         62.82         1.15 o                         
   5   1  11         81.24         80.64         1.20 o                         
   6   1  11        628.07        615.21         4.41 o                         
   7   1  11         90.24         88.19         1.36 o                         
  -7   2  11        392.84        403.05         4.06 o                         
  -6   2  11          2.58          2.24         0.34 o                         
  -5   2  11        189.38        190.98         2.23 o                         
  -4   2  11        245.73        243.53         2.31 o                         
  -3   2  11          6.22          4.84         0.36 o                         
  -2   2  11         30.84         32.40         0.76 o                         
  -1   2  11         59.61         61.94         0.99 o                         
   0   2  11         59.39         61.27         1.05 o                         
   1   2  11         51.07         54.81         0.96 o                         
   2   2  11         36.47         39.28         0.89 o                         
   3   2  11          5.26          3.84         0.37 o                         
   4   2  11        229.22        228.81         2.43 o                         
   5   2  11        206.65        210.39         2.25 o                         
   6   2  11          3.04          3.05         0.37 o                         
   7   2  11        376.96        384.01         3.67 o                         
  -7   3  11         53.69         50.93         3.91 o                         
  -6   3  11        113.86        115.54         1.75 o                         
  -5   3  11        518.77        522.36         4.33 o                         
  -4   3  11        194.52        191.24         2.16 o                         
  -3   3  11        405.18        413.12         3.42 o                         
  -2   3  11        177.13        170.56         1.82 o                         
  -1   3  11         91.07         89.22         1.31 o                         
   0   3  11        550.12        536.09         3.87 o                         
   1   3  11        101.93         99.31         1.38 o                         
   2   3  11        166.41        158.44         1.98 o                         
   3   3  11        421.80        430.13         3.73 o                         
   4   3  11        206.49        201.47         2.26 o                         
   5   3  11        491.51        498.34         4.55 o                         
   6   3  11        120.83        120.25         1.90 o                         
   7   3  11         53.91         50.25         4.39 o                         
  -6   4  11         68.55         64.57         1.28 o                         
  -5   4  11        179.86        182.41         2.32 o                         
  -4   4  11         59.77         60.01         1.10 o                         
  -3   4  11         15.44         15.19         0.59 o                         
  -2   4  11         71.27         74.05         1.12 o                         
  -1   4  11        375.15        374.17         3.19 o                         
   0   4  11        236.30        242.62         2.30 o                         
   1   4  11        413.82        408.97         3.46 o                         
   2   4  11         72.82         77.38         1.29 o                         
   3   4  11         17.75         17.67         0.76 o                         
   4   4  11         60.49         59.65         1.36 o                         
   5   4  11        196.37        195.34         2.55 o                         
   6   4  11         60.81         58.75         1.26 o                         
  -5   5  11        314.01        310.08         3.28 o                         
  -4   5  11        191.74        187.13         2.16 o                         
  -3   5  11        228.63        224.75         2.41 o                         
  -2   5  11        178.26        176.68         2.07 o                         
  -1   5  11         95.64         90.32         1.33 o                         
   0   5  11         19.94         17.51         0.56 o                         
   1   5  11         92.64         86.15         1.31 o                         
   2   5  11        177.70        178.55         2.17 o                         
   3   5  11        216.00        215.55         2.88 o                         
   4   5  11        201.97        197.88         2.63 o                         
   5   5  11        323.97        320.28         3.61 o                         
  -4   6  11        148.51        144.64         1.97 o                         
  -3   6  11         37.57         36.76         0.85 o                         
  -2   6  11        625.07        638.96         4.94 o                         
  -1   6  11        272.44        265.90         2.81 o                         
   0   6  11         66.08         60.34         1.19 o                         
   1   6  11        265.70        255.27         2.51 o                         
   2   6  11        618.83        633.12         5.45 o                         
   3   6  11         39.61         40.65         1.14 o                         
   4   6  11        154.49        149.88         2.37 o                         
  -3   7  11        112.63        107.88         1.81 o                         
  -2   7  11        873.67        865.89         7.26 o                         
  -1   7  11        237.03        237.47         2.78 o                         
   0   7  11        125.66        120.29         1.85 o                         
   1   7  11        236.54        233.32         2.89 o                         
   2   7  11        885.15        886.17         7.42 o                         
   3   7  11        120.68        117.64         1.96 o                         
   0   0  12        275.61        254.67         3.55 o                         
   1   0  12        290.58        286.69         2.82 o                         
   2   0  12         94.96         93.12         1.52 o                         
   3   0  12          1.82          4.25         0.41 o                         
   4   0  12          8.78          8.61         0.52 o                         
   5   0  12         32.07         32.21         0.91 o                         
   6   0  12        122.69        120.85         1.66 o                         
  -6   1  12        505.24        511.99         4.48 o                         
  -5   1  12        401.39        409.84         3.60 o                         
  -4   1  12        135.75        138.91         1.79 o                         
  -3   1  12        204.64        203.74         2.28 o                         
  -2   1  12        561.94        554.76         4.80 o                         
  -1   1  12         37.72         37.43         0.94 o                         
   0   1  12         48.96         47.30         1.07 o                         
   1   1  12         34.49         33.45         0.91 o                         
   2   1  12        574.21        562.45         4.88 o                         
   3   1  12        201.81        199.00         2.46 o                         
   4   1  12        139.44        145.11         1.86 o                         
   5   1  12        419.13        425.89         3.69 o                         
   6   1  12        499.89        503.83         4.34 o                         
  -6   2  12        380.45        377.83         7.19 o                         
  -5   2  12        256.32        262.88         2.95 o                         
  -4   2  12         52.68         49.14         1.03 o                         
  -3   2  12        270.91        271.37         2.64 o                         
  -2   2  12        421.05        420.25         3.72 o                         
  -1   2  12        214.43        217.26         2.38 o                         
   0   2  12          0.53          1.43         0.33 o                         
   1   2  12        220.83        222.59         2.53 o                         
   2   2  12        406.93        404.83         4.07 o                         
   3   2  12        272.68        276.89         3.05 o                         
   4   2  12         56.95         53.41         1.18 o                         
   5   2  12        244.81        251.11         2.88 o                         
   6   2  12        396.27        393.42         8.48 o                         
  -5   3  12        291.11        297.53         3.26 o                         
  -4   3  12         49.05         46.92         1.06 o                         
  -3   3  12        237.07        237.25         2.32 o                         
  -2   3  12         48.04         44.72         0.98 o                         
  -1   3  12        365.28        362.42         3.18 o                         
   0   3  12        355.60        353.10         3.18 o                         
   1   3  12        348.40        339.65         3.37 o                         
   2   3  12         49.85         46.12         1.11 o                         
   3   3  12        235.30        240.64         2.98 o                         
   4   3  12         54.26         51.98         1.13 o                         
   5   3  12        290.65        295.74         3.30 o                         
  -5   4  12        423.82        433.58         9.29 o                         
  -4   4  12        487.90        493.34         4.53 o                         
  -3   4  12        481.68        485.30         4.33 o                         
  -2   4  12         22.18         21.54         0.75 o                         
  -1   4  12        435.81        435.82         3.80 o                         
   0   4  12          7.60          9.23         0.58 o                         
   1   4  12        443.58        440.41         3.71 o                         
   2   4  12         20.24         20.05         0.81 o                         
   3   4  12        496.70        507.83         4.78 o                         
   4   4  12        484.34        483.34         5.11 o                         
   5   4  12        434.42        432.09         9.51 o                         
  -4   5  12        193.55        190.83         2.39 o                         
  -3   5  12         13.67         13.50         0.72 o                         
  -2   5  12        183.24        184.15         2.19 o                         
  -1   5  12        347.18        344.29         3.33 o                         
   0   5  12        272.62        281.33         2.68 o                         
   1   5  12        352.40        355.38         3.55 o                         
   2   5  12        171.21        168.79         2.43 o                         
   3   5  12          9.98          9.95         0.77 o                         
   4   5  12        196.02        195.33         3.08 o                         
  -2   6  12         99.42         93.34         1.70 o                         
  -1   6  12         41.22         41.67         1.21 o                         
   0   6  12         85.80         87.79         1.61 o                         
   1   6  12         31.20         30.69         0.87 o                         
   2   6  12         89.91         89.37         1.66 o                         
   1   0  13        297.71        324.89         3.54 o                         
   2   0  13         16.02         16.29         0.86 o                         
   3   0  13        873.89        882.55         7.13 o                         
   4   0  13          6.62          5.53         0.54 o                         
  -4   1  13        175.75        169.45         2.32 o                         
  -3   1  13        326.70        341.59         3.67 o                         
  -2   1  13         96.43         96.03         1.67 o                         
  -1   1  13       1246.55       1286.81        10.51 o                         
   0   1  13        316.70        339.53         3.69 o                         
   1   1  13       1241.85       1279.04        10.06 o                         
   2   1  13         94.72         92.55         1.69 o                         
   3   1  13        330.57        342.06         3.60 o                         
   4   1  13        188.52        182.23         2.58 o                         
  -4   2  13         69.77         69.35         1.34 o                         
  -3   2  13        555.78        545.63         4.76 o                         
  -2   2  13        423.28        431.53         4.25 o                         
  -1   2  13        166.29        174.02         2.55 o                         
   0   2  13       1006.97       1048.43         8.26 o                         
   1   2  13        152.32        158.41         2.30 o                         
   2   2  13        428.48        438.08         4.54 o                         
   3   2  13        519.93        523.52         5.42 o                         
   4   2  13         72.58         73.36         1.54 o                         
  -3   3  13         60.22         58.22         1.16 o                         
  -2   3  13         95.05         99.14         1.58 o                         
  -1   3  13         29.21         27.15         0.94 o                         
   0   3  13          0.02          0.49         0.28 o                         
   1   3  13         30.91         28.73         0.98 o                         
   2   3  13         86.29         87.66         1.80 o                         
   3   3  13         66.39         64.66         1.43 o                         
  -2   4  13        628.70        630.96         5.50 o                         
  -1   4  13         87.71         84.31         1.41 o                         
   0   4  13       1038.17       1058.60         7.94 o                         
   1   4  13         91.34         89.49         1.63 o                         
   2   4  13        649.25        640.75         5.90 o                         
   0   0  14         37.71         39.06         2.46 o                         
                                                                                
